# Supplementary material for: Inferring cell-type-specific causal gene regulatory networks during human neurogenesis
Source: Genome Biol. 2023 May 30;24:130. doi: 10.1186/s13059-023-02959-0 (PMC10230710; doi:10.1186/s13059-023-02959-0)
Supplement: Supplementary file 2 — Additional file 2: Table S1. Causal forward and reactive mediation results for ca/eQTL colocalizations, and replicated data with ROSMAP/xQTL study. [file 13059_2023_2959_MOESM2_ESM.xlsx]

## Sheet: Forward
snp	gene.beta	gene.pval	gene	peak	peak.pval	peak.beta	chr	icc_gene	icc_peak	complete.med	partial.med	co.local	partial.med..react.	complete.med..react.	symbol	A1	cell_type
chr1:66556521:A:G	-0.828083	4.23796e-09	ENSG00000118473	chr1_66556161_66556600	2.50162e-06	-0.73862	1	0.845039	0.570955	2.66298e-05	0.511383	0.488586	0	0	SGIP1	A	progenitor
chr1:28247131:A:G	0.0670587	2.5555e-06	ENSG00000126698	chr1_28246931_28247630	3.21862e-06	0.167724	1	0.0243696	0.0900525	7.82117e-06	0.195409	0.804581	0	0	DNAJC8	A	progenitor
chr1:28247196:A:AG	0.0675835	2.45518e-06	ENSG00000126698	chr1_28246931_28247630	1.225e-06	0.174333	1	0.0243696	0.0900525	7.53517e-06	0.184111	0.81588	0	0	DNAJC8	A	progenitor
chr1:21439960:A:C	-0.764664	4.19288e-07	ENSG00000142794	chr1_21439811_21440400	0.000454152	-0.25688	1	0.839185	0.383772	0.000982116	0.997487	3.23089e-06	0	0	NBPF3	A	progenitor
chr1:154744675:A:G	-0.324252	9.44389e-06	ENSG00000143603	chr1_154744531_154744890	2.87933e-08	-0.488011	1	0.26924	0.550412	0.00326729	0.243498	0.753228	0	0	KCNN3	A	progenitor
chr1:67850816:A:G	0.765932	2.37515e-07	ENSG00000162595	chr1_67850131_67851280	2.8644e-12	0.35005	1	0.720522	0.674963	0.0011157	0.213208	0.785676	0	0	DIRAS3	A	progenitor
chr1:67850816:A:G	0.293931	2.78815e-09	ENSG00000172380	chr1_67850131_67851280	2.8644e-12	0.35005	1	0.434221	0.674963	0.0008671	0.346402	0.65273	0	0	GNG12	A	progenitor
chr1:1659114:G:A	0.261389	1.39851e-08	ENSG00000189339	chr1_1658831_1659350	5.65762e-06	-0.28516	1	0.623235	0.488592	3.02958e-09	0.135846	0.864148	0	0	SLC35E2B	A	progenitor
chr1:1659220:G:A	0.261389	1.39851e-08	ENSG00000189339	chr1_1658831_1659350	5.65762e-06	-0.28516	1	0.623235	0.488592	3.02958e-09	0.135846	0.864148	0	0	SLC35E2B	A	progenitor
chr1:1659114:G:A	0.109112	2.80146e-06	ENSG00000248333	chr1_1658831_1659350	5.65762e-06	-0.28516	1	0.61566	0.488592	1.13785e-07	0.234562	0.765431	0	0	CDK11B	A	progenitor
chr1:1659220:G:A	0.109112	2.80146e-06	ENSG00000248333	chr1_1658831_1659350	5.65762e-06	-0.28516	1	0.61566	0.488592	1.13785e-07	0.234562	0.765431	0	0	CDK11B	A	progenitor
chr1:28247131:A:G	0.45819	1.3966e-08	ENSG00000270605	chr1_28246931_28247630	3.21862e-06	0.167724	1	0.600663	0.0900525	3.93714e-08	0.257848	0.742151	0	0	AL353622.1	A	progenitor
chr1:28247196:A:AG	0.48022	1.88541e-09	ENSG00000270605	chr1_28246931_28247630	1.225e-06	0.174333	1	0.600663	0.0900525	3.0564e-09	0.212585	0.787414	0	0	AL353622.1	A	progenitor
chr1:1659114:G:A	0.546029	1.2143e-08	ENSG00000272004	chr1_1658831_1659350	5.65762e-06	-0.28516	1	0.406193	0.488592	7.11749e-11	0.490269	0.509724	0	0	FO704657.1	A	progenitor
chr1:1659220:G:A	0.546029	1.2143e-08	ENSG00000272004	chr1_1658831_1659350	5.65762e-06	-0.28516	1	0.406193	0.488592	7.11749e-11	0.490269	0.509724	0	0	FO704657.1	A	progenitor
chr2:42533061:A:G	-0.154792	1.54341e-09	ENSG00000057935	chr2_42532871_42533070	2.2923e-14	0.648248	2	0.707965	0.276433	6.31923e-08	0.289783	0.710217	0	0	MTA3	A	progenitor
chr2:75023741:A:G	-0.170764	2.96348e-08	ENSG00000115350	chr2_75023731_75024450	5.52836e-06	-0.314819	2	0.20854	0.677036	7.88278e-06	0.201292	0.798699	0	0	POLE4	A	progenitor
chr2:147603866:A:G	0.215386	1.07557e-06	ENSG00000121989	chr2_147603641_147604140	5.94169e-11	0.757923	2	0.638483	0.717393	0.751547	0.248453	2.72119e-09	0	0	ACVR2A	A	progenitor
chr2:174772073:A:G	0.233413	2.60976e-06	ENSG00000128656	chr2_174771491_174772540	1.69671e-07	0.25365	2	0.608385	0.557288	0.000865471	0.395322	0.603812	0	0	CHN1	A	progenitor
chr2:166125379:A:G	0.299966	2.27774e-05	ENSG00000144285	chr2_166125301_166126510	7.07733e-05	0.308943	2	0.438766	0.598305	0.0800567	0.915587	0.00417372	0	0	SCN1A	A	progenitor
chr2:113604026:A:C	0.174034	1.65591e-05	ENSG00000146556	chr2_113603001_113604750	0.000950942	0.171304	2	0.14433	0.741817	1.59691e-05	0.142313	0.853758	0	0	WASH2P	A	progenitor
chr2:131491059:A:C	0.349921	5.83795e-08	ENSG00000173272	chr2_131491041_131491340	6.53825e-06	-0.436135	2	0.0107557	0.320525	2.15681e-07	0.445458	0.554541	0	0	MZT2A	A	progenitor
chr2:196958291:A:C	0.218462	2.54613e-07	ENSG00000197121	chr2_196957701_196959600	7.4538e-09	0.459743	2	0.0631694	0.35448	4.01791e-08	0.622596	0.377404	0	0	PGAP1	A	progenitor
chr2:196959124:A:C	0.218462	2.54613e-07	ENSG00000197121	chr2_196957701_196959600	7.4538e-09	0.459743	2	0.0631694	0.35448	4.01791e-08	0.622596	0.377404	0	0	PGAP1	A	progenitor
chr2:75023741:A:G	-0.732577	1.68171e-16	ENSG00000236209	chr2_75023731_75024450	5.52836e-06	-0.314819	2	0.514029	0.677036	1.944e-14	0.246582	0.753417	0	0	AC104135.1	A	progenitor
chr2:113604026:A:C	-0.484833	2.01204e-07	ENSG00000236397	chr2_113603001_113604750	0.000950942	0.171304	2	0.596151	0.741817	6.4488e-10	0.910628	0.0854672	0	0	DDX11L2	A	progenitor
chr2:131491059:A:C	-0.629267	3.40198e-06	ENSG00000273073	chr2_131491041_131491340	6.53825e-06	-0.436135	2	-0.0516072	0.320525	0.000195919	0.29674	0.70269	0	0	AC073869.3	A	progenitor
chr3:186930328:A:G	0.494085	1.71818e-05	ENSG00000073849	chr3_186930111_186932740	0.000636014	0.127946	3	0.720096	0.676131	0.0311465	0.966013	0.000474893	0	0	ST6GAL1	A	progenitor
chr3:112303294:A:G	0.194497	1.79637e-05	ENSG00000091972	chr3_112302811_112304880	2.42278e-05	0.121307	3	0.436775	-0.182838	3.26315e-05	0.153261	0.846623	0	0	CD200	A	progenitor
chr3:74815:G:A	0.297076	2.75786e-05	ENSG00000134121	chr3_74521_75730	5.21321e-07	0.27182	3	0.660691	0.787036	0.4015	0.598495	4.3253e-06	0	0	CHL1	A	progenitor
chr3:75469:C:A	0.309887	9.50024e-06	ENSG00000134121	chr3_74521_75730	2.21849e-07	0.279387	3	0.660691	0.787036	0.252111	0.747879	1.0688e-05	0	0	CHL1	A	progenitor
chr3:2514058:A:G	-1.34954	6.62075e-11	ENSG00000144619	chr3_2513851_2514460	6.41913e-05	-0.391199	3	0.784924	0.680148	1.06793e-07	0.959113	0.0407406	0	0	CNTN4	A	progenitor
chr3:138115664:A:T	0.473872	3.53073e-09	ENSG00000158163	chr3_138114421_138116180	0.000125017	0.219938	3	0.584683	0.1598	2.04407e-09	0.637196	0.362406	0	0	DZIP1L	A	progenitor
chr3:195150706:A:C	0.126883	7.17962e-09	ENSG00000173950	chr3_195150311_195151030	1.85021e-20	1.02743	3	-0.0252346	0.100934	0.0350962	0.494441	0.470462	0	0	XXYLT1	A	progenitor
chr3:195150751:A:T	0.125581	3.99201e-09	ENSG00000173950	chr3_195150311_195151030	6.30835e-20	0.990554	3	-0.0252346	0.100934	0.0417375	0.494011	0.464251	0	0	XXYLT1	A	progenitor
chr3:195150759:A:G	0.125581	3.99201e-09	ENSG00000173950	chr3_195150311_195151030	6.30835e-20	0.990554	3	-0.0252346	0.100934	0.0417375	0.494011	0.464251	0	0	XXYLT1	A	progenitor
chr3:195150836:A:C	0.126988	1.75814e-07	ENSG00000173950	chr3_195150311_195151030	1.30106e-17	1.05224	3	-0.0252346	0.100934	0.33221	0.575938	0.0918519	0	0	XXYLT1	A	progenitor
chr3:195150838:A:T	0.124253	9.58478e-08	ENSG00000173950	chr3_195150311_195151030	4.5148e-17	0.991909	3	-0.0252346	0.100934	0.410565	0.528253	0.0611822	0	0	XXYLT1	A	progenitor
chr3:195150981:A:G	0.125581	3.99201e-09	ENSG00000173950	chr3_195150311_195151030	6.30835e-20	0.990554	3	-0.0252346	0.100934	0.0417375	0.494011	0.464251	0	0	XXYLT1	A	progenitor
chr3:110527015:A:G	-0.219457	8.57791e-09	ENSG00000177707	chr3_110526661_110527600	6.31121e-09	-0.536226	3	0.479897	0.870949	0.07106	0.928939	7.47768e-07	0	0	NECTIN3	A	progenitor
chr3:67983451:G:A	-0.76627	4.4585e-07	ENSG00000183662	chr3_67982941_67983990	0.000264419	-0.267252	3	0.497054	0.742758	0.00138477	0.986024	0.0117884	0	0	FAM19A1	A	progenitor
chr3:195150706:A:C	0.729443	1.36256e-14	ENSG00000185112	chr3_195150311_195151030	1.85021e-20	1.02743	3	0.379358	0.100934	9.08737e-05	0.701867	0.298042	0	0	FAM43A	A	progenitor
chr3:195150751:A:T	0.701353	8.32985e-14	ENSG00000185112	chr3_195150311_195151030	6.30835e-20	0.990554	3	0.379358	0.100934	0.00315345	0.872227	0.124619	0	0	FAM43A	A	progenitor
chr3:195150759:A:G	0.701353	8.32985e-14	ENSG00000185112	chr3_195150311_195151030	6.30835e-20	0.990554	3	0.379358	0.100934	0.00315345	0.872227	0.124619	0	0	FAM43A	A	progenitor
chr3:195150836:A:C	0.791238	7.92332e-15	ENSG00000185112	chr3_195150311_195151030	1.30106e-17	1.05224	3	0.379358	0.100934	4.30678e-05	0.75269	0.247267	0	0	FAM43A	A	progenitor
chr3:195150838:A:T	0.753404	2.7716e-14	ENSG00000185112	chr3_195150311_195151030	4.5148e-17	0.991909	3	0.379358	0.100934	0.00174801	0.916259	0.0819929	0	0	FAM43A	A	progenitor
chr3:195150981:A:G	0.701353	8.32985e-14	ENSG00000185112	chr3_195150311_195151030	6.30835e-20	0.990554	3	0.379358	0.100934	0.00315345	0.872227	0.124619	0	0	FAM43A	A	progenitor
chr3:130112079:A:C	0.414787	6.53538e-06	ENSG00000228252	chr3_130110501_130112930	0.00188518	0.0898042	3	0.428754	0.0536407	0.000111029	0.511799	0.472607	0	0	COL6A4P2	A	progenitor
chr3:130111582:A:G	0.640436	1.68784e-10	ENSG00000249846	chr3_130110501_130112930	0.00012786	0.107872	3	0.692363	0.0536407	1.38618e-12	0.152929	0.846803	0	0	LINC02021	A	progenitor
chr3:130112079:A:C	0.615643	9.29335e-09	ENSG00000249846	chr3_130110501_130112930	0.00188518	0.0898042	3	0.692363	0.0536407	2.77584e-09	0.23457	0.749953	0	0	LINC02021	A	progenitor
chr3:130112473:A:G	0.640436	1.68784e-10	ENSG00000249846	chr3_130110501_130112930	0.00012786	0.107872	3	0.692363	0.0536407	1.38618e-12	0.152929	0.846803	0	0	LINC02021	A	progenitor
chr3:130111582:A:G	0.352287	2.71059e-06	ENSG00000251287	chr3_130110501_130112930	0.00012786	0.107872	3	0.36359	0.0536407	4.67538e-06	0.177499	0.822227	0	0	ALG1L2	A	progenitor
chr3:130112079:A:C	0.360823	5.40611e-06	ENSG00000251287	chr3_130110501_130112930	0.00188518	0.0898042	3	0.36359	0.0536407	4.3415e-05	0.274297	0.710171	0	0	ALG1L2	A	progenitor
chr3:130112473:A:G	0.352287	2.71059e-06	ENSG00000251287	chr3_130110501_130112930	0.00012786	0.107872	3	0.36359	0.0536407	4.67538e-06	0.177499	0.822227	0	0	ALG1L2	A	progenitor
chr4:142579529:A:T	-1.40084	1.04467e-08	ENSG00000109452	chr4_142579471_142579980	1.19994e-18	-1.76378	4	0.774814	0.786415	0.00718612	0.438227	0.554587	0	0	INPP4B	A	progenitor
chr4:142579794:A:T	-1.40084	1.04467e-08	ENSG00000109452	chr4_142579471_142579980	1.19994e-18	-1.76378	4	0.774814	0.786415	0.00718612	0.438227	0.554587	0	0	INPP4B	A	progenitor
chr4:142579915:A:G	-1.40084	1.04467e-08	ENSG00000109452	chr4_142579471_142579980	1.19994e-18	-1.76378	4	0.774814	0.786415	0.00718612	0.438227	0.554587	0	0	INPP4B	A	progenitor
chr4:56821772:A:G	-0.581911	1.54033e-06	ENSG00000128040	chr4_56821471_56822000	7.65965e-07	-0.409992	4	0.51287	0.639757	0.00481499	0.667573	0.327608	0	0	SPINK2	A	progenitor
chr4:56821867:A:G	-0.581911	1.54033e-06	ENSG00000128040	chr4_56821471_56822000	7.65965e-07	-0.409992	4	0.51287	0.639757	0.00481499	0.667573	0.327608	0	0	SPINK2	A	progenitor
chr4:24999529:G:A	-0.517253	1.04253e-05	ENSG00000153012	chr4_24999311_24999910	9.4794e-10	-0.357848	4	0.192223	0.641275	0.189997	0.809921	8.16219e-05	0	0	LGI2	A	progenitor
chr4:185838947:T:A	0.387503	7.84468e-09	ENSG00000154556	chr4_185838711_185840180	3.05726e-08	0.250227	4	0.302925	0.804391	0.000379176	0.582381	0.41724	0	0	SORBS2	A	progenitor
chr4:163385910:A:G	-2.92998	7.76302e-13	ENSG00000164128	chr4_163385841_163386040	2.00107e-12	-2.738	4	0.396321	0.177298	0.0155243	0.916676	0.0677999	0	0	NPY1R	A	progenitor
chr4:37058738:G:A	0.976424	1.01667e-07	ENSG00000174145	chr4_37058471_37059330	7.20874e-05	0.398365	4	0.943555	0.845845	0.0494237	0.930984	0.0194293	0	0	NWD2	A	progenitor
chr4:37058963:C:A	1.30045	3.15448e-11	ENSG00000174145	chr4_37058471_37059330	2.89739e-06	0.552134	4	0.943555	0.845845	1.729e-06	0.718331	0.281664	0	0	NWD2	A	progenitor
chr4:37059305:G:A	1.14043	5.829e-11	ENSG00000174145	chr4_37058471_37059330	8.43684e-07	0.50124	4	0.943555	0.845845	4.06044e-06	0.571432	0.428563	0	0	NWD2	A	progenitor
chr4:168409097:A:G	0.372919	1.44085e-06	ENSG00000181381	chr4_168407711_168409510	3.53314e-17	0.937681	4	0.116248	0.510411	0.0399559	0.262856	0.697181	0	0	DDX60L	A	progenitor
chr4:99087853:A:T	1.05327	3.99988e-10	ENSG00000198099	chr4_99087681_99090190	0.00105975	-0.0974116	4	0.794752	0.505173	2.48897e-11	0.167152	0.827223	0	0	ADH4	A	progenitor
chr4:99144475:A:T	1.05081	6.66593e-10	ENSG00000198099	chr4_99143941_99144800	2.19287e-05	0.220857	4	0.794752	0.550191	9.50075e-08	0.903595	0.0963664	0	0	ADH4	A	progenitor
chr4:119371101:A:G	0.120047	8.68183e-07	ENSG00000245958	chr4_119370451_119371540	0.000259059	-0.295098	4	0.467953	0.00807851	7.29629e-08	0.644835	0.354377	0	0	AC093752.1	A	progenitor
chr4:119454273:A:G	0.143013	1.1116e-08	ENSG00000245958	chr4_119454131_119456140	8.63851e-06	0.141089	4	0.467953	-0.27435	4.91528e-09	0.149912	0.850077	0	0	AC093752.1	A	progenitor
chr4:119454623:A:G	0.135475	5.17379e-08	ENSG00000245958	chr4_119454131_119456140	4.40627e-06	0.142275	4	0.467953	-0.27435	3.47984e-08	0.149321	0.850675	0	0	AC093752.1	A	progenitor
chr4:119454676:A:C	0.135475	5.17379e-08	ENSG00000245958	chr4_119454131_119456140	4.40627e-06	0.142275	4	0.467953	-0.27435	3.47984e-08	0.149321	0.850675	0	0	AC093752.1	A	progenitor
chr4:99087853:A:T	0.385879	1.45095e-10	ENSG00000246090	chr4_99087681_99090190	0.00105975	-0.0974116	4	0.639559	0.505173	6.86231e-12	0.164926	0.82945	0	0	AP002026.1	A	progenitor
chr4:99144475:A:T	0.389874	1.12869e-10	ENSG00000246090	chr4_99143941_99144800	2.19287e-05	0.220857	4	0.639559	0.550191	4.27687e-10	0.243921	0.75604	0	0	AP002026.1	A	progenitor
chr4:82814247:A:T	0.245269	2.9056e-05	ENSG00000251022	chr4_82814201_82814880	9.56166e-10	-0.660342	4	0.195899	0.729395	0.00166859	0.179127	0.819114	0	0	THAP9-AS1	A	progenitor
chr4:119371101:A:G	-0.591583	1.5096e-22	ENSG00000283050	chr4_119370451_119371540	0.000259059	-0.295098	4	0.675287	0.00807851	1.93808e-24	0.137819	0.861394	0	0	GTF2IP12	A	progenitor
chr4:119454273:A:G	-0.649324	1.68941e-26	ENSG00000283050	chr4_119454131_119456140	8.63851e-06	0.141089	4	0.675287	-0.27435	7.30387e-28	0.162808	0.837182	0	0	GTF2IP12	A	progenitor
chr4:119454623:A:G	-0.637912	7.24346e-26	ENSG00000283050	chr4_119454131_119456140	4.40627e-06	0.142275	4	0.675287	-0.27435	7.25042e-27	0.147689	0.852308	0	0	GTF2IP12	A	progenitor
chr4:119454676:A:C	-0.637912	7.24346e-26	ENSG00000283050	chr4_119454131_119456140	4.40627e-06	0.142275	4	0.675287	-0.27435	7.25042e-27	0.147689	0.852308	0	0	GTF2IP12	A	progenitor
chr5:142684839:A:G	0.717835	9.50921e-14	ENSG00000113578	chr5_142684441_142686700	5.53483e-09	0.301786	5	0.716854	0.358745	3.049e-12	0.551245	0.448755	0	0	FGF1	A	progenitor
chr5:142684840:A:T	0.717835	9.50921e-14	ENSG00000113578	chr5_142684441_142686700	5.53483e-09	0.301786	5	0.716854	0.358745	3.049e-12	0.551245	0.448755	0	0	FGF1	A	progenitor
chr5:151447740:G:A	0.301543	2.29708e-18	ENSG00000123643	chr5_151447231_151448540	2.53156e-09	-0.206991	5	0.670245	0.236773	1.94545e-17	0.174713	0.825287	0	0	SLC36A1	A	progenitor
chr5:170480034:A:G	0.622619	1.33592e-07	ENSG00000145936	chr5_170479651_170480740	1.77879e-06	0.305969	5	0.548878	0.246148	0.00021352	0.893992	0.105793	0	0	KCNMB1	A	progenitor
chr5:56909816:A:G	-0.523254	2.26352e-05	ENSG00000155542	chr5_56909141_56910860	7.80818e-07	-0.227045	5	0.898563	0.75608	0.0708314	0.929168	1.47098e-08	0	0	SETD9	A	progenitor
chr5:8829562:A:G	0.292548	1.27366e-05	ENSG00000279002	chr5_8828981_8829840	9.65272e-05	0.224509	5	0.156252	0.212483	1.38222e-05	0.170584	0.829068	0	0	AC091953.1	A	progenitor
chr6:27388437:G:A	0.661474	7.23802e-14	ENSG00000124613	chr6_27388141_27389350	3.80627e-06	0.185423	6	0.358673	0.245595	2.49502e-10	0.165089	0.834891	0	0	ZNF391	A	progenitor
chr6:16713077:G:A	-0.158327	1.05189e-06	ENSG00000124788	chr6_16712761_16713490	3.58528e-07	-0.27503	6	0.254863	0.189937	0.000127069	0.54652	0.453353	0	0	ATXN1	A	progenitor
chr6:95998376:G:A	-0.18827	3.40972e-07	ENSG00000172461	chr6_95998311_95998610	3.09031e-22	-1.14007	6	0.26719	0.672607	0.0145713	0.255485	0.729944	0	0	FUT9	A	progenitor
chr6:26956271:G:A	0.391415	9.93475e-07	ENSG00000241549	chr6_26956101_26957450	6.14743e-12	0.341046	6	0.370795	0.691899	0.713335	0.286661	4.05408e-06	0	0	GUSBP2	A	progenitor
chr6:27020121:A:T	0.441554	5.19978e-08	ENSG00000241549	chr6_27019501_27020470	0.000169988	-0.149608	6	0.370795	0.00222329	2.13595e-10	0.54745	0.452123	0	0	GUSBP2	A	progenitor
chr7:135261802:A:G	-0.157692	1.83444e-06	ENSG00000105875	chr7_135260721_135262070	0.000129789	-0.20267	7	0.501545	0.374732	0.0202627	0.978256	0.00114812	0	0	WDR91	A	progenitor
chr7:21544814:A:G	0.345818	9.33289e-06	ENSG00000105877	chr7_21544751_21544880	3.76247e-16	0.669233	7	0.839781	0.356917	0.000725786	0.217262	0.782006	0	0	DNAH11	A	progenitor
chr7:48089060:T:A	0.345759	1.46034e-05	ENSG00000183696	chr7_48088401_48090690	0.000991453	0.105959	7	0.719454	0.183369	0.000216599	0.967111	0.0284688	0	0	UPP1	A	progenitor
chr7:48089253:G:A	0.347415	8.16998e-06	ENSG00000183696	chr7_48088401_48090690	0.000874096	0.103492	7	0.719454	0.183369	0.000163616	0.955628	0.0405461	0	0	UPP1	A	progenitor
chr7:151410720:A:G	-0.560942	1.23381e-11	ENSG00000187260	chr7_151409421_151410820	0.000181212	-0.15293	7	0.63353	0.113009	8.58868e-13	0.271704	0.72779	0	0	WDR86	A	progenitor
chr8:81842130:C:A	-0.183766	5.99995e-07	ENSG00000104497	chr8_81841261_81843400	0.000314679	-0.135642	8	0.464182	0.215203	4.8277e-08	0.152485	0.846515	0	0	SNX16	A	progenitor
chr8:81842561:C:A	-0.170687	2.75811e-06	ENSG00000104497	chr8_81841261_81843400	0.000964389	-0.121604	8	0.464182	0.215203	1.49421e-06	0.126835	0.869186	0	0	SNX16	A	progenitor
chr8:81842581:C:A	-0.170687	2.75811e-06	ENSG00000104497	chr8_81841261_81843400	0.000964389	-0.121604	8	0.464182	0.215203	1.49421e-06	0.126835	0.869186	0	0	SNX16	A	progenitor
chr8:81843118:C:A	-0.183766	5.99995e-07	ENSG00000104497	chr8_81841261_81843400	0.000314679	-0.135642	8	0.464182	0.215203	4.8277e-08	0.152485	0.846515	0	0	SNX16	A	progenitor
chr8:143578526:A:AC	-0.698798	3.35487e-08	ENSG00000147813	chr8_143578251_143578650	8.57669e-07	-0.413823	8	0.270024	0.186467	0.00755766	0.992433	9.06706e-06	0	0	NAPRT	A	progenitor
chr8:12775340:G:A	0.137864	1.0492e-07	ENSG00000154359	chr8_12774681_12775690	2.47821e-07	0.314858	8	0.35594	0.0976073	0.0131809	0.985967	0.000852055	0	0	LONRF1	A	progenitor
chr8:62027753:A:G	0.190966	2.0716e-05	ENSG00000185942	chr8_62027121_62028300	8.41432e-05	0.291133	8	0.224288	0.434588	0.000123092	0.196471	0.80326	0	0	NKAIN3	A	progenitor
chr8:57209751:A:G	-0.804664	3.31734e-11	ENSG00000253301	chr8_57209581_57210370	4.30297e-07	0.740743	8	0.782309	0.700014	3.76663e-12	0.23202	0.767979	0	0	LINC01606	A	progenitor
chr8:57210191:A:G	-0.721941	6.057e-10	ENSG00000253301	chr8_57209581_57210370	1.78966e-07	0.722686	8	0.782309	0.700014	1.09461e-10	0.231992	0.768008	0	0	LINC01606	A	progenitor
chr9:38682907:A:T	-0.382985	2.04716e-05	ENSG00000106714	chr9_38682341_38683190	8.64895e-20	-0.771042	9	0.704609	0.748957	0.00201645	0.233916	0.76405	0	0	CNTNAP3	A	progenitor
chr9:75069523:G:A	0.141551	1.79167e-05	ENSG00000156017	chr9_75069051_75069970	1.44246e-05	0.267495	9	-0.393021	0.535208	1.01731e-05	0.150244	0.849706	0	0	CARNMT1	A	progenitor
chr9:42852310:C:A	-0.764912	3.78421e-10	ENSG00000170165	chr9_42851841_42852980	1.0631e-05	-0.644643	9	0.883298	0.893491	6.53547e-06	0.996594	0.00337572	0	0	CR848007.1	A	progenitor
chr9:42852956:C:A	-0.764912	3.78421e-10	ENSG00000170165	chr9_42851841_42852980	1.0631e-05	-0.644643	9	0.883298	0.893491	6.53547e-06	0.996594	0.00337572	0	0	CR848007.1	A	progenitor
chr9:38682907:A:T	-1.53647	3.60597e-20	ENSG00000180071	chr9_38682341_38683190	8.64895e-20	-0.771042	9	0.792092	0.748957	1.81424e-12	0.208034	0.791966	0	0	ANKRD18A	A	progenitor
chr9:38682907:A:T	-0.888693	1.13297e-14	ENSG00000204860	chr9_38682341_38683190	8.64895e-20	-0.771042	9	0.657384	0.748957	1.47814e-06	0.37063	0.629369	0	0	FAM201A	A	progenitor
chr9:38682907:A:T	-1.27905	8.65398e-22	ENSG00000225345	chr9_38682341_38683190	8.64895e-20	-0.771042	9	0.867983	0.748957	3.00188e-14	0.213215	0.786785	0	0	SNX18P3	A	progenitor
chr9:42852310:C:A	-0.602158	1.35391e-06	ENSG00000230635	chr9_42851841_42852980	1.0631e-05	-0.644643	9	0.288317	0.893491	0.0378792	0.961774	0.000323263	0	0	CYP4F60P	A	progenitor
chr9:42852956:C:A	-0.602158	1.35391e-06	ENSG00000230635	chr9_42851841_42852980	1.0631e-05	-0.644643	9	0.288317	0.893491	0.0378792	0.961774	0.000323263	0	0	CYP4F60P	A	progenitor
chr9:470270:T:A	-0.327175	2.54665e-06	ENSG00000235330	chr9_469591_470890	9.78176e-07	-0.263584	9	0.395501	0.562774	0.00401338	0.695443	0.300543	0	0	RPL12P25	A	progenitor
chr9:42852310:C:A	-1.28038	1.77177e-12	ENSG00000236816	chr9_42851841_42852980	1.0631e-05	-0.644643	9	0.887871	0.893491	1.02917e-08	0.999976	9.3218e-08	0	0	ANKRD20A7P	A	progenitor
chr9:42852956:C:A	-1.28038	1.77177e-12	ENSG00000236816	chr9_42851841_42852980	1.0631e-05	-0.644643	9	0.887871	0.893491	1.02917e-08	0.999976	9.3218e-08	0	0	ANKRD20A7P	A	progenitor
chr9:42852310:C:A	-0.829681	1.83217e-10	ENSG00000275144	chr9_42851841_42852980	1.0631e-05	-0.644643	9	0.709578	0.893491	8.73247e-06	0.999967	5.39317e-07	0	0	SNX18P5	A	progenitor
chr9:42852956:C:A	-0.829681	1.83217e-10	ENSG00000275144	chr9_42851841_42852980	1.0631e-05	-0.644643	9	0.709578	0.893491	8.73247e-06	0.999967	5.39317e-07	0	0	SNX18P5	A	progenitor
chr9:38682907:A:T	-1.23527	5.24573e-18	ENSG00000283486	chr9_38682341_38683190	8.64895e-20	-0.771042	9	0.890518	0.748957	5.9617e-13	0.388164	0.611836	0	0	FAM95C	A	progenitor
chr10:98415461:A:G	-0.35145	6.31922e-14	ENSG00000119943	chr10_98414581_98415960	0.000813695	-0.102659	10	0.570887	0.219026	5.90304e-15	0.287934	0.708907	0	0	PYROXD2	A	progenitor
chr10:98415720:A:G	-0.35674	6.79564e-14	ENSG00000119943	chr10_98414581_98415960	0.000651992	-0.106124	10	0.570887	0.219026	4.85456e-15	0.251961	0.745637	0	0	PYROXD2	A	progenitor
chr10:98415775:A:C	-0.35145	6.31922e-14	ENSG00000119943	chr10_98414581_98415960	0.000813695	-0.102659	10	0.570887	0.219026	5.90304e-15	0.287934	0.708907	0	0	PYROXD2	A	progenitor
chr10:98415779:A:T	-0.35145	6.31922e-14	ENSG00000119943	chr10_98414581_98415960	0.000813695	-0.102659	10	0.570887	0.219026	5.90304e-15	0.287934	0.708907	0	0	PYROXD2	A	progenitor
chr10:104328890:A:G	-0.246027	3.15959e-07	ENSG00000148841	chr10_104328031_104330090	0.000149846	-0.16178	10	0.263865	0.223284	0.000745624	0.8392	0.159657	0	0	ITPRIP	A	progenitor
chr10:119025465:A:G	-0.304271	1.12208e-08	ENSG00000188613	chr10_119025331_119025980	1.78474e-15	-0.532299	10	0.391196	0.718045	0.00599338	0.426846	0.56716	0	0	NANOS1	A	progenitor
chr10:119025813:A:G	-0.343186	1.05252e-08	ENSG00000188613	chr10_119025331_119025980	1.06486e-12	-0.552364	10	0.391196	0.718045	0.00299674	0.743232	0.253771	0	0	NANOS1	A	progenitor
chr10:42368298:G:A	0.777871	2.46521e-07	ENSG00000215146	chr10_42367161_42368410	3.04637e-06	0.573112	10	0.461978	0.674963	0.0329017	0.967058	2.09334e-27	0	0	BX322639.1	A	progenitor
chr10:65570468:A:G	-1.68758	2.50635e-06	ENSG00000228065	chr10_65570391_65570980	0.00154223	-0.838966	10	0.686037	0.236464	0.00804269	0.958835	0.00233558	0	0	LINC01515	A	progenitor
chr10:91884222:A:G	-0.354965	2.62564e-05	ENSG00000228701	chr10_91883431_91884880	5.53629e-06	0.156568	10	0.612382	0.609899	0.000559668	0.177481	0.82179	0	0	TNKS2-AS1	A	progenitor
chr11:76838469:G:A	-0.227602	3.76416e-07	ENSG00000078124	chr11_76838341_76838610	2.5251e-12	-0.566713	11	0.450371	0.403592	0.0121565	0.354109	0.633697	0	0	ACER3	A	progenitor
chr11:27084932:T:A	0.621295	7.17761e-06	ENSG00000129151	chr11_27083941_27085260	4.12257e-05	0.310577	11	0.630944	0.141799	0.00021732	0.435065	0.56467	0	0	BBOX1	A	progenitor
chr11:5689947:A:G	0.354751	1.2605e-05	ENSG00000132274	chr11_5689551_5690400	9.37656e-05	0.263196	11	0.156642	0.249958	0.00265432	0.70785	0.289254	0	0	TRIM22	A	progenitor
chr11:6926530:T:A	0.44095	1.18608e-06	ENSG00000149054	chr11_6925761_6927300	0.000150902	0.19983	11	0.490148	0.361704	0.000413352	0.86523	0.133945	0	0	ZNF215	A	progenitor
chr11:120564315:A:C	0.680116	1.55944e-10	ENSG00000149403	chr11_120563961_120565260	1.28146e-05	0.263514	11	0.486392	-0.138053	1.30988e-07	0.999425	0.000564888	0	0	GRIK4	A	progenitor
chr11:119422731:A:G	0.446523	6.14522e-08	ENSG00000154096	chr11_119421861_119423480	0.000862439	0.202889	11	0.68346	0.175808	1.02006e-06	0.720081	0.27664	0	0	THY1	A	progenitor
chr11:119432776:A:G	0.435178	2.76583e-09	ENSG00000154096	chr11_119432711_119433140	1.76929e-07	0.34346	11	0.68346	0.281278	8.18078e-05	0.855657	0.144261	0	0	THY1	A	progenitor
chr11:71787341:A:G	-0.230456	8.3744e-10	ENSG00000158483	chr11_71786541_71787780	7.62989e-07	-0.191101	11	0.541326	0.112275	1.7382e-07	0.905418	0.0945816	0	0	FAM86C1	A	progenitor
chr11:71787365:A:G	-0.230456	8.3744e-10	ENSG00000158483	chr11_71786541_71787780	7.62989e-07	-0.191101	11	0.541326	0.112275	1.7382e-07	0.905418	0.0945816	0	0	FAM86C1	A	progenitor
chr11:71787521:A:C	-0.230456	8.3744e-10	ENSG00000158483	chr11_71786541_71787780	7.62989e-07	-0.191101	11	0.541326	0.112275	1.7382e-07	0.905418	0.0945816	0	0	FAM86C1	A	progenitor
chr11:71787602:A:G	-0.230456	8.3744e-10	ENSG00000158483	chr11_71786541_71787780	7.62989e-07	-0.191101	11	0.541326	0.112275	1.7382e-07	0.905418	0.0945816	0	0	FAM86C1	A	progenitor
chr11:71787648:A:G	-0.230456	8.3744e-10	ENSG00000158483	chr11_71786541_71787780	7.62989e-07	-0.191101	11	0.541326	0.112275	1.7382e-07	0.905418	0.0945816	0	0	FAM86C1	A	progenitor
chr11:59755309:A:C	0.413718	9.56558e-08	ENSG00000166900	chr11_59753891_59756470	1.12471e-05	0.162058	11	0.427274	0.488237	1.68295e-07	0.170892	0.829092	0	0	STX3	A	progenitor
chr12:21911780:A:G	0.510016	1.60114e-07	ENSG00000069431	chr12_21911581_21912070	1.45063e-07	0.297701	12	0.373274	0.364535	3.27724e-05	0.745931	0.254036	0	0	ABCC9	A	progenitor
chr12:81095935:A:G	0.305501	2.39121e-08	ENSG00000111052	chr12_81095151_81096350	7.99043e-16	0.58407	12	0.533709	0.734045	0.00114762	0.374641	0.624211	0	0	LIN7A	A	progenitor
chr12:81095935:A:G	0.641925	1.8381e-10	ENSG00000111058	chr12_81095151_81096350	7.99043e-16	0.58407	12	0.526274	0.734045	0.607783	0.392217	1.14614e-10	0	0	ACSS3	A	progenitor
chr12:9283512:AT:A	-0.233254	3.75715e-07	ENSG00000111788	chr12_9283131_9284540	3.53286e-16	0.69893	12	0.576971	0.501739	0.0799751	0.439784	0.480241	0	0	AC009533.1	A	progenitor
chr12:30536630:G:A	0.0954978	1.37384e-05	ENSG00000133704	chr12_30536271_30536650	5.05015e-13	0.811587	12	0.0455559	0.764902	0.000458013	0.28545	0.714065	0	0	IPO8	A	progenitor
chr12:31073374:G:A	0.368906	1.86243e-07	ENSG00000245614	chr12_31073261_31074890	0.000463626	-0.0940228	12	0.316716	0.183328	1.36179e-09	0.156193	0.837182	0	0	DDX11-AS1	A	progenitor
chr12:31073901:T:A	0.368906	1.86243e-07	ENSG00000245614	chr12_31073261_31074890	0.000463626	-0.0940228	12	0.316716	0.183328	1.36179e-09	0.156193	0.837182	0	0	DDX11-AS1	A	progenitor
chr12:31074241:ACAG:A	0.368906	1.86243e-07	ENSG00000245614	chr12_31073261_31074890	0.000463626	-0.0940228	12	0.316716	0.183328	1.36179e-09	0.156193	0.837182	0	0	DDX11-AS1	A	progenitor
chr13:43023729:A:G	0.707997	8.63724e-06	ENSG00000120675	chr13_43023291_43024020	0.00149621	0.367108	13	0.83274	0.648907	0.0138699	0.974609	1.5599e-17	0	0	DNAJC15	A	progenitor
chr13:26532004:C:A	0.208533	2.39248e-08	ENSG00000132970	chr13_26531501_26532370	5.2803e-16	0.668339	13	0.67218	0.749399	0.584735	0.413115	0.00215006	0	0	WASF3	A	progenitor
chr13:39655231:G:A	0.192163	2.7878e-06	ENSG00000133103	chr13_39655211_39656510	0.0011515	0.136485	13	0.212626	0.354323	0.000496736	0.994097	0.00264599	0	0	COG6	A	progenitor
chr13:39655754:G:A	0.192163	2.7878e-06	ENSG00000133103	chr13_39655211_39656510	0.0011515	0.136485	13	0.212626	0.354323	0.000496736	0.994097	0.00264599	0	0	COG6	A	progenitor
chr13:39655820:T:A	0.192163	2.7878e-06	ENSG00000133103	chr13_39655211_39656510	0.0011515	0.136485	13	0.212626	0.354323	0.000496736	0.994097	0.00264599	0	0	COG6	A	progenitor
chr13:39656079:G:A	0.192163	2.7878e-06	ENSG00000133103	chr13_39655211_39656510	0.0011515	0.136485	13	0.212626	0.354323	0.000496736	0.994097	0.00264599	0	0	COG6	A	progenitor
chr14:88348674:A:C	-0.798731	1.57237e-06	ENSG00000100433	chr14_88348371_88349210	0.000577803	-0.219316	14	0.646067	0.687112	0.000254645	0.840877	0.157059	0	0	KCNK10	A	progenitor
chr14:55515150:A:C	0.106288	2.40017e-06	ENSG00000126777	chr14_55514831_55515270	5.58221e-17	0.73468	14	-0.0352032	0.60694	0.0141564	0.316962	0.668881	0	0	KTN1	A	progenitor
chr14:102893663:A:G	0.140631	2.66463e-06	ENSG00000131323	chr14_102893431_102893800	9.82247e-12	0.582121	14	0.36265	0.667764	0.00950056	0.38628	0.604219	0	0	TRAF3	A	progenitor
chr14:23953524:A:G	1.15527	6.07564e-15	ENSG00000157326	chr14_23953471_23954340	7.37274e-07	0.552407	14	0.957188	0.788587	9.91e-10	0.975416	0.0245841	0	0	DHRS4	A	progenitor
chr14:23953737:A:ACT	1.15527	6.07564e-15	ENSG00000157326	chr14_23953471_23954340	7.37274e-07	0.552407	14	0.957188	0.788587	9.91e-10	0.975416	0.0245841	0	0	DHRS4	A	progenitor
chr14:41605321:A:G	-0.696051	1.92345e-05	ENSG00000165379	chr14_41604471_41610540	2.69472e-08	-0.435646	14	0.625889	0.577005	0.792408	0.207592	4.76597e-15	0	0	LRFN5	A	progenitor
chr14:41607134:A:G	-0.718862	1.56596e-05	ENSG00000165379	chr14_41604471_41610540	1.93869e-08	-0.448145	14	0.625889	0.577005	0.786402	0.213598	5.89046e-15	0	0	LRFN5	A	progenitor
chr14:55515150:A:C	0.162994	2.45923e-05	ENSG00000186615	chr14_55514831_55515270	5.58221e-17	0.73468	14	0.349674	0.60694	0.00443512	0.195217	0.800334	0	0	KTN1-AS1	A	progenitor
chr14:23953524:A:G	0.796769	3.52555e-08	ENSG00000187630	chr14_23953471_23954340	7.37274e-07	0.552407	14	0.837332	0.788587	8.19457e-07	0.231021	0.768978	0	0	DHRS4L2	A	progenitor
chr14:23953737:A:ACT	0.796769	3.52555e-08	ENSG00000187630	chr14_23953471_23954340	7.37274e-07	0.552407	14	0.837332	0.788587	8.19457e-07	0.231021	0.768978	0	0	DHRS4L2	A	progenitor
chr14:23953524:A:G	0.729314	6.60489e-14	ENSG00000215256	chr14_23953471_23954340	7.37274e-07	0.552407	14	0.89476	0.788587	3.72141e-11	0.251365	0.748635	0	0	DHRS4-AS1	A	progenitor
chr14:23953737:A:ACT	0.729314	6.60489e-14	ENSG00000215256	chr14_23953471_23954340	7.37274e-07	0.552407	14	0.89476	0.788587	3.72141e-11	0.251365	0.748635	0	0	DHRS4-AS1	A	progenitor
chr14:41605321:A:G	-0.524886	2.60358e-06	ENSG00000258636	chr14_41604471_41610540	2.69472e-08	-0.435646	14	0.667875	0.577005	0.677091	0.322909	4.00517e-10	0	0	AL121821.1	A	progenitor
chr14:41607134:A:G	-0.538587	2.44372e-06	ENSG00000258636	chr14_41604471_41610540	1.93869e-08	-0.448145	14	0.667875	0.577005	0.690991	0.309009	4.08964e-10	0	0	AL121821.1	A	progenitor
chr16:74502008:A:C	0.245138	4.40731e-13	ENSG00000090863	chr16_74501361_74502110	8.18033e-05	0.240071	16	0.610656	0.00171201	1.27237e-11	0.991104	0.00869177	0	0	GLG1	A	progenitor
chr16:29679583:A:G	0.569792	4.86023e-11	ENSG00000103485	chr16_29679521_29679610	5.23894e-05	0.453751	16	0.574273	0.384345	1.49778e-08	0.729769	0.270065	0	0	QPRT	A	progenitor
chr16:9323431:A:C	-1.30058	1.30129e-16	ENSG00000183454	chr16_9323041_9324060	1.47842e-05	-0.225394	16	0.583884	0.414518	1.08534e-16	0.171906	0.828068	0	0	GRIN2A	A	progenitor
chr17:51439805:A:G	-1.54256	7.67758e-23	ENSG00000267452	chr17_51439351_51439880	1.52697e-20	-1.00566	17	0.911421	0.84578	3.35447e-08	1	2.58835e-08	0	0	LINC02073	A	progenitor
chr18:54878658:A:G	-0.441237	8.88813e-07	ENSG00000041353	chr18_54878251_54878790	4.98975e-06	-0.251175	18	0.171293	-0.109599	5.31859e-06	0.180689	0.819302	0	0	RAB27B	A	progenitor
chr19:37655499:T:A	0.256294	4.99026e-16	ENSG00000120784	chr19_37654691_37656440	5.46452e-06	0.206004	19	0.549275	-0.27374	1.3783e-17	0.15012	0.849874	0	0	ZFP30	A	progenitor
chr19:46471505:A:G	-0.286757	7.10214e-10	ENSG00000182013	chr19_46471251_46471690	9.61398e-05	-0.305591	19	0.780591	0.258492	8.38859e-08	0.462077	0.537617	0	0	PNMA8A	A	progenitor
chr19:46471524:G:A	-0.290327	5.97198e-10	ENSG00000182013	chr19_46471251_46471690	0.000132543	-0.302888	19	0.780591	0.258492	6.45269e-08	0.504742	0.494774	0	0	PNMA8A	A	progenitor
chr19:37655499:T:A	-0.320426	6.7258e-09	ENSG00000188227	chr19_37654691_37656440	5.46452e-06	0.206004	19	0.522989	-0.27374	4.2991e-11	0.345275	0.65472	0	0	ZNF793	A	progenitor
chr19:21358819:C:A	-0.164748	2.77739e-11	ENSG00000196268	chr19_21358571_21359790	0.00153867	0.0808687	19	0.124635	0.166937	3.03649e-11	0.182637	0.810226	0	0	ZNF493	A	progenitor
chr19:21569606:A:AT	0.16837	1.299e-07	ENSG00000196268	chr19_21568911_21569780	1.36193e-09	0.827115	19	0.124635	0.654054	0.0525961	0.943448	0.00395585	0	0	ZNF493	A	progenitor
chr19:22633731:A:G	-0.520574	4.95809e-06	ENSG00000197360	chr19_22633731_22634780	0.000848476	0.158944	19	0.178255	0.0222265	2.54506e-06	0.320836	0.676493	0	0	ZNF98	A	progenitor
chr19:22634314:A:C	-0.520574	4.95809e-06	ENSG00000197360	chr19_22633731_22634780	0.000848476	0.158944	19	0.178255	0.0222265	2.54506e-06	0.320836	0.676493	0	0	ZNF98	A	progenitor
chr19:22633731:A:G	0.392376	2.35467e-06	ENSG00000198153	chr19_22633731_22634780	0.000848476	0.158944	19	0.284578	0.0222265	3.07797e-07	0.231656	0.765674	0	0	ZNF849P	A	progenitor
chr19:22634314:A:C	0.392376	2.35467e-06	ENSG00000198153	chr19_22633731_22634780	0.000848476	0.158944	19	0.284578	0.0222265	3.07797e-07	0.231656	0.765674	0	0	ZNF849P	A	progenitor
chr19:36973473:G:A	0.161689	1.50034e-08	ENSG00000198453	chr19_36973021_36973760	0.001322	0.122545	19	0.644242	0.0312529	9.31676e-09	0.144635	0.849474	0	0	ZNF568	A	progenitor
chr19:22633731:A:G	0.381821	3.95913e-13	ENSG00000229676	chr19_22633731_22634780	0.000848476	0.158944	19	0.720386	0.0222265	9.00119e-14	0.148409	0.848922	0	0	ZNF492	A	progenitor
chr19:22634314:A:C	0.381821	3.95913e-13	ENSG00000229676	chr19_22633731_22634780	0.000848476	0.158944	19	0.720386	0.0222265	9.00119e-14	0.148409	0.848922	0	0	ZNF492	A	progenitor
chr19:19776769:A:C	-0.248032	2.55351e-07	ENSG00000266904	chr19_19775851_19777100	9.8816e-07	-0.229954	19	-0.0602665	0.302278	0.000881699	0.981898	0.0172194	0	0	LINC00663	A	progenitor
chr19:28302095:A:G	-0.577687	2.88537e-05	ENSG00000266928	chr19_28302051_28302320	2.26209e-07	0.610782	19	0.376615	0.515127	5.21798e-06	0.864321	0.135642	0	0	AC020905.1	A	progenitor
chr19:21358819:C:A	-0.798652	2.44495e-08	ENSG00000268081	chr19_21358571_21359790	0.00153867	0.0808687	19	0.721199	0.166937	5.66052e-07	0.460792	0.532071	0	0	AC123912.1	A	progenitor
chr19:21569606:A:AT	1.03253	7.17181e-10	ENSG00000268081	chr19_21568911_21569780	1.36193e-09	0.827115	19	0.721199	0.654054	0.0474289	0.952571	6.18944e-19	0	0	AC123912.1	A	progenitor
chr19:21569606:A:AT	0.419855	8.67067e-06	ENSG00000268658	chr19_21568911_21569780	1.36193e-09	0.827115	19	0.670696	0.654054	0.607441	0.392542	1.64095e-05	0	0	LINC00664	A	progenitor
chr20:25058410:A:C	-0.780148	1.01782e-09	ENSG00000154930	chr20_25057061_25058460	3.88688e-06	-0.307691	20	0.806003	0.600823	0.000675054	0.999315	6.02457e-06	0	0	ACSS1	A	progenitor
chr20:61414583:A:G	-0.226537	6.11519e-07	ENSG00000179242	chr20_61414431_61414920	2.60532e-13	-0.607583	20	0.223986	0.401406	0.00279112	0.289504	0.707705	0	0	CDH4	A	progenitor
chr22:37661331:A:G	0.219476	9.85709e-10	ENSG00000100097	chr22_37661241_37661600	0.000201387	0.247283	22	0.5635	0.529093	8.51553e-08	0.949511	0.0498994	0	0	LGALS1	A	progenitor
chr1:1659114:G:A	0.244616	8.85108e-07	ENSG00000189339	chr1_1658831_1659350	0.000570549	-0.190898	1	0.327144	0.376342	2.91826e-08	0.37559	0.623681	0	0	SLC35E2B	A	neuron
chr1:1659220:G:A	0.244616	8.85108e-07	ENSG00000189339	chr1_1658831_1659350	0.000570549	-0.190898	1	0.327144	0.376342	2.91826e-08	0.37559	0.623681	0	0	SLC35E2B	A	neuron
chr1:28247131:A:G	0.969536	8.22947e-12	ENSG00000270605	chr1_28246931_28247630	7.30607e-09	0.249771	1	0.774994	-0.363414	1.04837e-14	0.511732	0.488268	0	0	AL353622.1	A	neuron
chr1:28247196:A:AG	1.00464	7.48158e-12	ENSG00000270605	chr1_28246931_28247630	3.33023e-09	0.255154	1	0.774994	-0.363414	1.15815e-14	0.525108	0.474892	0	0	AL353622.1	A	neuron
chr1:1659114:G:A	0.601335	3.25961e-09	ENSG00000272004	chr1_1658831_1659350	0.000570549	-0.190898	1	0.79999	0.376342	2.96579e-12	0.2346	0.764671	0	0	FO704657.1	A	neuron
chr1:1659220:G:A	0.601335	3.25961e-09	ENSG00000272004	chr1_1658831_1659350	0.000570549	-0.190898	1	0.79999	0.376342	2.96579e-12	0.2346	0.764671	0	0	FO704657.1	A	neuron
chr2:86195673:A:AGCT	-0.263795	1.4192e-06	ENSG00000273080	chr2_86194581_86196150	4.4299e-08	0.176384	2	0.501083	0.711107	0.015978	0.684884	0.299138	0	0	AC009309.1	A	neuron
chr2:86195908:A:C	-0.273941	6.94221e-07	ENSG00000273080	chr2_86194581_86196150	1.41042e-06	0.165006	2	0.501083	0.711107	0.0048977	0.699795	0.295307	0	0	AC009309.1	A	neuron
chr4:119371101:A:G	-0.623698	5.58154e-13	ENSG00000283050	chr4_119370451_119371540	5.92349e-10	-0.494484	4	0.681942	0.243433	2.45722e-16	0.464221	0.535779	0	0	GTF2IP12	A	neuron
chr4:119454273:A:G	-0.678387	2.65898e-16	ENSG00000283050	chr4_119454131_119456140	5.08737e-06	0.183206	4	0.681942	-0.449057	1.57301e-14	0.750693	0.249306	0	0	GTF2IP12	A	neuron
chr4:119454623:A:G	-0.643238	4.24798e-13	ENSG00000283050	chr4_119454131_119456140	5.79811e-06	0.178639	4	0.681942	-0.449057	3.166e-11	0.902253	0.0977462	0	0	GTF2IP12	A	neuron
chr4:119454676:A:C	-0.643238	4.24798e-13	ENSG00000283050	chr4_119454131_119456140	5.79811e-06	0.178639	4	0.681942	-0.449057	3.166e-11	0.902253	0.0977462	0	0	GTF2IP12	A	neuron
chr6:27388437:G:A	0.368721	3.40104e-08	ENSG00000124613	chr6_27388141_27389350	0.000118071	0.162353	6	0.365905	0.694768	7.61578e-10	0.278977	0.720932	0	0	ZNF391	A	neuron
chr6:31271845:C:A	-1.03692	7.92106e-08	ENSG00000204525	chr6_31271651_31272620	2.57393e-05	-0.180362	6	0.100834	0.255172	2.35042e-09	0.184139	0.81585	0	0	HLA-C	A	neuron
chr9:42852310:C:A	-1.09756	2.13575e-10	ENSG00000170165	chr9_42851841_42852980	1.08236e-06	-0.938803	9	0.930461	0.946767	2.08274e-07	0.999971	2.63898e-05	0	0	CR848007.1	A	neuron
chr9:42852956:C:A	-1.09756	2.13575e-10	ENSG00000170165	chr9_42851841_42852980	1.08236e-06	-0.938803	9	0.930461	0.946767	2.08274e-07	0.999971	2.63898e-05	0	0	CR848007.1	A	neuron
chr9:42852310:C:A	-1.08176	1.35266e-08	ENSG00000230635	chr9_42851841_42852980	1.08236e-06	-0.938803	9	0.68878	0.946767	1.76204e-05	0.987208	0.012772	0	0	CYP4F60P	A	neuron
chr9:42852956:C:A	-1.08176	1.35266e-08	ENSG00000230635	chr9_42851841_42852980	1.08236e-06	-0.938803	9	0.68878	0.946767	1.76204e-05	0.987208	0.012772	0	0	CYP4F60P	A	neuron
chr9:42852310:C:A	-2.23132	2.97657e-12	ENSG00000236816	chr9_42851841_42852980	1.08236e-06	-0.938803	9	0.941715	0.946767	1.24114e-10	0.999998	6.36001e-09	0	0	ANKRD20A7P	A	neuron
chr9:42852956:C:A	-2.23132	2.97657e-12	ENSG00000236816	chr9_42851841_42852980	1.08236e-06	-0.938803	9	0.941715	0.946767	1.24114e-10	0.999998	6.36001e-09	0	0	ANKRD20A7P	A	neuron
chr9:42852310:C:A	-1.16706	5.17497e-10	ENSG00000275144	chr9_42851841_42852980	1.08236e-06	-0.938803	9	0.917353	0.946767	8.97057e-07	0.999995	1.72017e-06	0	0	SNX18P5	A	neuron
chr9:42852956:C:A	-1.16706	5.17497e-10	ENSG00000275144	chr9_42851841_42852980	1.08236e-06	-0.938803	9	0.917353	0.946767	8.97057e-07	0.999995	1.72017e-06	0	0	SNX18P5	A	neuron
chr9:42852310:C:A	-1.41191	3.25335e-12	ENSG00000276128	chr9_42851841_42852980	1.08236e-06	-0.938803	9	0.7782	0.946767	5.9129e-10	0.97727	0.0227283	0	0	AL591441.1	A	neuron
chr9:42852956:C:A	-1.41191	3.25335e-12	ENSG00000276128	chr9_42851841_42852980	1.08236e-06	-0.938803	9	0.7782	0.946767	5.9129e-10	0.97727	0.0227283	0	0	AL591441.1	A	neuron
chr9:42852310:C:A	-1.58264	1.88844e-12	ENSG00000276591	chr9_42851841_42852980	1.08236e-06	-0.938803	9	0.836205	0.946767	4.38709e-10	0.999194	0.000804521	0	0	GXYLT1P5	A	neuron
chr9:42852956:C:A	-1.58264	1.88844e-12	ENSG00000276591	chr9_42851841_42852980	1.08236e-06	-0.938803	9	0.836205	0.946767	4.38709e-10	0.999194	0.000804521	0	0	GXYLT1P5	A	neuron
chr10:27240987:G:A	0.201746	1.39581e-07	ENSG00000120539	chr10_27239801_27243560	0.000636719	0.0686425	10	-0.16818	-0.471491	5.57515e-09	0.302564	0.695459	0	0	MASTL	A	neuron
chr10:27240987:G:A	0.522866	4.97961e-07	ENSG00000262412	chr10_27239801_27243560	0.000636719	0.0686425	10	0.477715	-0.471491	3.89303e-07	0.939892	0.0581311	0	0	AL160291.1	A	neuron
chr11:71453498:A:C	-0.441551	3.39008e-06	ENSG00000254682	chr11_71452741_71453570	0.000835592	-0.140485	11	0.710782	-0.096147	2.0686e-06	0.618241	0.380535	0	0	AP002387.2	A	neuron
chr12:31073374:G:A	-1.13497	5.55245e-16	ENSG00000013573	chr12_31073261_31074890	4.90433e-07	-0.208313	12	0.704264	0.757917	1.75775e-14	0.265885	0.734115	0	0	DDX11	A	neuron
chr12:31073901:T:A	-1.13497	5.55245e-16	ENSG00000013573	chr12_31073261_31074890	4.90433e-07	-0.208313	12	0.704264	0.757917	1.75775e-14	0.265885	0.734115	0	0	DDX11	A	neuron
chr12:31074241:ACAG:A	-1.13497	5.55245e-16	ENSG00000013573	chr12_31073261_31074890	4.90433e-07	-0.208313	12	0.704264	0.757917	1.75775e-14	0.265885	0.734115	0	0	DDX11	A	neuron
chr12:9283172:A:G	1.07687	2.98318e-10	ENSG00000111788	chr12_9283131_9284540	2.39309e-13	0.57305	12	0.665926	0.113881	0.00230477	0.880502	0.117193	0	0	AC009533.1	A	neuron
chr12:9283819:A:G	0.942741	4.39431e-10	ENSG00000111788	chr12_9283131_9284540	8.75059e-11	0.507894	12	0.665926	0.113881	0.000131978	0.991845	0.00802346	0	0	AC009533.1	A	neuron
chr12:9283850:A:G	0.942741	4.39431e-10	ENSG00000111788	chr12_9283131_9284540	8.75059e-11	0.507894	12	0.665926	0.113881	0.000131978	0.991845	0.00802346	0	0	AC009533.1	A	neuron
chr12:9283876:A:G	0.952579	3.44404e-10	ENSG00000111788	chr12_9283131_9284540	1.42295e-09	0.482904	12	0.665926	0.113881	8.34521e-05	0.9929	0.00701606	0	0	AC009533.1	A	neuron
chr12:9283919:A:G	0.952579	3.44404e-10	ENSG00000111788	chr12_9283131_9284540	1.42295e-09	0.482904	12	0.665926	0.113881	8.34521e-05	0.9929	0.00701606	0	0	AC009533.1	A	neuron
chr12:47079943:A:G	0.480253	1.70903e-06	ENSG00000257433	chr12_47078791_47080950	0.000929763	-0.158948	12	0.751201	0.275873	1.09214e-06	0.980753	0.0178364	0	0	AC004241.1	A	neuron
chr14:23953524:A:G	0.885164	6.68953e-07	ENSG00000215256	chr14_23953471_23954340	0.00131541	0.425938	14	0.667067	0.925505	1.36479e-05	0.986409	0.010263	0	0	DHRS4-AS1	A	neuron
chr14:23953737:A:ACT	0.885164	6.68953e-07	ENSG00000215256	chr14_23953471_23954340	0.00131541	0.425938	14	0.667067	0.925505	1.36479e-05	0.986409	0.010263	0	0	DHRS4-AS1	A	neuron
chr17:43361285:A:G	0.381681	4.07443e-09	ENSG00000198496	chr17_43360451_43361740	0.000272092	-0.731963	17	0.65294	0.664528	6.00616e-10	0.212163	0.787556	0	0	NBR2	A	neuron
chr17:51439805:A:G	-0.532693	2.68759e-06	ENSG00000267452	chr17_51439351_51439880	2.36993e-09	-0.675238	17	0.604762	0.840897	0.112261	0.853433	0.0343062	0	0	LINC02073	A	neuron
chr19:21569606:A:AT	1.11377	8.84572e-07	ENSG00000268081	chr19_21568911_21569780	6.04502e-06	0.837612	19	0.787474	0.47509	0.450506	0.549492	3.60118e-15	0	0	AC123912.1	A	neuron
chr11:59754013:AAAACAAACAAAC:A	0.381882	1.51423e-06	ENSG00000166900	chr11_59753891_59756470	0.00100085	0.126424	11	0.427274	0.488237	7.26717e-05	0.255492	0.740488	0	0	STX3	AAAACAAACAAAC	progenitor
chr1:242147670:AC:A	-0.545494	6.43487e-09	ENSG00000272865	chr1_242146411_242147820	0.000648401	-0.143915	1	0.393407	0.631903	7.92671e-08	0.913762	0.0838788	0	0	AL591686.2	AC	progenitor
chr2:159286499:ACGCCCCGCGCGAGCAGGCCCAGC:A	0.295419	2.26656e-08	ENSG00000196151	chr2_159285841_159287490	1.6013e-05	0.223193	2	0.039919	0.400597	3.91369e-07	0.563268	0.436722	0	0	WDSUB1	ACGCCCCGCGCGAGCAGGCCCAGC	neuron
chr6:27019989:AG:A	0.441554	5.19978e-08	ENSG00000241549	chr6_27019501_27020470	0.000169988	-0.149608	6	0.370795	0.00222329	2.13595e-10	0.54745	0.452123	0	0	GUSBP2	AG	progenitor
chr12:9283512:AT:A	1.07687	2.98318e-10	ENSG00000111788	chr12_9283131_9284540	2.39309e-13	0.57305	12	0.665926	0.113881	0.00230477	0.880502	0.117193	0	0	AC009533.1	AT	neuron
chr4:163344832:ATT:A	-3.1708	4.30191e-07	ENSG00000164128	chr4_163343701_163344940	0.00075456	-0.870514	4	0.396321	0.42464	0.0027795	0.229191	0.765346	0	0	NPY1R	ATT	progenitor
chr1:84574387:C:A	0.407627	2.33385e-06	ENSG00000117151	chr1_84573751_84574920	0.000982257	0.210636	1	0.210434	0.207768	0.00019612	0.669952	0.3259	0	0	CTBS	C	progenitor
chr1:28233063:C:G	0.0712848	8.25254e-07	ENSG00000126698	chr1_28232761_28233130	0.00125656	0.181137	1	0.0243696	0.338567	1.03452e-06	0.150949	0.841397	0	0	DNAJC8	C	progenitor
chr1:28247324:C:T	0.0675835	2.45518e-06	ENSG00000126698	chr1_28246931_28247630	1.225e-06	0.174333	1	0.0243696	0.0900525	7.53517e-06	0.184111	0.81588	0	0	DNAJC8	C	progenitor
chr1:94048526:C:T	1.17856	2.80936e-06	ENSG00000137962	chr1_94048071_94049000	5.61676e-05	0.807756	1	0.150859	0.634869	0.0310773	0.967924	5.88339e-05	0	0	ARHGAP29	C	progenitor
chr1:168834013:A:C	0.640907	9.56501e-10	ENSG00000143153	chr1_168833451_168834380	4.59262e-06	0.539269	1	0.829108	0.546307	3.89423e-05	0.999929	3.11146e-05	0	0	ATP1B1	C	progenitor
chr1:67850818:C:A	0.765932	2.37515e-07	ENSG00000162595	chr1_67850131_67851280	2.8644e-12	0.35005	1	0.720522	0.674963	0.0011157	0.213208	0.785676	0	0	DIRAS3	C	progenitor
chr1:67888965:C:T	0.703697	1.35472e-06	ENSG00000162595	chr1_67888601_67889140	1.22024e-06	0.36808	1	0.720522	0.642999	0.00883361	0.540813	0.450348	0	0	DIRAS3	C	progenitor
chr1:39026790:C:T	0.26399	1.38061e-12	ENSG00000168653	chr1_39026071_39027050	5.78866e-05	0.219326	1	0.556167	0.507178	9.19646e-11	0.401572	0.59836	0	0	NDUFS5	C	progenitor
chr1:67850818:C:A	0.293931	2.78815e-09	ENSG00000172380	chr1_67850131_67851280	2.8644e-12	0.35005	1	0.434221	0.674963	0.0008671	0.346402	0.65273	0	0	GNG12	C	progenitor
chr1:67888965:C:T	0.257297	2.20386e-07	ENSG00000172380	chr1_67888601_67889140	1.22024e-06	0.36808	1	0.434221	0.642999	0.00067171	0.318956	0.680369	0	0	GNG12	C	progenitor
chr1:153627648:T:C	0.596969	1.15811e-11	ENSG00000189171	chr1_153627271_153627720	2.13179e-08	0.30524	1	0.65854	0.358569	3.84499e-05	0.99982	0.000141768	0	0	S100A13	C	progenitor
chr1:28233063:C:G	0.441893	1.6651e-07	ENSG00000270605	chr1_28232761_28233130	0.00125656	0.181137	1	0.600663	0.338567	4.30915e-07	0.213576	0.77877	0	0	AL353622.1	C	progenitor
chr1:28247324:C:T	0.48022	1.88541e-09	ENSG00000270605	chr1_28246931_28247630	1.225e-06	0.174333	1	0.600663	0.0900525	3.0564e-09	0.212585	0.787414	0	0	AL353622.1	C	progenitor
chr2:147603731:C:T	-0.290914	1.07863e-09	ENSG00000121989	chr2_147603641_147604140	1.2788e-14	-0.961916	2	0.638483	0.717393	0.275053	0.72494	6.84682e-06	0	0	ACVR2A	C	progenitor
chr2:147604054:C:T	0.202576	3.38456e-06	ENSG00000121989	chr2_147603641_147604140	1.68357e-09	0.707094	2	0.638483	0.717393	0.757832	0.242168	6.3652e-10	0	0	ACVR2A	C	progenitor
chr2:215312057:C:T	-0.570508	8.97037e-13	ENSG00000138363	chr2_215311651_215312730	3.0228e-09	-0.30401	2	0.949422	0.453736	2.98558e-07	0.999991	8.21847e-06	0	0	ATIC	C	progenitor
chr2:215312101:C:T	-0.570508	8.97037e-13	ENSG00000138363	chr2_215311651_215312730	3.0228e-09	-0.30401	2	0.949422	0.453736	2.98558e-07	0.999991	8.21847e-06	0	0	ATIC	C	progenitor
chr2:88170251:G:C	1.55849	1.13633e-11	ENSG00000144115	chr2_88170131_88170790	1.50688e-06	0.399906	2	0.457688	-0.0768137	2.30887e-05	0.378191	0.621784	0	0	THNSL2	C	progenitor
chr2:88170344:G:C	1.55849	1.13633e-11	ENSG00000144115	chr2_88170131_88170790	1.50688e-06	0.399906	2	0.457688	-0.0768137	2.30887e-05	0.378191	0.621784	0	0	THNSL2	C	progenitor
chr2:131425666:C:A	0.26412	6.70529e-07	ENSG00000152117	chr2_131424901_131425820	0.000133325	0.257477	2	0.472754	-0.149572	9.25259e-07	0.377765	0.621885	0	0	AC073869.1	C	progenitor
chr2:45944157:C:T	-0.176071	4.02023e-07	ENSG00000171132	chr2_45944061_45944390	7.26716e-05	-0.206034	2	0.273119	0.360204	5.82596e-06	0.248248	0.751582	0	0	PRKCE	C	progenitor
chr2:168355399:G:C	0.127361	1.61034e-08	ENSG00000172292	chr2_168355071_168355500	5.09632e-16	0.734396	2	0.221773	0.671861	0.00860578	0.365584	0.62581	0	0	CERS6	C	progenitor
chr2:196959092:C:T	0.218462	2.54613e-07	ENSG00000197121	chr2_196957701_196959600	7.4538e-09	0.459743	2	0.0631694	0.35448	4.01791e-08	0.622596	0.377404	0	0	PGAP1	C	progenitor
chr2:74120467:G:C	0.433158	8.05565e-12	ENSG00000257800	chr2_74120031_74120680	3.71824e-06	0.25296	2	0.819303	0.294599	5.73581e-08	0.932298	0.0676981	0	0	FNBP1P1	C	progenitor
chr3:8536505:C:G	-0.572323	7.25538e-09	ENSG00000071282	chr3_8536121_8536970	1.08744e-08	-0.559023	3	0.805755	0.353404	6.41367e-10	0.705907	0.294093	0	0	LMCD1	C	progenitor
chr3:186930622:C:T	0.494085	1.71818e-05	ENSG00000073849	chr3_186930111_186932740	0.000636014	0.127946	3	0.720096	0.676131	0.0311465	0.966013	0.000474893	0	0	ST6GAL1	C	progenitor
chr3:134594462:C:T	0.140734	5.22018e-10	ENSG00000129055	chr3_134594371_134594580	1.7815e-08	-0.539632	3	0.517378	0.385448	6.91903e-07	0.235567	0.764432	0	0	ANAPC13	C	progenitor
chr3:2514186:C:T	-1.29461	2.09897e-10	ENSG00000144619	chr3_2513851_2514460	2.02003e-05	-0.410623	3	0.784924	0.680148	3.89197e-07	0.817707	0.182257	0	0	CNTN4	C	progenitor
chr3:125990370:C:T	0.627965	9.23401e-09	ENSG00000189366	chr3_125990261_125990750	5.54833e-17	0.915705	3	0.523435	0.848317	0.311425	0.679125	0.00945034	0	0	ALG1L	C	progenitor
chr3:130110620:C:A	0.640436	1.68784e-10	ENSG00000249846	chr3_130110501_130112930	0.00012786	0.107872	3	0.692363	0.0536407	1.38618e-12	0.152929	0.846803	0	0	LINC02021	C	progenitor
chr3:130110620:C:A	0.352287	2.71059e-06	ENSG00000251287	chr3_130110501_130112930	0.00012786	0.107872	3	0.36359	0.0536407	4.67538e-06	0.177499	0.822227	0	0	ALG1L2	C	progenitor
chr4:142579491:C:T	-1.40084	1.04467e-08	ENSG00000109452	chr4_142579471_142579980	1.19994e-18	-1.76378	4	0.774814	0.786415	0.00718612	0.438227	0.554587	0	0	INPP4B	C	progenitor
chr4:142579646:C:T	-1.40084	1.04467e-08	ENSG00000109452	chr4_142579471_142579980	1.19994e-18	-1.76378	4	0.774814	0.786415	0.00718612	0.438227	0.554587	0	0	INPP4B	C	progenitor
chr4:142579711:C:T	-1.40084	1.04467e-08	ENSG00000109452	chr4_142579471_142579980	1.19994e-18	-1.76378	4	0.774814	0.786415	0.00718612	0.438227	0.554587	0	0	INPP4B	C	progenitor
chr4:142579763:C:T	-1.40084	1.04467e-08	ENSG00000109452	chr4_142579471_142579980	1.19994e-18	-1.76378	4	0.774814	0.786415	0.00718612	0.438227	0.554587	0	0	INPP4B	C	progenitor
chr4:185425919:G:C	0.364642	9.2899e-19	ENSG00000109775	chr4_185425011_185426630	0.00151985	-0.0998432	4	0.278413	-0.164407	7.93942e-16	0.136709	0.860843	0	0	UFSP2	C	progenitor
chr4:56821553:C:T	-0.581911	1.54033e-06	ENSG00000128040	chr4_56821471_56822000	7.65965e-07	-0.409992	4	0.51287	0.639757	0.00481499	0.667573	0.327608	0	0	SPINK2	C	progenitor
chr4:56821683:C:G	-0.48215	3.31725e-06	ENSG00000128040	chr4_56821471_56822000	1.58669e-07	-0.384753	4	0.51287	0.639757	0.00262668	0.553158	0.444214	0	0	SPINK2	C	progenitor
chr4:75940706:C:T	-0.553351	1.42631e-09	ENSG00000138744	chr4_75939831_75941400	1.12204e-06	-0.279788	4	0.518089	0.424648	5.02792e-07	0.93466	0.0653373	0	0	NAAA	C	progenitor
chr4:186191887:C:G	-0.502679	1.0945e-05	ENSG00000145476	chr4_186190321_186192600	8.99483e-05	-0.150605	4	0.0189832	0.229342	0.00404575	0.34811	0.647407	0	0	CYP4V2	C	progenitor
chr4:26489811:C:G	-2.13306	1.53089e-10	ENSG00000163394	chr4_26489581_26489940	0.00103929	-0.471187	4	0.510884	0.235636	1.26381e-07	0.990047	0.00201542	0	0	CCKAR	C	progenitor
chr4:37826564:C:T	0.239955	5.79212e-12	ENSG00000169299	chr4_37825721_37827610	2.06572e-10	0.270882	4	0.731258	0.480214	1.33556e-06	0.86599	0.134009	0	0	PGM2	C	progenitor
chr4:37054942:T:C	1.14043	5.829e-11	ENSG00000174145	chr4_37054581_37055180	4.82195e-05	0.357174	4	0.943555	0.931529	3.4926e-10	0.2086	0.79131	0	0	NWD2	C	progenitor
chr4:37058987:T:C	1.30045	3.15448e-11	ENSG00000174145	chr4_37058471_37059330	2.89739e-06	0.552134	4	0.943555	0.845845	1.729e-06	0.718331	0.281664	0	0	NWD2	C	progenitor
chr4:168409233:C:A	0.372919	1.44085e-06	ENSG00000181381	chr4_168407711_168409510	3.53314e-17	0.937681	4	0.116248	0.510411	0.0399559	0.262856	0.697181	0	0	DDX60L	C	progenitor
chr4:99088445:C:G	1.05327	3.99988e-10	ENSG00000198099	chr4_99087681_99090190	0.00105975	-0.0974116	4	0.794752	0.505173	2.48897e-11	0.167152	0.827223	0	0	ADH4	C	progenitor
chr4:99088976:C:T	1.05327	3.99988e-10	ENSG00000198099	chr4_99087681_99090190	0.00105975	-0.0974116	4	0.794752	0.505173	2.48897e-11	0.167152	0.827223	0	0	ADH4	C	progenitor
chr4:99088977:C:T	1.05327	3.99988e-10	ENSG00000198099	chr4_99087681_99090190	0.00105975	-0.0974116	4	0.794752	0.505173	2.48897e-11	0.167152	0.827223	0	0	ADH4	C	progenitor
chr4:119370549:C:T	0.120047	8.68183e-07	ENSG00000245958	chr4_119370451_119371540	0.000259059	-0.295098	4	0.467953	0.00807851	7.29629e-08	0.644835	0.354377	0	0	AC093752.1	C	progenitor
chr4:119454234:C:G	0.14464	3.42856e-09	ENSG00000245958	chr4_119454131_119456140	6.36941e-05	0.129034	4	0.467953	-0.27435	1.07925e-09	0.135676	0.864029	0	0	AC093752.1	C	progenitor
chr4:119454627:C:T	0.135475	5.17379e-08	ENSG00000245958	chr4_119454131_119456140	4.40627e-06	0.142275	4	0.467953	-0.27435	3.47984e-08	0.149321	0.850675	0	0	AC093752.1	C	progenitor
chr4:119454675:C:T	0.135475	5.17379e-08	ENSG00000245958	chr4_119454131_119456140	4.40627e-06	0.142275	4	0.467953	-0.27435	3.47984e-08	0.149321	0.850675	0	0	AC093752.1	C	progenitor
chr4:119454875:C:G	0.132057	4.38999e-08	ENSG00000245958	chr4_119454131_119456140	5.33276e-05	0.124673	4	0.467953	-0.27435	1.89815e-07	0.142231	0.857472	0	0	AC093752.1	C	progenitor
chr4:119454960:C:G	0.143805	5.84028e-09	ENSG00000245958	chr4_119454131_119456140	2.36438e-05	0.135269	4	0.467953	-0.27435	2.15265e-09	0.137899	0.862043	0	0	AC093752.1	C	progenitor
chr4:119455589:C:T	0.143805	5.84028e-09	ENSG00000245958	chr4_119454131_119456140	2.36438e-05	0.135269	4	0.467953	-0.27435	2.15265e-09	0.137899	0.862043	0	0	AC093752.1	C	progenitor
chr4:99088445:C:G	0.385879	1.45095e-10	ENSG00000246090	chr4_99087681_99090190	0.00105975	-0.0974116	4	0.639559	0.505173	6.86231e-12	0.164926	0.82945	0	0	AP002026.1	C	progenitor
chr4:99088976:C:T	0.385879	1.45095e-10	ENSG00000246090	chr4_99087681_99090190	0.00105975	-0.0974116	4	0.639559	0.505173	6.86231e-12	0.164926	0.82945	0	0	AP002026.1	C	progenitor
chr4:99088977:C:T	0.385879	1.45095e-10	ENSG00000246090	chr4_99087681_99090190	0.00105975	-0.0974116	4	0.639559	0.505173	6.86231e-12	0.164926	0.82945	0	0	AP002026.1	C	progenitor
chr4:174120106:A:C	-0.629517	2.33882e-06	ENSG00000248174	chr4_174119991_174120960	4.3759e-06	-0.472188	4	0.737752	0.644675	0.000269589	0.999725	1.21452e-07	0	0	LINC02268	C	progenitor
chr4:54332897:C:T	-0.633685	5.59274e-08	ENSG00000248184	chr4_54332581_54332920	7.46344e-06	-0.374163	4	0.548071	0.487901	3.80444e-05	0.862096	0.137847	0	0	LINC02283	C	progenitor
chr4:54334047:C:T	-0.639678	3.78874e-08	ENSG00000248184	chr4_54333631_54334070	6.61938e-08	-0.473867	4	0.548071	0.613142	0.0023818	0.997571	4.66848e-05	0	0	LINC02283	C	progenitor
chr4:37826564:C:T	0.406968	5.33135e-08	ENSG00000249863	chr4_37825721_37827610	2.06572e-10	0.270882	4	-0.12463	0.480214	8.44703e-05	0.233773	0.766142	0	0	AC021106.1	C	progenitor
chr4:186191678:C:T	-0.406691	3.78968e-06	ENSG00000279943	chr4_186190321_186192600	0.000185945	-0.138394	4	0.033818	0.229342	0.00025998	0.356844	0.640638	0	0	AC110771.1	C	progenitor
chr4:186191887:C:G	-0.41781	4.97269e-06	ENSG00000279943	chr4_186190321_186192600	8.99483e-05	-0.150605	4	0.033818	0.229342	0.000250829	0.343774	0.654079	0	0	AC110771.1	C	progenitor
chr4:119370549:C:T	-0.591583	1.5096e-22	ENSG00000283050	chr4_119370451_119371540	0.000259059	-0.295098	4	0.675287	0.00807851	1.93808e-24	0.137819	0.861394	0	0	GTF2IP12	C	progenitor
chr4:119454234:C:G	-0.637756	6.15773e-25	ENSG00000283050	chr4_119454131_119456140	6.36941e-05	0.129034	4	0.675287	-0.27435	6.10651e-26	0.550464	0.449241	0	0	GTF2IP12	C	progenitor
chr4:119454627:C:T	-0.637912	7.24346e-26	ENSG00000283050	chr4_119454131_119456140	4.40627e-06	0.142275	4	0.675287	-0.27435	7.25042e-27	0.147689	0.852308	0	0	GTF2IP12	C	progenitor
chr4:119454675:C:T	-0.637912	7.24346e-26	ENSG00000283050	chr4_119454131_119456140	4.40627e-06	0.142275	4	0.675287	-0.27435	7.25042e-27	0.147689	0.852308	0	0	GTF2IP12	C	progenitor
chr4:119454875:C:G	-0.620592	1.33918e-25	ENSG00000283050	chr4_119454131_119456140	5.33276e-05	0.124673	4	0.675287	-0.27435	7.6677e-25	0.496257	0.503446	0	0	GTF2IP12	C	progenitor
chr4:119454960:C:G	-0.648346	3.34046e-27	ENSG00000283050	chr4_119454131_119456140	2.36438e-05	0.135269	4	0.675287	-0.27435	7.3056e-29	0.319797	0.680145	0	0	GTF2IP12	C	progenitor
chr4:119455589:C:T	-0.648346	3.34046e-27	ENSG00000283050	chr4_119454131_119456140	2.36438e-05	0.135269	4	0.675287	-0.27435	7.3056e-29	0.319797	0.680145	0	0	GTF2IP12	C	progenitor
chr5:122429607:C:T	-0.255273	2.88264e-07	ENSG00000064692	chr5_122429511_122430610	0.000443337	-0.140738	5	0.3492	0.27088	4.51346e-08	0.156047	0.842717	0	0	SNCAIP	C	progenitor
chr5:122430033:T:C	0.242373	3.52097e-07	ENSG00000064692	chr5_122429511_122430610	0.00100343	0.11774	5	0.3492	0.27088	5.9421e-07	0.163036	0.83215	0	0	SNCAIP	C	progenitor
chr5:122430036:C:A	-0.252153	3.7003e-07	ENSG00000064692	chr5_122429511_122430610	0.00038883	-0.137021	5	0.3492	0.27088	5.16546e-07	0.153512	0.845523	0	0	SNCAIP	C	progenitor
chr5:142684638:C:T	0.717835	9.50921e-14	ENSG00000113578	chr5_142684441_142686700	5.53483e-09	0.301786	5	0.716854	0.358745	3.049e-12	0.551245	0.448755	0	0	FGF1	C	progenitor
chr5:142684751:C:T	0.717835	9.50921e-14	ENSG00000113578	chr5_142684441_142686700	5.53483e-09	0.301786	5	0.716854	0.358745	3.049e-12	0.551245	0.448755	0	0	FGF1	C	progenitor
chr5:142684942:C:T	0.717835	9.50921e-14	ENSG00000113578	chr5_142684441_142686700	5.53483e-09	0.301786	5	0.716854	0.358745	3.049e-12	0.551245	0.448755	0	0	FGF1	C	progenitor
chr5:142685029:C:T	0.74003	6.72194e-10	ENSG00000113578	chr5_142684441_142686700	0.00038093	0.245817	5	0.716854	0.358745	9.98992e-10	0.997494	0.00107364	0	0	FGF1	C	progenitor
chr5:8829548:C:G	0.285182	1.61001e-05	ENSG00000279002	chr5_8828981_8829840	0.000157564	0.218688	5	0.156252	0.212483	1.70399e-05	0.175072	0.824338	0	0	AC091953.1	C	progenitor
chr6:138403531:C:G	0.44331	1.26277e-14	ENSG00000051620	chr6_138403351_138405050	0.000543429	0.158748	6	0.866104	0.538412	8.56078e-15	0.37011	0.62921	0	0	HEBP2	C	progenitor
chr6:27388414:G:C	0.661474	7.23802e-14	ENSG00000124613	chr6_27388141_27389350	3.80627e-06	0.185423	6	0.358673	0.245595	2.49502e-10	0.165089	0.834891	0	0	ZNF391	C	progenitor
chr6:27388748:T:C	0.494834	6.24205e-07	ENSG00000124613	chr6_27388141_27389350	0.00104562	0.135373	6	0.358673	0.245595	0.000189898	0.342045	0.651703	0	0	ZNF391	C	progenitor
chr6:150373409:C:G	0.400861	8.27278e-08	ENSG00000131019	chr6_150373141_150373770	2.19248e-07	-0.441665	6	0.588276	0.124755	2.08001e-05	0.586877	0.413102	0	0	ULBP3	C	progenitor
chr6:150373723:C:A	0.400861	8.27278e-08	ENSG00000131019	chr6_150373141_150373770	2.19248e-07	-0.441665	6	0.588276	0.124755	2.08001e-05	0.586877	0.413102	0	0	ULBP3	C	progenitor
chr6:150377418:C:G	0.385342	5.3799e-07	ENSG00000131019	chr6_150377161_150377690	6.70658e-13	0.658788	6	0.588276	0.505934	0.00911113	0.541984	0.448904	0	0	ULBP3	C	progenitor
chr6:28399846:C:G	0.25638	4.07584e-11	ENSG00000158691	chr6_28398871_28400240	2.76846e-06	0.197279	6	0.510712	0.082096	6.22723e-05	0.994736	0.00520129	0	0	ZSCAN12	C	progenitor
chr6:28399927:C:CT	0.234568	3.25068e-10	ENSG00000158691	chr6_28398871_28400240	4.1161e-08	0.219541	6	0.510712	0.082096	0.000813197	0.993304	0.00588268	0	0	ZSCAN12	C	progenitor
chr6:126340008:T:C	-0.161887	9.15085e-07	ENSG00000203760	chr6_126339531_126340960	8.49471e-07	-0.137022	6	0.447541	0.447757	1.26649e-05	0.165869	0.834118	0	0	CENPW	C	progenitor
chr6:31494202:C:T	-1.16565	1.7704e-09	ENSG00000204516	chr6_31493891_31494370	0.00175401	-0.202626	6	0.826042	0.470222	2.9534e-09	0.406702	0.585124	0	0	MICB	C	progenitor
chr6:31399588:C:A	-0.902378	2.62874e-05	ENSG00000204520	chr6_31399491_31400320	1.42449e-07	-0.388253	6	0.732544	0.444341	0.702359	0.297639	1.88813e-06	0	0	MICA	C	progenitor
chr6:31400061:C:A	-1.01487	4.17369e-06	ENSG00000204520	chr6_31399491_31400320	3.33386e-08	-0.417167	6	0.732544	0.444341	0.549983	0.450004	1.36256e-05	0	0	MICA	C	progenitor
chr6:31400212:C:A	-1.56216	1.00107e-13	ENSG00000204520	chr6_31399491_31400320	1.67911e-12	-0.539494	6	0.732544	0.444341	0.000225638	0.716563	0.283212	0	0	MICA	C	progenitor
chr6:31403810:C:G	-1.4903	2.04374e-11	ENSG00000204520	chr6_31403271_31403820	3.22175e-07	-0.514168	6	0.732544	-0.020903	0.000133638	0.969693	0.0301733	0	0	MICA	C	progenitor
chr6:26956197:T:C	0.391415	9.93475e-07	ENSG00000241549	chr6_26956101_26957450	6.14743e-12	0.341046	6	0.370795	0.691899	0.713335	0.286661	4.05408e-06	0	0	GUSBP2	C	progenitor
chr6:26956389:C:T	0.821865	5.24703e-12	ENSG00000241549	chr6_26956101_26957450	1.19863e-08	0.489122	6	0.370795	0.691899	6.56771e-06	0.996206	0.00378724	0	0	GUSBP2	C	progenitor
chr7:30563016:C:T	-0.175162	6.04541e-06	ENSG00000006625	chr7_30562451_30563060	2.45768e-05	-0.280233	7	0.439295	0.417099	8.53827e-06	0.210479	0.789462	0	0	GGCT	C	progenitor
chr7:108293243:C:A	-0.216306	1.09429e-08	ENSG00000091129	chr7_108292771_108293850	1.99485e-08	-0.27993	7	0.519279	0.164001	2.17938e-06	0.609251	0.390746	0	0	NRCAM	C	progenitor
chr7:135261247:C:T	-0.157692	1.83444e-06	ENSG00000105875	chr7_135260721_135262070	0.000129789	-0.20267	7	0.501545	0.374732	0.0202627	0.978256	0.00114812	0	0	WDR91	C	progenitor
chr7:17466714:C:T	0.591338	3.87788e-06	ENSG00000106546	chr7_17466051_17466780	0.00112911	0.465998	7	0.377219	0.381626	0.00243317	0.627947	0.366592	0	0	AHR	C	progenitor
chr7:22589666:C:T	-0.179213	1.18363e-07	ENSG00000122591	chr7_22589441_22590150	1.48953e-16	-0.845047	7	0.278672	0.633855	0.000212644	0.202867	0.79692	0	0	FAM126A	C	progenitor
chr7:138187033:C:T	0.260193	8.96033e-06	ENSG00000122779	chr7_138186621_138187720	1.35765e-07	0.571609	7	0.697281	0.895789	0.0103801	0.821265	0.168347	0	0	TRIM24	C	progenitor
chr7:149882859:G:C	0.212856	8.17611e-11	ENSG00000171130	chr7_149882421_149883680	0.00156715	0.12599	7	0.365472	0.677	4.936e-10	0.289947	0.703364	0	0	ATP6V0E2	C	progenitor
chr7:30563016:C:T	-0.238062	1.3272e-05	ENSG00000180233	chr7_30562451_30563060	2.45768e-05	-0.280233	7	0.298423	0.417099	0.000394836	0.961787	0.0377714	0	0	ZNRF2	C	progenitor
chr7:141738140:C:A	-0.361577	3.92518e-07	ENSG00000228775	chr7_141737561_141738870	1.45496e-07	-0.197433	7	0.45918	0.239765	7.0824e-06	0.147159	0.852834	0	0	WEE2-AS1	C	progenitor
chr7:22589666:C:T	-0.983452	1.67252e-13	ENSG00000232759	chr7_22589441_22590150	1.48953e-16	-0.845047	7	0.653254	0.633855	0.000793441	0.919616	0.0795909	0	0	AC002480.2	C	progenitor
chr7:22589666:C:T	-0.41805	2.84308e-06	ENSG00000232949	chr7_22589441_22590150	1.48953e-16	-0.845047	7	0.297672	0.633855	0.0416771	0.307097	0.651225	0	0	AC002480.3	C	progenitor
chr8:2127506:C:T	0.382331	4.16699e-07	ENSG00000036448	chr8_2127031_2127600	0.000164344	0.28607	8	0.731555	-0.0138951	0.000169603	0.933763	0.065613	0	0	MYOM2	C	progenitor
chr8:90324675:C:G	-1.17287	1.08779e-08	ENSG00000104327	chr8_90324291_90324900	0.00164013	-0.211951	8	0.568453	0.429296	6.90942e-07	0.745464	0.247441	0	0	CALB1	C	progenitor
chr8:81842617:G:C	-0.183766	5.99995e-07	ENSG00000104497	chr8_81841261_81843400	0.000314679	-0.135642	8	0.464182	0.215203	4.8277e-08	0.152485	0.846515	0	0	SNX16	C	progenitor
chr8:85054565:C:G	-0.16234	3.67305e-07	ENSG00000133739	chr8_85054361_85054850	0.000590735	-0.221571	8	-0.126831	0.364544	4.85163e-07	0.161586	0.836251	0	0	LRRCC1	C	progenitor
chr8:85062637:C:T	0.151541	6.15917e-09	ENSG00000133739	chr8_85062331_85062960	1.5028e-07	0.224288	8	-0.126831	0.484744	5.44161e-05	0.253673	0.746273	0	0	LRRCC1	C	progenitor
chr8:12775218:A:C	0.135777	1.7975e-07	ENSG00000154359	chr8_12774681_12775690	3.24559e-07	0.311725	8	0.35594	0.0976073	0.0226034	0.976933	0.000463439	0	0	LONRF1	C	progenitor
chr8:103151934:C:T	-0.211689	4.76421e-06	ENSG00000164929	chr8_103151401_103152630	5.658e-06	-0.231148	8	0.781118	0.66455	0.0239591	0.976034	6.66079e-12	0	0	BAALC	C	progenitor
chr8:103152603:C:T	-0.197856	1.90467e-05	ENSG00000164929	chr8_103151401_103152630	2.27962e-05	-0.218048	8	0.781118	0.66455	0.0524774	0.947484	2.42887e-12	0	0	BAALC	C	progenitor
chr8:86320323:C:G	-0.10408	1.06116e-05	ENSG00000176623	chr8_86319991_86320790	3.67204e-08	0.37944	8	0.442745	0.391022	0.000117014	0.187791	0.81208	0	0	RMDN1	C	progenitor
chr8:62027624:C:T	0.190966	2.0716e-05	ENSG00000185942	chr8_62027121_62028300	8.41432e-05	0.291133	8	0.224288	0.434588	0.000123092	0.196471	0.80326	0	0	NKAIN3	C	progenitor
chr8:62027783:C:T	0.190966	2.0716e-05	ENSG00000185942	chr8_62027121_62028300	8.41432e-05	0.291133	8	0.224288	0.434588	0.000123092	0.196471	0.80326	0	0	NKAIN3	C	progenitor
chr8:12972485:C:T	-1.57275	1.68376e-13	ENSG00000250305	chr8_12972191_12973010	8.01944e-13	-1.59448	8	0.866958	0.745304	0.0087057	0.991294	2.62819e-08	0	0	TRMT9B	C	progenitor
chr8:12972485:C:T	-0.957068	1.98735e-07	ENSG00000251468	chr8_12972191_12973010	8.01944e-13	-1.59448	8	0.627944	0.745304	0.470244	0.529745	1.09207e-05	0	0	AC135352.1	C	progenitor
chr8:57209772:C:G	-0.695281	4.23751e-09	ENSG00000253301	chr8_57209581_57210370	9.643e-08	0.734175	8	0.782309	0.700014	1.22802e-09	0.243212	0.756787	0	0	LINC01606	C	progenitor
chr8:2728156:T:C	0.564366	9.41424e-08	ENSG00000254319	chr8_2727691_2728460	0.000284953	0.342332	8	0.354404	0.431616	9.36072e-05	0.666315	0.332725	0	0	AC246817.2	C	progenitor
chr9:120843433:CGAAGGCGTGAGTAATA:C	-0.167265	2.81617e-07	ENSG00000095261	chr9_120842371_120843510	1.25511e-12	-0.327916	9	0.216061	0.651789	0.335409	0.658322	0.00626901	0	0	PSMD5	C	progenitor
chr9:38685803:C:T	-0.402111	9.81445e-06	ENSG00000106714	chr9_38685571_38685940	2.46325e-06	-0.37789	9	0.704609	0.698981	1.46086e-05	0.211336	0.78864	0	0	CNTNAP3	C	progenitor
chr9:97238795:G:C	0.49341	2.08682e-07	ENSG00000159712	chr9_97238101_97238850	1.38088e-06	0.276779	9	0.211033	0.175976	5.00921e-08	0.249728	0.750269	0	0	ANKRD18CP	C	progenitor
chr9:42852315:G:C	-0.764912	3.78421e-10	ENSG00000170165	chr9_42851841_42852980	1.0631e-05	-0.644643	9	0.883298	0.893491	6.53547e-06	0.996594	0.00337572	0	0	CR848007.1	C	progenitor
chr9:42852619:G:C	-0.764912	3.78421e-10	ENSG00000170165	chr9_42851841_42852980	1.0631e-05	-0.644643	9	0.883298	0.893491	6.53547e-06	0.996594	0.00337572	0	0	CR848007.1	C	progenitor
chr9:42852836:T:C	-0.764912	3.78421e-10	ENSG00000170165	chr9_42851841_42852980	1.0631e-05	-0.644643	9	0.883298	0.893491	6.53547e-06	0.996594	0.00337572	0	0	CR848007.1	C	progenitor
chr9:38682831:C:T	-1.54585	5.903e-20	ENSG00000180071	chr9_38682341_38683190	2.93008e-18	-0.770833	9	0.792092	0.748957	3.35023e-12	0.233487	0.766513	0	0	ANKRD18A	C	progenitor
chr9:38685803:C:T	-1.56644	2.60258e-20	ENSG00000180071	chr9_38685571_38685940	2.46325e-06	-0.37789	9	0.792092	0.698981	1.58224e-19	0.161531	0.838466	0	0	ANKRD18A	C	progenitor
chr9:5500129:C:G	-0.340981	7.06288e-06	ENSG00000197646	chr9_5499881_5500620	0.000370172	-0.175989	9	0.225111	0.228198	0.000132438	0.372898	0.625724	0	0	PDCD1LG2	C	progenitor
chr9:97238795:G:C	0.420292	9.93159e-08	ENSG00000203279	chr9_97238101_97238850	1.38088e-06	0.276779	9	0.147229	0.175976	1.64855e-05	0.333759	0.666222	0	0	AL590705.1	C	progenitor
chr9:38682831:C:T	-0.914589	9.8246e-16	ENSG00000204860	chr9_38682341_38683190	2.93008e-18	-0.770833	9	0.657384	0.748957	7.87621e-08	0.373299	0.626701	0	0	FAM201A	C	progenitor
chr9:38685803:C:T	-0.937683	1.1847e-16	ENSG00000204860	chr9_38685571_38685940	2.46325e-06	-0.37789	9	0.657384	0.698981	1.88185e-13	0.421005	0.578992	0	0	FAM201A	C	progenitor
chr9:38682831:C:T	-1.29925	1.27862e-22	ENSG00000225345	chr9_38682341_38683190	2.93008e-18	-0.770833	9	0.867983	0.748957	4.11701e-15	0.201239	0.798761	0	0	SNX18P3	C	progenitor
chr9:38685803:C:T	-1.31006	1.72359e-22	ENSG00000225345	chr9_38685571_38685940	2.46325e-06	-0.37789	9	0.867983	0.698981	9.7283e-22	0.166332	0.833665	0	0	SNX18P3	C	progenitor
chr9:120730761:T:C	-0.661568	2.50767e-07	ENSG00000226752	chr9_120730691_120731140	7.98172e-06	-0.265835	9	0.742369	0.327496	7.70847e-07	0.351257	0.648731	0	0	CUTALP	C	progenitor
chr9:120843433:CGAAGGCGTGAGTAATA:C	-0.929827	1.04366e-21	ENSG00000226752	chr9_120842371_120843510	1.25511e-12	-0.327916	9	0.742369	0.651789	9.0116e-11	0.999381	0.000618633	0	0	CUTALP	C	progenitor
chr9:42852315:G:C	-0.602158	1.35391e-06	ENSG00000230635	chr9_42851841_42852980	1.0631e-05	-0.644643	9	0.288317	0.893491	0.0378792	0.961774	0.000323263	0	0	CYP4F60P	C	progenitor
chr9:42852619:G:C	-0.602158	1.35391e-06	ENSG00000230635	chr9_42851841_42852980	1.0631e-05	-0.644643	9	0.288317	0.893491	0.0378792	0.961774	0.000323263	0	0	CYP4F60P	C	progenitor
chr9:42852836:T:C	-0.602158	1.35391e-06	ENSG00000230635	chr9_42851841_42852980	1.0631e-05	-0.644643	9	0.288317	0.893491	0.0378792	0.961774	0.000323263	0	0	CYP4F60P	C	progenitor
chr9:42852315:G:C	-1.28038	1.77177e-12	ENSG00000236816	chr9_42851841_42852980	1.0631e-05	-0.644643	9	0.887871	0.893491	1.02917e-08	0.999976	9.3218e-08	0	0	ANKRD20A7P	C	progenitor
chr9:42852619:G:C	-1.28038	1.77177e-12	ENSG00000236816	chr9_42851841_42852980	1.0631e-05	-0.644643	9	0.887871	0.893491	1.02917e-08	0.999976	9.3218e-08	0	0	ANKRD20A7P	C	progenitor
chr9:42852836:T:C	-1.28038	1.77177e-12	ENSG00000236816	chr9_42851841_42852980	1.0631e-05	-0.644643	9	0.887871	0.893491	1.02917e-08	0.999976	9.3218e-08	0	0	ANKRD20A7P	C	progenitor
chr9:42852315:G:C	-0.829681	1.83217e-10	ENSG00000275144	chr9_42851841_42852980	1.0631e-05	-0.644643	9	0.709578	0.893491	8.73247e-06	0.999967	5.39317e-07	0	0	SNX18P5	C	progenitor
chr9:42852619:G:C	-0.829681	1.83217e-10	ENSG00000275144	chr9_42851841_42852980	1.0631e-05	-0.644643	9	0.709578	0.893491	8.73247e-06	0.999967	5.39317e-07	0	0	SNX18P5	C	progenitor
chr9:42852836:T:C	-0.829681	1.83217e-10	ENSG00000275144	chr9_42851841_42852980	1.0631e-05	-0.644643	9	0.709578	0.893491	8.73247e-06	0.999967	5.39317e-07	0	0	SNX18P5	C	progenitor
chr9:38682831:C:T	-1.26481	3.43439e-19	ENSG00000283486	chr9_38682341_38683190	2.93008e-18	-0.770833	9	0.890518	0.748957	2.91719e-14	0.328632	0.671368	0	0	FAM95C	C	progenitor
chr9:38685803:C:T	-1.27865	2.56764e-19	ENSG00000283486	chr9_38685571_38685940	2.46325e-06	-0.37789	9	0.890518	0.698981	6.57313e-17	0.241401	0.758597	0	0	FAM95C	C	progenitor
chr10:122362857:C:T	0.225852	3.98112e-07	ENSG00000107679	chr10_122362431_122363220	8.09791e-05	0.16367	10	0.366045	0.532183	9.325e-05	0.680325	0.319394	0	0	PLEKHA1	C	progenitor
chr10:106913655:C:G	0.37397	2.36194e-07	ENSG00000108018	chr10_106912931_106914170	9.32523e-07	0.296217	10	0.46735	0.676041	0.00322767	0.994711	0.0020601	0	0	SORCS1	C	progenitor
chr10:67838066:C:T	-1.10801	3.56021e-10	ENSG00000108176	chr10_67837811_67838450	4.45913e-09	-0.741709	10	0.755566	0.692284	7.86341e-06	0.50666	0.493332	0	0	DNAJC12	C	progenitor
chr10:98414804:C:A	-0.35145	6.31922e-14	ENSG00000119943	chr10_98414581_98415960	0.000813695	-0.102659	10	0.570887	0.219026	5.90304e-15	0.287934	0.708907	0	0	PYROXD2	C	progenitor
chr10:98415303:C:T	-0.35145	6.31922e-14	ENSG00000119943	chr10_98414581_98415960	0.000813695	-0.102659	10	0.570887	0.219026	5.90304e-15	0.287934	0.708907	0	0	PYROXD2	C	progenitor
chr10:98415325:C:T	-0.35145	6.31922e-14	ENSG00000119943	chr10_98414581_98415960	0.000813695	-0.102659	10	0.570887	0.219026	5.90304e-15	0.287934	0.708907	0	0	PYROXD2	C	progenitor
chr10:89392564:C:CTTA	0.195943	1.37951e-08	ENSG00000152778	chr10_89392051_89393200	3.63573e-09	0.322386	10	0.366301	0.0905338	1.65099e-06	0.156614	0.843384	0	0	IFIT5	C	progenitor
chr10:42475941:T:C	-0.872871	6.40396e-07	ENSG00000185904	chr10_42475421_42476230	1.21811e-05	-0.457138	10	0.932697	0.712536	0.0109705	0.989017	1.48622e-08	0	0	LINC00839	C	progenitor
chr10:119025951:C:T	-0.343186	1.05252e-08	ENSG00000188613	chr10_119025331_119025980	1.06486e-12	-0.552364	10	0.391196	0.718045	0.00299674	0.743232	0.253771	0	0	NANOS1	C	progenitor
chr10:42367672:A:C	0.779811	1.59137e-07	ENSG00000215146	chr10_42367161_42368410	3.59974e-06	0.550252	10	0.461978	0.674963	0.0647033	0.935266	2.06155e-27	0	0	BX322639.1	C	progenitor
chr10:91883614:C:T	-0.354965	2.62564e-05	ENSG00000228701	chr10_91883431_91884880	5.53629e-06	0.156568	10	0.612382	0.609899	0.000559668	0.177481	0.82179	0	0	TNKS2-AS1	C	progenitor
chr11:59753988:C:G	0.11869	1.74385e-05	ENSG00000110048	chr11_59753891_59756470	0.000313242	0.137097	11	0.594091	0.488237	6.96312e-06	0.257541	0.741458	0	0	OSBP	C	progenitor
chr11:59754470:C:T	0.11869	1.74385e-05	ENSG00000110048	chr11_59753891_59756470	0.000313242	0.137097	11	0.594091	0.488237	6.96312e-06	0.257541	0.741458	0	0	OSBP	C	progenitor
chr11:59754753:C:A	0.145101	5.10251e-06	ENSG00000110048	chr11_59753891_59756470	1.53314e-05	0.183268	11	0.594091	0.488237	1.39675e-06	0.371682	0.628286	0	0	OSBP	C	progenitor
chr11:119422506:C:A	0.451291	6.17641e-08	ENSG00000154096	chr11_119421861_119423480	0.000700822	0.210571	11	0.68346	0.175808	8.32189e-07	0.777062	0.220386	0	0	THY1	C	progenitor
chr11:119432835:C:CT	0.446454	2.69339e-07	ENSG00000154096	chr11_119432711_119433140	4.81947e-05	0.333675	11	0.68346	0.281278	0.00171573	0.989405	0.00877666	0	0	THY1	C	progenitor
chr11:71786585:C:T	-0.233374	1.75903e-09	ENSG00000158483	chr11_71786541_71787780	4.02805e-07	-0.199579	11	0.541326	0.112275	4.83284e-07	0.910454	0.089545	0	0	FAM86C1	C	progenitor
chr11:71786603:C:T	-0.233374	1.75903e-09	ENSG00000158483	chr11_71786541_71787780	4.02805e-07	-0.199579	11	0.541326	0.112275	4.83284e-07	0.910454	0.089545	0	0	FAM86C1	C	progenitor
chr11:71787088:C:T	-0.234014	2.82643e-09	ENSG00000158483	chr11_71786541_71787780	7.97927e-07	-0.195781	11	0.541326	0.112275	5.92106e-07	0.943292	0.0567067	0	0	FAM86C1	C	progenitor
chr11:71787302:C:G	-0.230456	8.3744e-10	ENSG00000158483	chr11_71786541_71787780	7.62989e-07	-0.191101	11	0.541326	0.112275	1.7382e-07	0.905418	0.0945816	0	0	FAM86C1	C	progenitor
chr11:71787317:C:A	-0.230456	8.3744e-10	ENSG00000158483	chr11_71786541_71787780	7.62989e-07	-0.191101	11	0.541326	0.112275	1.7382e-07	0.905418	0.0945816	0	0	FAM86C1	C	progenitor
chr11:71787415:C:CGCTCTCCTCCT	-0.192233	1.12912e-05	ENSG00000158483	chr11_71786541_71787780	8.14507e-05	-0.167972	11	0.541326	0.112275	0.00159228	0.994616	0.00360167	0	0	FAM86C1	C	progenitor
chr11:71787545:C:G	-0.230456	8.3744e-10	ENSG00000158483	chr11_71786541_71787780	7.62989e-07	-0.191101	11	0.541326	0.112275	1.7382e-07	0.905418	0.0945816	0	0	FAM86C1	C	progenitor
chr11:59753988:C:G	0.399762	4.99309e-07	ENSG00000166900	chr11_59753891_59756470	0.000313242	0.137097	11	0.427274	0.488237	2.18074e-05	0.23183	0.767174	0	0	STX3	C	progenitor
chr11:59754470:C:T	0.399762	4.99309e-07	ENSG00000166900	chr11_59753891_59756470	0.000313242	0.137097	11	0.427274	0.488237	2.18074e-05	0.23183	0.767174	0	0	STX3	C	progenitor
chr11:59754753:C:A	0.414433	1.39194e-05	ENSG00000166900	chr11_59753891_59756470	1.53314e-05	0.183268	11	0.427274	0.488237	0.000100102	0.219637	0.780224	0	0	STX3	C	progenitor
chr11:59755912:C:T	0.413718	9.56558e-08	ENSG00000166900	chr11_59753891_59756470	1.12471e-05	0.162058	11	0.427274	0.488237	1.68295e-07	0.170892	0.829092	0	0	STX3	C	progenitor
chr11:73982885:C:A	0.988798	3.6792e-10	ENSG00000175567	chr11_73982531_73983640	0.000211044	0.40341	11	0.59541	0.470122	2.50509e-06	0.998545	8.66424e-05	0	0	UCP2	C	progenitor
chr11:73983215:C:G	0.988798	3.6792e-10	ENSG00000175567	chr11_73982531_73983640	0.000201751	0.373239	11	0.59541	0.470122	0.000185716	0.998595	0.00012747	0	0	UCP2	C	progenitor
chr11:94493959:C:A	-0.361786	3.81673e-06	ENSG00000255893	chr11_94492851_94494680	0.000866996	0.0842456	11	0.45323	0.324494	4.81704e-05	0.214564	0.783581	0	0	AP000786.1	C	progenitor
chr12:16347514:G:C	-0.679771	1.57574e-07	ENSG00000008394	chr12_16347411_16348110	0.000341399	-0.289188	12	0.869162	0.523396	1.14971e-07	0.202535	0.796387	0	0	MGST1	C	progenitor
chr12:6900044:C:A	-0.242293	6.05326e-08	ENSG00000010626	chr12_6899871_6900330	0.000108441	-0.248698	12	0.594807	0.0708048	3.75806e-08	0.145659	0.854148	0	0	LRRC23	C	progenitor
chr12:81095204:C:A	0.218607	2.19893e-05	ENSG00000111052	chr12_81095151_81096350	5.56501e-13	0.479272	12	0.533709	0.734045	0.468796	0.507889	0.0233144	0	0	LIN7A	C	progenitor
chr12:81095362:C:T	-0.271626	2.75041e-05	ENSG00000111052	chr12_81095151_81096350	4.06404e-07	-0.462988	12	0.533709	0.734045	0.161329	0.833505	0.00516465	0	0	LIN7A	C	progenitor
chr12:81095204:C:A	0.524979	1.37612e-08	ENSG00000111058	chr12_81095151_81096350	5.56501e-13	0.479272	12	0.526274	0.734045	0.759306	0.240694	8.80473e-13	0	0	ACSS3	C	progenitor
chr12:81095362:C:T	-0.600383	5.22116e-07	ENSG00000111058	chr12_81095151_81096350	4.06404e-07	-0.462988	12	0.526274	0.734045	0.726554	0.273445	6.15694e-16	0	0	ACSS3	C	progenitor
chr12:6900044:C:A	-0.402821	1.43944e-14	ENSG00000111671	chr12_6899871_6900330	0.000108441	-0.248698	12	0.692765	0.0708048	6.14731e-15	0.177001	0.822806	0	0	SPSB2	C	progenitor
chr12:9283805:C:T	0.211134	7.06027e-06	ENSG00000111788	chr12_9283131_9284540	1.76415e-14	0.65235	12	0.576971	0.501739	0.618251	0.366599	0.0151495	0	0	AC009533.1	C	progenitor
chr12:109523317:C:T	-0.176553	2.56001e-06	ENSG00000151148	chr12_109523091_109523490	0.000234159	-0.619756	12	0.409766	0.607122	6.47805e-07	0.570608	0.428248	0	0	UBE3B	C	progenitor
chr12:121918530:C:T	0.548372	4.15654e-18	ENSG00000158023	chr12_121918411_121918650	1.75545e-07	0.470895	12	0.534204	0.566848	8.54463e-12	0.524765	0.475235	0	0	WDR66	C	progenitor
chr12:75390993:C:T	0.453526	1.1441e-07	ENSG00000180481	chr12_75390351_75391770	0.000412206	0.0982671	12	0.558556	0.0615713	8.88181e-09	0.352142	0.646541	0	0	GLIPR1L2	C	progenitor
chr12:75391320:C:T	0.453526	1.1441e-07	ENSG00000180481	chr12_75390351_75391770	0.000412206	0.0982671	12	0.558556	0.0615713	8.88181e-09	0.352142	0.646541	0	0	GLIPR1L2	C	progenitor
chr12:45023883:T:C	0.716082	1.80762e-05	ENSG00000185610	chr12_45023661_45024510	4.61997e-07	0.550777	12	0.494767	0.729673	0.355641	0.644359	3.25599e-12	0	0	DBX2	C	progenitor
chr13:43023570:C:T	1.27018	1.12445e-20	ENSG00000120675	chr13_43023291_43024020	2.53116e-10	0.686107	13	0.83274	0.648907	1.45884e-09	1	4.29248e-07	0	0	DNAJC15	C	progenitor
chr13:43023796:C:G	0.889255	9.40609e-10	ENSG00000120675	chr13_43023291_43024020	1.73166e-06	0.508602	13	0.83274	0.648907	9.84209e-05	0.999898	1.12695e-14	0	0	DNAJC15	C	progenitor
chr13:43023841:C:G	0.889255	9.40609e-10	ENSG00000120675	chr13_43023291_43024020	1.73166e-06	0.508602	13	0.83274	0.648907	9.84209e-05	0.999898	1.12695e-14	0	0	DNAJC15	C	progenitor
chr13:39655607:C:T	0.34584	5.5575e-16	ENSG00000133103	chr13_39655211_39656510	2.37097e-05	0.226096	13	0.212626	0.354323	2.2654e-13	0.248828	0.751142	0	0	COG6	C	progenitor
chr13:39655985:A:C	0.192163	2.7878e-06	ENSG00000133103	chr13_39655211_39656510	0.0011515	0.136485	13	0.212626	0.354323	0.000496736	0.994097	0.00264599	0	0	COG6	C	progenitor
chr13:39656157:T:C	0.192163	2.7878e-06	ENSG00000133103	chr13_39655211_39656510	0.0011515	0.136485	13	0.212626	0.354323	0.000496736	0.994097	0.00264599	0	0	COG6	C	progenitor
chr13:94596312:C:T	-0.149257	2.38709e-06	ENSG00000152749	chr13_94595491_94596720	0.000220041	0.099989	13	0.251537	0.253229	0.000137707	0.284753	0.714461	0	0	GPR180	C	progenitor
chr13:34883628:C:CTA	-0.321971	1.08579e-05	ENSG00000172915	chr13_34883401_34883780	3.94975e-11	-1.35011	13	0.420682	0.434027	0.0311258	0.590435	0.378428	0	0	NBEA	C	progenitor
chr14:88348468:C:A	-0.798731	1.57237e-06	ENSG00000100433	chr14_88348371_88349210	0.000577803	-0.219316	14	0.646067	0.687112	0.000254645	0.840877	0.157059	0	0	KCNK10	C	progenitor
chr14:88348771:C:G	-0.798731	1.57237e-06	ENSG00000100433	chr14_88348371_88349210	0.000577803	-0.219316	14	0.646067	0.687112	0.000254645	0.840877	0.157059	0	0	KCNK10	C	progenitor
chr14:88349099:C:T	-0.798731	1.57237e-06	ENSG00000100433	chr14_88348371_88349210	0.000577803	-0.219316	14	0.646067	0.687112	0.000254645	0.840877	0.157059	0	0	KCNK10	C	progenitor
chr14:74299190:C:A	0.124999	1.78074e-08	ENSG00000119688	chr14_74299141_74299280	3.52592e-10	0.539158	14	0.15518	0.00148364	0.000102399	0.263997	0.735901	0	0	ABCD4	C	progenitor
chr14:55514940:C:A	0.106288	2.40017e-06	ENSG00000126777	chr14_55514831_55515270	5.58221e-17	0.73468	14	-0.0352032	0.60694	0.0141564	0.316962	0.668881	0	0	KTN1	C	progenitor
chr14:23953569:C:CGCTTTGA	1.15527	6.07564e-15	ENSG00000157326	chr14_23953471_23954340	7.37274e-07	0.552407	14	0.957188	0.788587	9.91e-10	0.975416	0.0245841	0	0	DHRS4	C	progenitor
chr14:23953727:C:G	1.15527	6.07564e-15	ENSG00000157326	chr14_23953471_23954340	7.37274e-07	0.552407	14	0.957188	0.788587	9.91e-10	0.975416	0.0245841	0	0	DHRS4	C	progenitor
chr14:23954161:C:T	1.15527	6.07564e-15	ENSG00000157326	chr14_23953471_23954340	7.37274e-07	0.552407	14	0.957188	0.788587	9.91e-10	0.975416	0.0245841	0	0	DHRS4	C	progenitor
chr14:55514940:C:A	0.162994	2.45923e-05	ENSG00000186615	chr14_55514831_55515270	5.58221e-17	0.73468	14	0.349674	0.60694	0.00443512	0.195217	0.800334	0	0	KTN1-AS1	C	progenitor
chr14:23953569:C:CGCTTTGA	0.796769	3.52555e-08	ENSG00000187630	chr14_23953471_23954340	7.37274e-07	0.552407	14	0.837332	0.788587	8.19457e-07	0.231021	0.768978	0	0	DHRS4L2	C	progenitor
chr14:23953727:C:G	0.796769	3.52555e-08	ENSG00000187630	chr14_23953471_23954340	7.37274e-07	0.552407	14	0.837332	0.788587	8.19457e-07	0.231021	0.768978	0	0	DHRS4L2	C	progenitor
chr14:23954161:C:T	0.796769	3.52555e-08	ENSG00000187630	chr14_23953471_23954340	7.37274e-07	0.552407	14	0.837332	0.788587	8.19457e-07	0.231021	0.768978	0	0	DHRS4L2	C	progenitor
chr14:23953569:C:CGCTTTGA	0.729314	6.60489e-14	ENSG00000215256	chr14_23953471_23954340	7.37274e-07	0.552407	14	0.89476	0.788587	3.72141e-11	0.251365	0.748635	0	0	DHRS4-AS1	C	progenitor
chr14:23953727:C:G	0.729314	6.60489e-14	ENSG00000215256	chr14_23953471_23954340	7.37274e-07	0.552407	14	0.89476	0.788587	3.72141e-11	0.251365	0.748635	0	0	DHRS4-AS1	C	progenitor
chr14:23954161:C:T	0.729314	6.60489e-14	ENSG00000215256	chr14_23953471_23954340	7.37274e-07	0.552407	14	0.89476	0.788587	3.72141e-11	0.251365	0.748635	0	0	DHRS4-AS1	C	progenitor
chr15:83067174:C:G	-0.0557958	1.39537e-05	ENSG00000166503	chr15_83066261_83067780	0.000378413	-0.133835	15	0.413735	-0.135078	9.88274e-07	0.439767	0.558974	0	0	HDGFL3	C	progenitor
chr16:4474442:C:G	-0.112395	4.66916e-07	ENSG00000089486	chr16_4474411_4474760	1.51451e-06	0.305043	16	0.117559	0.329355	1.50865e-06	0.151388	0.848608	0	0	CDIP1	C	progenitor
chr16:84175443:C:T	0.125922	5.10137e-08	ENSG00000103168	chr16_84175381_84175540	4.41573e-18	0.792509	16	-0.248194	-0.161651	0.123403	0.440183	0.436414	0	0	TAF1C	C	progenitor
chr16:4474442:C:G	0.669351	5.07023e-15	ENSG00000153406	chr16_4474411_4474760	1.51451e-06	0.305043	16	0.868006	0.329355	1.82522e-11	0.747669	0.252329	0	0	NMRAL1	C	progenitor
chr16:14975051:C:G	0.785357	8.72948e-06	ENSG00000275910	chr16_14974511_14975760	2.79238e-05	0.268107	16	0.817813	0.438214	0.0616416	0.938308	1.17851e-07	0	0	AC138932.5	C	progenitor
chr17:46225515:C:T	-0.984205	1.49088e-08	ENSG00000176681	chr17_46224961_46225720	4.84211e-06	-0.582097	17	0.714076	0.558071	0.000198113	0.991819	0.0079733	0	0	LRRC37A	C	progenitor
chr17:46225515:C:T	-0.337656	5.46424e-11	ENSG00000204650	chr17_46224961_46225720	4.84211e-06	-0.582097	17	0.590268	0.558071	4.18617e-08	0.193563	0.806428	0	0	LINC02210	C	progenitor
chr17:46225515:C:T	-1.43584	2.82288e-21	ENSG00000214401	chr17_46224961_46225720	4.84211e-06	-0.582097	17	0.736487	0.558071	8.13392e-13	0.999964	2.6824e-05	0	0	KANSL1-AS1	C	progenitor
chr17:46225515:C:T	0.842413	4.88298e-10	ENSG00000214425	chr17_46224961_46225720	4.84211e-06	-0.582097	17	0.614345	0.558071	4.78569e-08	0.138678	0.861312	0	0	LRRC37A4P	C	progenitor
chr17:46225515:C:T	-0.784208	5.37768e-07	ENSG00000238083	chr17_46224961_46225720	4.84211e-06	-0.582097	17	0.830534	0.558071	0.00969067	0.97583	0.0144695	0	0	LRRC37A2	C	progenitor
chr17:46225515:C:T	-0.930991	1.46426e-09	ENSG00000262539	chr17_46224961_46225720	4.84211e-06	-0.582097	17	0.175476	0.558071	9.52943e-06	0.285925	0.714056	0	0	AC005829.2	C	progenitor
chr17:46225515:C:T	-2.5547	9.14655e-30	ENSG00000263503	chr17_46224961_46225720	4.84211e-06	-0.582097	17	0.613479	0.558071	7.70198e-22	0.609383	0.390607	0	0	MAPK8IP1P2	C	progenitor
chr17:46225515:C:T	0.538318	1.52187e-06	ENSG00000264070	chr17_46224961_46225720	4.84211e-06	-0.582097	17	0.193998	0.558071	0.000468527	0.183899	0.815573	0	0	DND1P1	C	progenitor
chr17:46225515:C:T	0.533943	2.83158e-07	ENSG00000267246	chr17_46224961_46225720	4.84211e-06	-0.582097	17	0.0109384	0.558071	8.45569e-07	0.372171	0.627816	0	0	AC091132.6	C	progenitor
chr17:51439863:C:T	-1.17004	8.45148e-08	ENSG00000267452	chr17_51439351_51439880	5.74329e-09	-0.8025	17	0.911421	0.84578	0.431504	0.568496	3.89285e-19	0	0	LINC02073	C	progenitor
chr18:27057932:C:T	-0.704921	3.85243e-07	ENSG00000154080	chr18_27057081_27058540	3.41767e-06	-0.201841	18	0.494977	0.561598	3.68037e-06	0.459957	0.540036	0	0	CHST9	C	progenitor
chr18:27058460:C:T	-0.704921	3.85243e-07	ENSG00000154080	chr18_27057081_27058540	3.41767e-06	-0.201841	18	0.494977	0.561598	3.68037e-06	0.459957	0.540036	0	0	CHST9	C	progenitor
chr18:7823101:T:C	0.279098	1.08965e-07	ENSG00000173482	chr18_7822791_7823400	1.27031e-08	0.397339	18	0.404515	0.606832	0.000392573	0.372803	0.626804	0	0	PTPRM	C	progenitor
chr19:12913436:A:C	-0.121979	6.2079e-06	ENSG00000105612	chr19_12912761_12913580	0.00180851	0.172954	19	0.274834	-0.0396093	1.31821e-05	0.29543	0.69626	0	0	DNASE2	C	progenitor
chr19:46471421:C:G	-0.286757	7.10214e-10	ENSG00000182013	chr19_46471251_46471690	9.61398e-05	-0.305591	19	0.780591	0.258492	8.38859e-08	0.462077	0.537617	0	0	PNMA8A	C	progenitor
chr19:46471491:C:G	-0.286757	7.10214e-10	ENSG00000182013	chr19_46471251_46471690	9.61398e-05	-0.305591	19	0.780591	0.258492	8.38859e-08	0.462077	0.537617	0	0	PNMA8A	C	progenitor
chr19:21359004:T:C	-0.164748	2.77739e-11	ENSG00000196268	chr19_21358571_21359790	0.00153867	0.0808687	19	0.124635	0.166937	3.03649e-11	0.182637	0.810226	0	0	ZNF493	C	progenitor
chr19:21569186:C:T	0.150304	7.26772e-08	ENSG00000196268	chr19_21568911_21569780	9.9812e-13	0.806361	19	0.124635	0.654054	0.0769131	0.86624	0.0568468	0	0	ZNF493	C	progenitor
chr19:22634065:C:T	-0.520574	4.95809e-06	ENSG00000197360	chr19_22633731_22634780	0.000848476	0.158944	19	0.178255	0.0222265	2.54506e-06	0.320836	0.676493	0	0	ZNF98	C	progenitor
chr19:22634065:C:T	0.392376	2.35467e-06	ENSG00000198153	chr19_22633731_22634780	0.000848476	0.158944	19	0.284578	0.0222265	3.07797e-07	0.231656	0.765674	0	0	ZNF849P	C	progenitor
chr19:52527595:C:T	0.210889	5.28339e-08	ENSG00000198482	chr19_52527081_52528100	0.000714256	0.170815	19	0.192193	-0.221576	1.90011e-07	0.73812	0.259221	0	0	ZNF808	C	progenitor
chr19:53365706:G:C	-0.509056	6.9173e-08	ENSG00000203326	chr19_53365251_53365990	0.00182465	-0.193284	19	0.823296	0.0718768	5.18463e-06	0.885383	0.105657	0	0	ZNF525	C	progenitor
chr19:50050552:C:T	-1.23482	6.22708e-07	ENSG00000204666	chr19_50050401_50051220	1.77091e-05	0.700574	19	0.449199	0.566234	1.53328e-05	0.154038	0.845828	0	0	AC010624.1	C	progenitor
chr19:50050944:C:T	-1.23482	6.22708e-07	ENSG00000204666	chr19_50050401_50051220	1.77091e-05	0.700574	19	0.449199	0.566234	1.53328e-05	0.154038	0.845828	0	0	AC010624.1	C	progenitor
chr19:22634065:C:T	0.381821	3.95913e-13	ENSG00000229676	chr19_22633731_22634780	0.000848476	0.158944	19	0.720386	0.0222265	9.00119e-14	0.148409	0.848922	0	0	ZNF492	C	progenitor
chr19:19776365:C:G	-0.253325	4.40626e-07	ENSG00000266904	chr19_19775851_19777100	4.20378e-07	-0.235101	19	-0.0602665	0.302278	0.00152831	0.984875	0.0135961	0	0	LINC00663	C	progenitor
chr19:28302155:C:A	-0.577687	2.88537e-05	ENSG00000266928	chr19_28302051_28302320	2.26209e-07	0.610782	19	0.376615	0.515127	5.21798e-06	0.864321	0.135642	0	0	AC020905.1	C	progenitor
chr19:21359004:T:C	-0.798652	2.44495e-08	ENSG00000268081	chr19_21358571_21359790	0.00153867	0.0808687	19	0.721199	0.166937	5.66052e-07	0.460792	0.532071	0	0	AC123912.1	C	progenitor
chr19:21569186:C:T	1.07653	1.82043e-16	ENSG00000268081	chr19_21568911_21569780	9.9812e-13	0.806361	19	0.721199	0.654054	2.44249e-06	0.999998	2.4192e-14	0	0	AC123912.1	C	progenitor
chr19:21604585:C:A	0.801112	1.35637e-07	ENSG00000268081	chr19_21604041_21605290	2.67116e-05	0.179045	19	0.721199	0.179319	7.02182e-07	0.242678	0.757274	0	0	AC123912.1	C	progenitor
chr19:21569186:C:T	0.469494	2.34496e-09	ENSG00000268658	chr19_21568911_21569780	9.9812e-13	0.806361	19	0.670696	0.654054	0.0167009	0.93669	0.0466089	0	0	LINC00664	C	progenitor
chr19:21604585:C:A	0.351897	2.42431e-05	ENSG00000268658	chr19_21604041_21605290	2.67116e-05	0.179045	19	0.670696	0.179319	0.000640288	0.478423	0.520882	0	0	LINC00664	C	progenitor
chr20:25058203:C:G	0.0813788	2.3449e-05	ENSG00000101474	chr20_25057061_25058460	2.33353e-06	-0.309506	20	0.265812	0.600823	0.0254828	0.475827	0.498676	0	0	APMAP	C	progenitor
chr20:25058162:C:T	-0.709901	1.59378e-07	ENSG00000154930	chr20_25057061_25058460	3.45349e-06	-0.314003	20	0.806003	0.600823	0.0893341	0.910661	1.05849e-06	0	0	ACSS1	C	progenitor
chr20:25058203:C:G	-0.776885	1.02028e-09	ENSG00000154930	chr20_25057061_25058460	2.33353e-06	-0.309506	20	0.806003	0.600823	0.00237165	0.997605	2.1549e-05	0	0	ACSS1	C	progenitor
chr20:46513652:C:G	-0.460954	5.09367e-08	ENSG00000198185	chr20_46513451_46513680	1.16527e-07	-0.581361	20	0.482816	0.330753	2.6534e-05	0.283542	0.716431	0	0	ZNF334	C	progenitor
chr21:34559611:C:A	0.239889	8.46774e-08	ENSG00000159200	chr21_34558941_34560040	0.000536754	0.159727	21	0.77345	0.759109	1.54325e-08	0.15436	0.843775	0	0	RCAN1	C	progenitor
chr21:40176807:C:G	-0.61026	3.34468e-10	ENSG00000171587	chr21_40176611_40177120	0.000269291	-0.207151	21	0.805842	0.247474	9.55411e-10	0.201795	0.797452	0	0	DSCAM	C	progenitor
chr1:111406441:C:G	0.2836	4.01204e-06	ENSG00000085465	chr1_111406201_111406700	0.00116739	0.173799	1	0.258079	0.466046	2.11038e-07	0.259073	0.739238	0	0	OVGP1	C	neuron
chr1:39026790:C:T	0.187599	9.65291e-07	ENSG00000168653	chr1_39026071_39027050	8.04633e-05	0.244185	1	0.240417	-0.73644	1.9141e-07	0.234852	0.765085	0	0	NDUFS5	C	neuron
chr1:28247324:C:T	1.00464	7.48158e-12	ENSG00000270605	chr1_28246931_28247630	3.33023e-09	0.255154	1	0.774994	-0.363414	1.15815e-14	0.525108	0.474892	0	0	AL353622.1	C	neuron
chr2:215312057:C:T	-0.642697	3.45631e-08	ENSG00000138363	chr2_215311651_215312730	0.000219282	-0.334904	2	0.222964	-0.241315	8.14995e-09	0.981145	0.0186411	0	0	ATIC	C	neuron
chr2:215312101:C:T	-0.642697	3.45631e-08	ENSG00000138363	chr2_215311651_215312730	0.000219282	-0.334904	2	0.222964	-0.241315	8.14995e-09	0.981145	0.0186411	0	0	ATIC	C	neuron
chr2:88170251:G:C	1.18457	1.87429e-06	ENSG00000144115	chr2_88170131_88170790	5.27201e-06	0.49437	2	0.309039	0.633895	0.000857402	0.999091	5.14196e-05	0	0	THNSL2	C	neuron
chr2:88170344:G:C	1.18457	1.87429e-06	ENSG00000144115	chr2_88170131_88170790	5.27201e-06	0.49437	2	0.309039	0.633895	0.000857402	0.999091	5.14196e-05	0	0	THNSL2	C	neuron
chr2:159286016:T:C	0.257137	5.55704e-07	ENSG00000196151	chr2_159285841_159287490	7.4267e-05	0.193346	2	0.039919	0.400597	1.31134e-05	0.825309	0.174592	0	0	WDSUB1	C	neuron
chr2:97589725:C:G	0.326426	3.34804e-08	ENSG00000196912	chr2_97589551_97591070	0.000127196	0.226491	2	0.281889	0.271045	1.14976e-09	0.211752	0.78815	0	0	ANKRD36B	C	neuron
chr2:97589819:C:T	0.326426	3.34804e-08	ENSG00000196912	chr2_97589551_97591070	0.000127196	0.226491	2	0.281889	0.271045	1.14976e-09	0.211752	0.78815	0	0	ANKRD36B	C	neuron
chr2:97589725:C:G	0.878923	7.23861e-08	ENSG00000235833	chr2_97589551_97591070	0.000127196	0.226491	2	0.463071	0.271045	1.43602e-11	0.929953	0.0699496	0	0	AC017099.1	C	neuron
chr2:97589819:C:T	0.878923	7.23861e-08	ENSG00000235833	chr2_97589551_97591070	0.000127196	0.226491	2	0.463071	0.271045	1.43602e-11	0.929953	0.0699496	0	0	AC017099.1	C	neuron
chr2:74120467:G:C	0.53157	1.08616e-06	ENSG00000257800	chr2_74120031_74120680	0.000250942	0.304061	2	0.78014	0.719492	2.5074e-05	0.999643	6.66263e-05	0	0	FNBP1P1	C	neuron
chr2:86195537:C:T	-0.289882	1.30996e-06	ENSG00000273080	chr2_86194581_86196150	8.37943e-05	0.151308	2	0.501083	0.711107	0.00686194	0.875368	0.117714	0	0	AC009309.1	C	neuron
chr2:86195896:C:T	-0.273941	6.94221e-07	ENSG00000273080	chr2_86194581_86196150	1.41042e-06	0.165006	2	0.501083	0.711107	0.0048977	0.699795	0.295307	0	0	AC009309.1	C	neuron
chr3:44983641:T:C	0.253146	3.4216e-09	ENSG00000075914	chr3_44983561_44983740	1.57692e-11	1.03425	3	0.660839	0.584087	0.00532792	0.948629	0.0460434	0	0	EXOSC7	C	neuron
chr3:44983641:T:C	0.207003	1.7894e-08	ENSG00000163812	chr3_44983561_44983740	1.57692e-11	1.03425	3	0.701761	0.584087	0.00295355	0.744542	0.252504	0	0	ZDHHC3	C	neuron
chr3:125990370:C:T	0.725055	1.07233e-06	ENSG00000189366	chr3_125990261_125990750	1.07059e-09	0.886192	3	0.664892	0.939652	0.0819818	0.917887	0.000130918	0	0	ALG1L	C	neuron
chr4:37826564:C:T	0.181997	1.72971e-06	ENSG00000169299	chr4_37825721_37827610	2.11541e-06	0.218509	4	0.0687356	0.403695	1.34468e-07	0.28679	0.713209	0	0	PGM2	C	neuron
chr4:119370549:C:T	-0.623698	5.58154e-13	ENSG00000283050	chr4_119370451_119371540	5.92349e-10	-0.494484	4	0.681942	0.243433	2.45722e-16	0.464221	0.535779	0	0	GTF2IP12	C	neuron
chr4:119454234:C:G	-0.678617	3.09626e-18	ENSG00000283050	chr4_119454131_119456140	2.73172e-05	0.172519	4	0.681942	-0.449057	5.71462e-17	0.878202	0.121783	0	0	GTF2IP12	C	neuron
chr4:119454627:C:T	-0.643238	4.24798e-13	ENSG00000283050	chr4_119454131_119456140	5.79811e-06	0.178639	4	0.681942	-0.449057	3.166e-11	0.902253	0.0977462	0	0	GTF2IP12	C	neuron
chr4:119454675:C:T	-0.643238	4.24798e-13	ENSG00000283050	chr4_119454131_119456140	5.79811e-06	0.178639	4	0.681942	-0.449057	3.166e-11	0.902253	0.0977462	0	0	GTF2IP12	C	neuron
chr4:119454875:C:G	-0.661268	1.33096e-12	ENSG00000283050	chr4_119454131_119456140	1.64527e-05	0.176771	4	0.681942	-0.449057	3.85517e-11	0.981319	0.0186718	0	0	GTF2IP12	C	neuron
chr4:119454960:C:G	-0.686708	3.53252e-17	ENSG00000283050	chr4_119454131_119456140	1.38357e-05	0.17909	4	0.681942	-0.449057	1.06333e-15	0.868094	0.131902	0	0	GTF2IP12	C	neuron
chr4:119455589:C:T	-0.686708	3.53252e-17	ENSG00000283050	chr4_119454131_119456140	1.38357e-05	0.17909	4	0.681942	-0.449057	1.06333e-15	0.868094	0.131902	0	0	GTF2IP12	C	neuron
chr5:56802319:T:C	0.617086	7.49555e-10	ENSG00000155542	chr5_56802211_56802900	0.00105032	-0.241142	5	0.635871	0.428108	8.34241e-14	0.287695	0.711525	0	0	SETD9	C	neuron
chr6:27388414:G:C	0.368721	3.40104e-08	ENSG00000124613	chr6_27388141_27389350	0.000118071	0.162353	6	0.365905	0.694768	7.61578e-10	0.278977	0.720932	0	0	ZNF391	C	neuron
chr6:31272091:G:C	-1.05943	1.86209e-11	ENSG00000204525	chr6_31271651_31272620	1.174e-05	-0.171923	6	0.100834	0.255172	3.12552e-15	0.445375	0.554622	0	0	HLA-C	C	neuron
chr6:31272403:A:C	-1.05943	1.86209e-11	ENSG00000204525	chr6_31271651_31272620	1.174e-05	-0.171923	6	0.100834	0.255172	3.12552e-15	0.445375	0.554622	0	0	HLA-C	C	neuron
chr6:31272439:A:C	-1.05943	1.86209e-11	ENSG00000204525	chr6_31271651_31272620	1.174e-05	-0.171923	6	0.100834	0.255172	3.12552e-15	0.445375	0.554622	0	0	HLA-C	C	neuron
chr7:141738140:C:A	-0.692165	9.63802e-09	ENSG00000228775	chr7_141737561_141738870	0.000228373	-0.140143	7	0.0668083	0.300923	6.3077e-08	0.986718	0.0130648	0	0	WEE2-AS1	C	neuron
chr9:97238795:G:C	0.650037	1.82309e-06	ENSG00000159712	chr9_97238101_97238850	5.73452e-05	0.252303	9	0.281806	0.498828	0.000303703	0.868283	0.13138	0	0	ANKRD18CP	C	neuron
chr9:97238797:C:G	-0.674639	2.77898e-07	ENSG00000159712	chr9_97238101_97238850	0.000439085	-0.230646	9	0.281806	0.498828	9.97215e-07	0.991689	0.00779112	0	0	ANKRD18CP	C	neuron
chr9:42852315:G:C	-1.09756	2.13575e-10	ENSG00000170165	chr9_42851841_42852980	1.08236e-06	-0.938803	9	0.930461	0.946767	2.08274e-07	0.999971	2.63898e-05	0	0	CR848007.1	C	neuron
chr9:42852619:G:C	-1.09756	2.13575e-10	ENSG00000170165	chr9_42851841_42852980	1.08236e-06	-0.938803	9	0.930461	0.946767	2.08274e-07	0.999971	2.63898e-05	0	0	CR848007.1	C	neuron
chr9:42852836:T:C	-1.09756	2.13575e-10	ENSG00000170165	chr9_42851841_42852980	1.08236e-06	-0.938803	9	0.930461	0.946767	2.08274e-07	0.999971	2.63898e-05	0	0	CR848007.1	C	neuron
chr9:97238795:G:C	0.865323	2.81925e-08	ENSG00000203279	chr9_97238101_97238850	5.73452e-05	0.252303	9	0.564649	0.498828	2.75937e-07	0.472994	0.526972	0	0	AL590705.1	C	neuron
chr9:97238797:C:G	-0.937238	4.01723e-11	ENSG00000203279	chr9_97238101_97238850	0.000439085	-0.230646	9	0.564649	0.498828	2.22437e-12	0.939349	0.0601318	0	0	AL590705.1	C	neuron
chr9:42852315:G:C	-1.08176	1.35266e-08	ENSG00000230635	chr9_42851841_42852980	1.08236e-06	-0.938803	9	0.68878	0.946767	1.76204e-05	0.987208	0.012772	0	0	CYP4F60P	C	neuron
chr9:42852619:G:C	-1.08176	1.35266e-08	ENSG00000230635	chr9_42851841_42852980	1.08236e-06	-0.938803	9	0.68878	0.946767	1.76204e-05	0.987208	0.012772	0	0	CYP4F60P	C	neuron
chr9:42852836:T:C	-1.08176	1.35266e-08	ENSG00000230635	chr9_42851841_42852980	1.08236e-06	-0.938803	9	0.68878	0.946767	1.76204e-05	0.987208	0.012772	0	0	CYP4F60P	C	neuron
chr9:42852315:G:C	-2.23132	2.97657e-12	ENSG00000236816	chr9_42851841_42852980	1.08236e-06	-0.938803	9	0.941715	0.946767	1.24114e-10	0.999998	6.36001e-09	0	0	ANKRD20A7P	C	neuron
chr9:42852619:G:C	-2.23132	2.97657e-12	ENSG00000236816	chr9_42851841_42852980	1.08236e-06	-0.938803	9	0.941715	0.946767	1.24114e-10	0.999998	6.36001e-09	0	0	ANKRD20A7P	C	neuron
chr9:42852836:T:C	-2.23132	2.97657e-12	ENSG00000236816	chr9_42851841_42852980	1.08236e-06	-0.938803	9	0.941715	0.946767	1.24114e-10	0.999998	6.36001e-09	0	0	ANKRD20A7P	C	neuron
chr9:42852315:G:C	-1.16706	5.17497e-10	ENSG00000275144	chr9_42851841_42852980	1.08236e-06	-0.938803	9	0.917353	0.946767	8.97057e-07	0.999995	1.72017e-06	0	0	SNX18P5	C	neuron
chr9:42852619:G:C	-1.16706	5.17497e-10	ENSG00000275144	chr9_42851841_42852980	1.08236e-06	-0.938803	9	0.917353	0.946767	8.97057e-07	0.999995	1.72017e-06	0	0	SNX18P5	C	neuron
chr9:42852836:T:C	-1.16706	5.17497e-10	ENSG00000275144	chr9_42851841_42852980	1.08236e-06	-0.938803	9	0.917353	0.946767	8.97057e-07	0.999995	1.72017e-06	0	0	SNX18P5	C	neuron
chr9:42852315:G:C	-1.41191	3.25335e-12	ENSG00000276128	chr9_42851841_42852980	1.08236e-06	-0.938803	9	0.7782	0.946767	5.9129e-10	0.97727	0.0227283	0	0	AL591441.1	C	neuron
chr9:42852619:G:C	-1.41191	3.25335e-12	ENSG00000276128	chr9_42851841_42852980	1.08236e-06	-0.938803	9	0.7782	0.946767	5.9129e-10	0.97727	0.0227283	0	0	AL591441.1	C	neuron
chr9:42852836:T:C	-1.41191	3.25335e-12	ENSG00000276128	chr9_42851841_42852980	1.08236e-06	-0.938803	9	0.7782	0.946767	5.9129e-10	0.97727	0.0227283	0	0	AL591441.1	C	neuron
chr9:42852315:G:C	-1.58264	1.88844e-12	ENSG00000276591	chr9_42851841_42852980	1.08236e-06	-0.938803	9	0.836205	0.946767	4.38709e-10	0.999194	0.000804521	0	0	GXYLT1P5	C	neuron
chr9:42852619:G:C	-1.58264	1.88844e-12	ENSG00000276591	chr9_42851841_42852980	1.08236e-06	-0.938803	9	0.836205	0.946767	4.38709e-10	0.999194	0.000804521	0	0	GXYLT1P5	C	neuron
chr9:42852836:T:C	-1.58264	1.88844e-12	ENSG00000276591	chr9_42851841_42852980	1.08236e-06	-0.938803	9	0.836205	0.946767	4.38709e-10	0.999194	0.000804521	0	0	GXYLT1P5	C	neuron
chr9:97238795:G:C	0.541205	9.17833e-07	ENSG00000277103	chr9_97238101_97238850	5.73452e-05	0.252303	9	0.0813872	0.498828	1.87845e-05	0.480845	0.519104	0	0	AL445670.1	C	neuron
chr9:97238797:C:G	-0.537468	7.68298e-07	ENSG00000277103	chr9_97238101_97238850	0.000439085	-0.230646	9	0.0813872	0.498828	2.79689e-06	0.895008	0.10447	0	0	AL445670.1	C	neuron
chr11:10736212:C:T	-1.03183	7.3407e-09	ENSG00000072952	chr11_10735571_10736240	0.00079568	-0.210164	11	0.402344	0.751921	6.39719e-11	0.248905	0.749842	0	0	MRVI1	C	neuron
chr11:71453000:C:G	-0.441551	3.39008e-06	ENSG00000254682	chr11_71452741_71453570	0.000835592	-0.140485	11	0.710782	-0.096147	2.0686e-06	0.618241	0.380535	0	0	AP002387.2	C	neuron
chr11:71453001:C:A	-0.441551	3.39008e-06	ENSG00000254682	chr11_71452741_71453570	0.000835592	-0.140485	11	0.710782	-0.096147	2.0686e-06	0.618241	0.380535	0	0	AP002387.2	C	neuron
chr11:71453075:C:A	-0.441551	3.39008e-06	ENSG00000254682	chr11_71452741_71453570	0.000835592	-0.140485	11	0.710782	-0.096147	2.0686e-06	0.618241	0.380535	0	0	AP002387.2	C	neuron
chr12:9283457:C:T	1.07687	2.98318e-10	ENSG00000111788	chr12_9283131_9284540	2.39309e-13	0.57305	12	0.665926	0.113881	0.00230477	0.880502	0.117193	0	0	AC009533.1	C	neuron
chr12:9283459:C:T	1.07687	2.98318e-10	ENSG00000111788	chr12_9283131_9284540	2.39309e-13	0.57305	12	0.665926	0.113881	0.00230477	0.880502	0.117193	0	0	AC009533.1	C	neuron
chr12:9283485:C:T	1.07687	2.98318e-10	ENSG00000111788	chr12_9283131_9284540	2.39309e-13	0.57305	12	0.665926	0.113881	0.00230477	0.880502	0.117193	0	0	AC009533.1	C	neuron
chr12:9283487:C:T	1.07687	2.98318e-10	ENSG00000111788	chr12_9283131_9284540	2.39309e-13	0.57305	12	0.665926	0.113881	0.00230477	0.880502	0.117193	0	0	AC009533.1	C	neuron
chr12:9283691:C:G	1.03253	2.94436e-11	ENSG00000111788	chr12_9283131_9284540	1.086e-12	0.524753	12	0.665926	0.113881	6.97298e-05	0.850356	0.149575	0	0	AC009533.1	C	neuron
chr12:9283692:C:G	1.03253	2.94436e-11	ENSG00000111788	chr12_9283131_9284540	1.086e-12	0.524753	12	0.665926	0.113881	6.97298e-05	0.850356	0.149575	0	0	AC009533.1	C	neuron
chr12:9283805:C:T	1.03101	6.93522e-10	ENSG00000111788	chr12_9283131_9284540	1.43744e-10	0.543278	12	0.665926	0.113881	0.000825497	0.983794	0.0153801	0	0	AC009533.1	C	neuron
chr12:66302475:T:C	0.365483	5.48239e-07	ENSG00000127311	chr12_66301851_66302990	0.000727475	0.179374	12	0.495132	0.0777037	2.89972e-07	0.6787	0.320968	0	0	HELB	C	neuron
chr12:132189720:T:C	0.560145	1.55278e-07	ENSG00000256576	chr12_132189411_132190230	0.000733097	0.224686	12	0.712954	0.693237	5.46653e-08	0.296786	0.702139	0	0	LINC02361	C	neuron
chr13:43023570:C:T	1.27383	3.82634e-08	ENSG00000120675	chr13_43023291_43024020	2.48084e-05	0.657897	13	0.906083	0.714388	4.7947e-06	0.99997	1.00166e-07	0	0	DNAJC15	C	neuron
chr13:110914692:G:C	0.291135	2.08784e-06	ENSG00000277767	chr13_110914011_110916120	0.000298603	-0.086736	13	0.419888	-0.531658	6.42205e-09	0.232744	0.766332	0	0	AL442128.2	C	neuron
chr14:23953569:C:CGCTTTGA	0.885164	6.68953e-07	ENSG00000215256	chr14_23953471_23954340	0.00131541	0.425938	14	0.667067	0.925505	1.36479e-05	0.986409	0.010263	0	0	DHRS4-AS1	C	neuron
chr14:23953727:C:G	0.885164	6.68953e-07	ENSG00000215256	chr14_23953471_23954340	0.00131541	0.425938	14	0.667067	0.925505	1.36479e-05	0.986409	0.010263	0	0	DHRS4-AS1	C	neuron
chr14:23954161:C:T	0.889489	9.44222e-07	ENSG00000215256	chr14_23953471_23954340	0.000561583	0.459206	14	0.667067	0.925505	7.28788e-05	0.96976	0.0291015	0	0	DHRS4-AS1	C	neuron
chr15:55318928:T:C	0.277899	1.84691e-06	ENSG00000069943	chr15_55318581_55319720	6.66932e-06	0.175767	15	-0.281171	0.0223353	4.95445e-06	0.477978	0.522016	0	0	PIGB	C	neuron
chr16:28554346:C:G	0.721984	6.84609e-08	ENSG00000196993	chr16_28553671_28554590	0.000412834	0.138313	16	0.668212	0.219645	5.82548e-10	0.258887	0.740641	0	0	NPIPB9	C	neuron
chr16:3004087:G:C	0.471755	1.07323e-07	ENSG00000272079	chr16_3003721_3004580	0.00105346	0.156384	16	0.360954	0.050167	4.21944e-10	0.367701	0.630504	0	0	AC004233.3	C	neuron
chr17:46225515:C:T	-1.49467	1.79601e-07	ENSG00000176681	chr17_46224961_46225720	0.000101602	-0.542479	17	0.528798	0.73173	6.66506e-08	0.23357	0.766301	0	0	LRRC37A	C	neuron
chr17:43361100:C:T	0.379161	2.89176e-09	ENSG00000198496	chr17_43360451_43361740	0.000545628	-0.700169	17	0.65294	0.664528	3.32164e-10	0.241721	0.757572	0	0	NBR2	C	neuron
chr17:43361216:C:G	0.366956	2.56133e-08	ENSG00000198496	chr17_43360451_43361740	7.34974e-05	-0.802206	17	0.65294	0.664528	7.53778e-09	0.229351	0.770599	0	0	NBR2	C	neuron
chr17:43361252:C:A	0.381681	4.07443e-09	ENSG00000198496	chr17_43360451_43361740	0.000272092	-0.731963	17	0.65294	0.664528	6.00616e-10	0.212163	0.787556	0	0	NBR2	C	neuron
chr17:43361324:C:G	0.304923	4.21376e-06	ENSG00000198496	chr17_43360451_43361740	1.79613e-05	-0.809661	17	0.65294	0.664528	1.13946e-05	0.208218	0.791763	0	0	NBR2	C	neuron
chr17:46225515:C:T	-0.263474	1.28572e-06	ENSG00000204650	chr17_46224961_46225720	0.000101602	-0.542479	17	-0.136114	0.73173	1.79275e-07	0.171812	0.828058	0	0	LINC02210	C	neuron
chr17:46225515:C:T	-1.24517	1.64227e-08	ENSG00000214401	chr17_46224961_46225720	0.000101602	-0.542479	17	0.769932	0.73173	5.56531e-08	0.981831	0.0180397	0	0	KANSL1-AS1	C	neuron
chr17:46225515:C:T	-1.07324	2.5067e-06	ENSG00000238083	chr17_46224961_46225720	0.000101602	-0.542479	17	0.580719	0.73173	9.29327e-07	0.187461	0.812408	0	0	LRRC37A2	C	neuron
chr17:46225515:C:T	-3.45081	6.3325e-15	ENSG00000263503	chr17_46224961_46225720	0.000101602	-0.542479	17	0.898162	0.73173	4.52841e-15	0.217844	0.782027	0	0	MAPK8IP1P2	C	neuron
chr17:43361324:C:G	0.830883	4.0902e-06	ENSG00000278048	chr17_43360451_43361740	1.79613e-05	-0.809661	17	0.365224	0.664528	0.000111659	0.362122	0.637759	0	0	RF00004	C	neuron
chr17:43361361:C:T	0.86608	9.46689e-07	ENSG00000278048	chr17_43360451_43361740	8.31938e-06	-0.829322	17	0.365224	0.664528	1.08988e-05	0.275263	0.724723	0	0	RF00004	C	neuron
chr17:43361585:C:CCGCCCCAGACG	0.829012	2.07198e-06	ENSG00000278048	chr17_43360451_43361740	1.2019e-06	-0.852831	17	0.365224	0.664528	4.29065e-05	0.26481	0.735147	0	0	RF00004	C	neuron
chr19:1021250:C:T	-1.43456	4.39825e-08	ENSG00000207357	chr19_1020901_1021890	0.000194784	-0.24575	19	0.589919	-0.482595	4.557e-10	0.213855	0.785639	0	0	RNU6-2	C	neuron
chr19:21569186:C:T	1.01435	1.09039e-08	ENSG00000268081	chr19_21568911_21569780	3.18773e-08	0.869349	19	0.787474	0.47509	0.155449	0.844551	1.78897e-12	0	0	AC123912.1	C	neuron
chr19:21569186:C:T	0.443045	2.49435e-07	ENSG00000268658	chr19_21568911_21569780	3.18773e-08	0.869349	19	-0.178718	0.47509	0.00130094	0.571866	0.426833	0	0	LINC00664	C	neuron
chr20:25248059:C:T	-0.287145	9.9126e-08	ENSG00000276952	chr20_25247171_25249450	2.45778e-05	0.17144	20	0.376176	-0.0153397	1.80005e-07	0.279412	0.720579	0	0	AL121772.3	C	neuron
chr20:25248928:C:A	-0.340445	1.50663e-08	ENSG00000276952	chr20_25247171_25249450	1.17762e-05	0.191022	20	0.376176	-0.0153397	1.63245e-08	0.240679	0.759317	0	0	AL121772.3	C	neuron
chr22:33082280:C:A	-0.595522	1.32402e-06	ENSG00000185666	chr22_33082191_33082310	0.000432062	-0.236894	22	0.582156	0.385691	2.36085e-07	0.275959	0.723542	0	0	SYN3	C	neuron
chr10:98415772:CA:C	-0.35145	6.31922e-14	ENSG00000119943	chr10_98414581_98415960	0.000813695	-0.102659	10	0.570887	0.219026	5.90304e-15	0.287934	0.708907	0	0	PYROXD2	CA	progenitor
chr22:37661330:CAGTGTGGTGTGGTGTGGTGTGTGTGTGT:C	0.271459	2.84498e-11	ENSG00000100097	chr22_37661241_37661600	2.45732e-08	0.383397	22	0.5635	0.529093	1.25181e-08	0.428699	0.571301	0	0	LGALS1	CAGTGTGGTGTGGTGTGGTGTGTGTGTGT	progenitor
chr17:28711396:CCCCCGGCCCTAGCTCCG:C	0.46581	2.67748e-06	ENSG00000167525	chr17_28710711_28711780	4.4513e-06	0.281166	17	0.631983	0.319958	1.48631e-05	0.24398	0.755981	0	0	PROCA1	CCCCCGGCCCTAGCTCCG	progenitor
chr14:41606867:C:CCCG	0.734372	4.12914e-06	ENSG00000165379	chr14_41604471_41610540	2.7696e-09	-0.461693	14	0.625889	0.577005	0.779727	0.220273	2.88618e-14	0	0	LRFN5	CCCG	progenitor
chr14:41606867:C:CCCG	0.557303	3.8494e-07	ENSG00000258636	chr14_41604471_41610540	2.7696e-09	-0.461693	14	0.667875	0.577005	0.634029	0.365971	4.47449e-09	0	0	AL121821.1	CCCG	progenitor
chr15:82262805:CCTCTG:C	-1.45398	1.04877e-15	ENSG00000188659	chr15_82261981_82263410	9.57468e-05	0.278276	15	0.612595	0.317464	4.77258e-13	0.35226	0.64754	0	0	SAXO2	CCTCTG	neuron
chr5:170480382:C:CCTGA	0.626088	5.28681e-08	ENSG00000145936	chr5_170479651_170480740	4.91213e-07	0.331694	5	0.548878	0.246148	0.000290462	0.776928	0.222781	0	0	KCNMB1	CCTGA	progenitor
chr9:120843433:CGAAGGCGTGAGTAATA:C	0.280515	8.95856e-07	ENSG00000095261	chr9_120842371_120843510	6.27835e-08	0.469354	9	0.425606	0.955352	0.215682	0.784208	0.00011008	0	0	PSMD5	CGAAGGCGTGAGTAATA	neuron
chr9:120843433:CGAAGGCGTGAGTAATA:C	1.18663	4.81123e-13	ENSG00000226752	chr9_120842371_120843510	6.27835e-08	0.469354	9	0.777783	0.955352	4.14138e-07	0.999999	3.29693e-07	0	0	CUTALP	CGAAGGCGTGAGTAATA	neuron
chr2:241883453:CT:C	0.57126	1.10317e-05	ENSG00000188011	chr2_241882551_241883500	4.69885e-09	0.511531	2	0.879545	0.753435	0.0592405	0.804791	0.135967	0	0	RTP5	CT	progenitor
chr2:241883453:CT:C	0.54602	1.12917e-08	ENSG00000233806	chr2_241882551_241883500	4.69885e-09	0.511531	2	0.264129	0.753435	0.000208441	0.759697	0.240094	0	0	LINC01237	CT	progenitor
chr2:241883453:CT:C	0.660546	2.93558e-10	ENSG00000237940	chr2_241882551_241883500	4.69885e-09	0.511531	2	0.782624	0.753435	4.63104e-05	0.975198	0.0247553	0	0	LINC01238	CT	progenitor
chr2:241883453:CT:C	0.761462	3.76952e-10	ENSG00000280119	chr2_241882551_241883500	4.69885e-09	0.511531	2	0.732056	0.753435	1.00334e-05	0.740937	0.259053	0	0	AC093642.2	CT	progenitor
chr2:241883453:CT:C	0.743461	9.67688e-07	ENSG00000237940	chr2_241882551_241883500	0.000489692	0.336133	2	0.487925	0.385607	1.0679e-07	0.489707	0.509556	0	0	LINC01238	CT	neuron
chr2:241883453:CT:C	0.766006	6.11405e-07	ENSG00000280119	chr2_241882551_241883500	0.000489692	0.336133	2	0.52137	0.385607	2.20242e-08	0.265351	0.733911	0	0	AC093642.2	CT	neuron
chr7:90411617:CTTGAATCAACAAGGAAGTAATTGGGTCATG:C	-0.316952	1.17653e-09	ENSG00000157224	chr7_90411211_90412140	8.69507e-08	0.338463	7	0.267967	0.190346	2.46882e-09	0.229075	0.770924	0	0	CLDN12	CTTGAATCAACAAGGAAGTAATTGGGTCATG	progenitor
chr1:21440170:G:C	0.920731	9.64586e-18	ENSG00000142794	chr1_21439811_21440400	1.31802e-07	0.313822	1	0.839185	0.383772	1.73027e-12	0.742371	0.257629	0	0	NBPF3	G	progenitor
chr1:202126684:G:T	0.112339	1.10103e-05	ENSG00000143862	chr1_202126441_202126820	3.93766e-07	0.491188	1	0.25674	0.503686	0.0143758	0.375552	0.609974	0	0	ARL8A	G	progenitor
chr1:202126684:G:T	0.601381	9.6614e-07	ENSG00000170075	chr1_202126441_202126820	3.93766e-07	0.491188	1	0.524678	0.503686	0.138723	0.832755	0.0285188	0	0	GPR37L1	G	progenitor
chr1:92037574:A:G	0.432477	1.88236e-09	ENSG00000172031	chr1_92037571_92037580	6.02934e-11	0.633854	1	0.0416051	0.314609	4.9049e-05	0.483354	0.516597	0	0	EPHX4	G	progenitor
chr1:1658866:A:G	0.261389	1.39851e-08	ENSG00000189339	chr1_1658831_1659350	5.65762e-06	-0.28516	1	0.623235	0.488592	3.02958e-09	0.135846	0.864148	0	0	SLC35E2B	G	progenitor
chr1:1659060:G:A	0.302108	3.68775e-11	ENSG00000189339	chr1_1658831_1659350	1.07877e-06	-0.3098	1	0.623235	0.488592	2.21787e-12	0.1444	0.855599	0	0	SLC35E2B	G	progenitor
chr1:5191704:G:C	0.972808	2.60225e-07	ENSG00000196581	chr1_5191461_5192190	3.09503e-09	0.432126	1	0.42054	0.674434	0.0198614	0.905426	0.0747128	0	0	AJAP1	G	progenitor
chr1:247937031:G:A	0.586014	3.99516e-09	ENSG00000203663	chr1_247936941_247937470	0.000630555	0.375362	1	0.324007	0.843637	3.4232e-06	0.230896	0.766807	0	0	OR2L2	G	progenitor
chr1:1658866:A:G	0.109112	2.80146e-06	ENSG00000248333	chr1_1658831_1659350	5.65762e-06	-0.28516	1	0.61566	0.488592	1.13785e-07	0.234562	0.765431	0	0	CDK11B	G	progenitor
chr1:1658866:A:G	0.546029	1.2143e-08	ENSG00000272004	chr1_1658831_1659350	5.65762e-06	-0.28516	1	0.406193	0.488592	7.11749e-11	0.490269	0.509724	0	0	FO704657.1	G	progenitor
chr1:1659060:G:A	0.615377	1.60882e-10	ENSG00000272004	chr1_1658831_1659350	1.07877e-06	-0.3098	1	0.406193	0.488592	2.61582e-13	0.687813	0.312186	0	0	FO704657.1	G	progenitor
chr2:240320593:G:A	-0.471243	3.70837e-12	ENSG00000063660	chr2_240320451_240320610	1.03472e-05	-0.378151	2	0.594643	0.690905	5.80142e-11	0.9951	0.00483168	0	0	GPC1	G	progenitor
chr2:9474394:G:A	-0.23185	8.12051e-06	ENSG00000134330	chr2_9474171_9475320	0.000228003	-0.18686	2	0.653262	0.576868	0.000441877	0.843534	0.155358	0	0	IAH1	G	progenitor
chr2:191288142:A:G	0.468505	4.64957e-06	ENSG00000138378	chr2_191287841_191288620	0.000105071	0.280934	2	0.60963	0.646146	0.000762997	0.706921	0.292055	0	0	STAT4	G	progenitor
chr2:191288586:A:G	0.468505	4.64957e-06	ENSG00000138378	chr2_191287841_191288620	0.000105071	0.280934	2	0.60963	0.646146	0.000762997	0.706921	0.292055	0	0	STAT4	G	progenitor
chr2:131424979:G:A	0.26412	6.70529e-07	ENSG00000152117	chr2_131424901_131425820	0.000133325	0.257477	2	0.472754	-0.149572	9.25259e-07	0.377765	0.621885	0	0	AC073869.1	G	progenitor
chr2:131425014:G:A	0.26412	6.70529e-07	ENSG00000152117	chr2_131424901_131425820	0.000133325	0.257477	2	0.472754	-0.149572	9.25259e-07	0.377765	0.621885	0	0	AC073869.1	G	progenitor
chr2:131425019:G:C	0.26412	6.70529e-07	ENSG00000152117	chr2_131424901_131425820	0.000133325	0.257477	2	0.472754	-0.149572	9.25259e-07	0.377765	0.621885	0	0	AC073869.1	G	progenitor
chr2:131425314:G:T	0.26412	6.70529e-07	ENSG00000152117	chr2_131424901_131425820	0.000133325	0.257477	2	0.472754	-0.149572	9.25259e-07	0.377765	0.621885	0	0	AC073869.1	G	progenitor
chr2:241883098:G:A	0.57126	1.10317e-05	ENSG00000188011	chr2_241882551_241883500	4.69885e-09	0.511531	2	0.879545	0.753435	0.0592405	0.804791	0.135967	0	0	RTP5	G	progenitor
chr2:241883098:G:A	0.54602	1.12917e-08	ENSG00000233806	chr2_241882551_241883500	4.69885e-09	0.511531	2	0.264129	0.753435	0.000208441	0.759697	0.240094	0	0	LINC01237	G	progenitor
chr2:241883098:G:A	0.660546	2.93558e-10	ENSG00000237940	chr2_241882551_241883500	4.69885e-09	0.511531	2	0.782624	0.753435	4.63104e-05	0.975198	0.0247553	0	0	LINC01238	G	progenitor
chr2:74120539:T:G	0.487854	7.97846e-14	ENSG00000257800	chr2_74120031_74120680	4.06553e-07	0.299955	2	0.819303	0.294599	3.87125e-10	0.729697	0.270303	0	0	FNBP1P1	G	progenitor
chr2:241883098:G:A	0.761462	3.76952e-10	ENSG00000280119	chr2_241882551_241883500	4.69885e-09	0.511531	2	0.732056	0.753435	1.00334e-05	0.740937	0.259053	0	0	AC093642.2	G	progenitor
chr3:186930256:G:A	0.575188	2.8488e-05	ENSG00000073849	chr3_186930111_186932740	9.43701e-05	0.170009	3	0.720096	0.676131	0.0418132	0.956381	0.00157843	0	0	ST6GAL1	G	progenitor
chr3:71497888:G:A	0.146108	2.17346e-05	ENSG00000114861	chr3_71497851_71498660	0.0008336	-0.245887	3	0.330864	0.33688	0.000758688	0.420357	0.576872	0	0	FOXP1	G	progenitor
chr3:73600760:G:A	0.679549	1.41802e-08	ENSG00000121440	chr3_73599861_73601300	0.000492865	0.348117	3	0.00205507	0.280704	0.000401631	0.412003	0.586109	0	0	PDZRN3	G	progenitor
chr3:134599371:A:G	0.127581	8.82762e-08	ENSG00000129055	chr3_134598951_134599500	2.68574e-19	-0.5819	3	0.517378	0.595276	0.0163036	0.318606	0.665091	0	0	ANAPC13	G	progenitor
chr3:2514110:G:T	-1.34954	6.62075e-11	ENSG00000144619	chr3_2513851_2514460	6.41913e-05	-0.391199	3	0.784924	0.680148	1.06793e-07	0.959113	0.0407406	0	0	CNTN4	G	progenitor
chr3:2514224:G:A	-1.34954	6.62075e-11	ENSG00000144619	chr3_2513851_2514460	6.41913e-05	-0.391199	3	0.784924	0.680148	1.06793e-07	0.959113	0.0407406	0	0	CNTN4	G	progenitor
chr3:57130901:G:A	-0.423696	7.39094e-13	ENSG00000144730	chr3_57130801_57131160	1.12244e-06	-0.413354	3	0.394262	0.368996	0.000445707	0.999484	6.91539e-05	0	0	IL17RD	G	progenitor
chr3:126226608:G:C	-0.864904	1.57784e-09	ENSG00000144908	chr3_126226461_126226840	8.91503e-10	-0.460485	3	0.721447	0.472965	1.42845e-05	0.563557	0.436428	0	0	ALDH1L1	G	progenitor
chr3:126226608:G:C	-0.255212	1.13077e-05	ENSG00000163884	chr3_126226461_126226840	8.91503e-10	-0.460485	3	0.307229	0.472965	0.0192245	0.542369	0.438404	0	0	KLF15	G	progenitor
chr3:195150676:G:A	0.120364	6.56871e-07	ENSG00000173950	chr3_195150311_195151030	2.23697e-15	1.0198	3	-0.0252346	0.100934	0.455378	0.51956	0.0250624	0	0	XXYLT1	G	progenitor
chr3:195150834:G:T	0.125793	1.83708e-08	ENSG00000173950	chr3_195150311_195151030	3.76003e-21	1.03637	3	-0.0252346	0.100934	0.0842466	0.539576	0.376178	0	0	XXYLT1	G	progenitor
chr3:110527545:G:A	-0.219457	8.57791e-09	ENSG00000177707	chr3_110526661_110527600	6.31121e-09	-0.536226	3	0.479897	0.870949	0.07106	0.928939	7.47768e-07	0	0	NECTIN3	G	progenitor
chr3:67983012:A:G	-0.76627	4.4585e-07	ENSG00000183662	chr3_67982941_67983990	0.000264419	-0.267252	3	0.497054	0.742758	0.00138477	0.986024	0.0117884	0	0	FAM19A1	G	progenitor
chr3:195150676:G:A	0.751455	3.24912e-13	ENSG00000185112	chr3_195150311_195151030	2.23697e-15	1.0198	3	0.379358	0.100934	0.000443797	0.95946	0.0400965	0	0	FAM43A	G	progenitor
chr3:195150834:G:T	0.729879	4.47223e-14	ENSG00000185112	chr3_195150311_195151030	3.76003e-21	1.03637	3	0.379358	0.100934	0.000342713	0.73853	0.261127	0	0	FAM43A	G	progenitor
chr3:125990523:G:A	0.627965	9.23401e-09	ENSG00000189366	chr3_125990261_125990750	5.54833e-17	0.915705	3	0.523435	0.848317	0.311425	0.679125	0.00945034	0	0	ALG1L	G	progenitor
chr3:130111221:G:A	0.414787	6.53538e-06	ENSG00000228252	chr3_130110501_130112930	0.00188518	0.0898042	3	0.428754	0.0536407	0.000111029	0.511799	0.472607	0	0	COL6A4P2	G	progenitor
chr3:130112078:G:GT	0.414787	6.53538e-06	ENSG00000228252	chr3_130110501_130112930	0.00188518	0.0898042	3	0.428754	0.0536407	0.000111029	0.511799	0.472607	0	0	COL6A4P2	G	progenitor
chr3:130112118:G:C	0.414787	6.53538e-06	ENSG00000228252	chr3_130110501_130112930	0.00188518	0.0898042	3	0.428754	0.0536407	0.000111029	0.511799	0.472607	0	0	COL6A4P2	G	progenitor
chr3:130111221:G:A	0.615643	9.29335e-09	ENSG00000249846	chr3_130110501_130112930	0.00188518	0.0898042	3	0.692363	0.0536407	2.77584e-09	0.23457	0.749953	0	0	LINC02021	G	progenitor
chr3:130112078:G:GT	0.615643	9.29335e-09	ENSG00000249846	chr3_130110501_130112930	0.00188518	0.0898042	3	0.692363	0.0536407	2.77584e-09	0.23457	0.749953	0	0	LINC02021	G	progenitor
chr3:130112118:G:C	0.615643	9.29335e-09	ENSG00000249846	chr3_130110501_130112930	0.00188518	0.0898042	3	0.692363	0.0536407	2.77584e-09	0.23457	0.749953	0	0	LINC02021	G	progenitor
chr3:130111221:G:A	0.360823	5.40611e-06	ENSG00000251287	chr3_130110501_130112930	0.00188518	0.0898042	3	0.36359	0.0536407	4.3415e-05	0.274297	0.710171	0	0	ALG1L2	G	progenitor
chr3:130112078:G:GT	0.360823	5.40611e-06	ENSG00000251287	chr3_130110501_130112930	0.00188518	0.0898042	3	0.36359	0.0536407	4.3415e-05	0.274297	0.710171	0	0	ALG1L2	G	progenitor
chr3:130112118:G:C	0.360823	5.40611e-06	ENSG00000251287	chr3_130110501_130112930	0.00188518	0.0898042	3	0.36359	0.0536407	4.3415e-05	0.274297	0.710171	0	0	ALG1L2	G	progenitor
chr4:142579535:G:A	-1.40084	1.04467e-08	ENSG00000109452	chr4_142579471_142579980	1.19994e-18	-1.76378	4	0.774814	0.786415	0.00718612	0.438227	0.554587	0	0	INPP4B	G	progenitor
chr4:142579557:G:T	-1.40084	1.04467e-08	ENSG00000109452	chr4_142579471_142579980	1.19994e-18	-1.76378	4	0.774814	0.786415	0.00718612	0.438227	0.554587	0	0	INPP4B	G	progenitor
chr4:56821755:G:A	-0.611463	1.91971e-06	ENSG00000128040	chr4_56821471_56822000	1.71132e-08	-0.492791	4	0.51287	0.639757	0.00122893	0.434938	0.563832	0	0	SPINK2	G	progenitor
chr4:56821841:G:T	-0.614114	3.38578e-06	ENSG00000128040	chr4_56821471_56822000	3.02443e-09	-0.521257	4	0.51287	0.639757	0.00330742	0.440419	0.556272	0	0	SPINK2	G	progenitor
chr4:56821989:G:C	-0.63519	1.0369e-06	ENSG00000128040	chr4_56821471_56822000	2.58068e-10	-0.544618	4	0.51287	0.639757	0.000988072	0.312336	0.686675	0	0	SPINK2	G	progenitor
chr4:75941102:G:A	-0.553351	1.42631e-09	ENSG00000138744	chr4_75939831_75941400	1.12204e-06	-0.279788	4	0.518089	0.424648	5.02792e-07	0.93466	0.0653373	0	0	NAAA	G	progenitor
chr4:185839307:G:A	0.397985	4.16731e-09	ENSG00000154556	chr4_185838711_185840180	9.46567e-10	0.272938	4	0.302925	0.804391	0.000255975	0.45814	0.541604	0	0	SORBS2	G	progenitor
chr4:163386007:G:T	-2.92998	7.76302e-13	ENSG00000164128	chr4_163385841_163386040	2.00107e-12	-2.738	4	0.396321	0.177298	0.0155243	0.916676	0.0677999	0	0	NPY1R	G	progenitor
chr4:37054896:A:G	1.32429	1.09146e-11	ENSG00000174145	chr4_37054581_37055180	0.000500588	0.353289	4	0.943555	0.931529	5.70435e-11	0.343385	0.655143	0	0	NWD2	G	progenitor
chr4:37054973:A:G	1.14043	5.829e-11	ENSG00000174145	chr4_37054581_37055180	4.82195e-05	0.357174	4	0.943555	0.931529	3.4926e-10	0.2086	0.79131	0	0	NWD2	G	progenitor
chr4:168408613:G:GA	0.372919	1.44085e-06	ENSG00000181381	chr4_168407711_168409510	3.53314e-17	0.937681	4	0.116248	0.510411	0.0399559	0.262856	0.697181	0	0	DDX60L	G	progenitor
chr4:119370952:G:C	0.120047	8.68183e-07	ENSG00000245958	chr4_119370451_119371540	0.000259059	-0.295098	4	0.467953	0.00807851	7.29629e-08	0.644835	0.354377	0	0	AC093752.1	G	progenitor
chr4:119454309:G:A	0.14464	3.42856e-09	ENSG00000245958	chr4_119454131_119456140	6.36941e-05	0.129034	4	0.467953	-0.27435	1.07925e-09	0.135676	0.864029	0	0	AC093752.1	G	progenitor
chr4:119454572:G:A	0.135475	5.17379e-08	ENSG00000245958	chr4_119454131_119456140	4.40627e-06	0.142275	4	0.467953	-0.27435	3.47984e-08	0.149321	0.850675	0	0	AC093752.1	G	progenitor
chr4:119454597:G:A	0.135475	5.17379e-08	ENSG00000245958	chr4_119454131_119456140	4.40627e-06	0.142275	4	0.467953	-0.27435	3.47984e-08	0.149321	0.850675	0	0	AC093752.1	G	progenitor
chr4:119454825:G:A	0.143805	5.84028e-09	ENSG00000245958	chr4_119454131_119456140	2.36438e-05	0.135269	4	0.467953	-0.27435	2.15265e-09	0.137899	0.862043	0	0	AC093752.1	G	progenitor
chr4:119455163:G:C	0.127588	4.66631e-07	ENSG00000245958	chr4_119454131_119456140	9.04817e-06	0.138714	4	0.467953	-0.27435	6.01117e-07	0.140705	0.859286	0	0	AC093752.1	G	progenitor
chr4:119455385:G:A	0.135475	5.17379e-08	ENSG00000245958	chr4_119454131_119456140	4.40627e-06	0.142275	4	0.467953	-0.27435	3.47984e-08	0.149321	0.850675	0	0	AC093752.1	G	progenitor
chr4:119455967:G:A	0.132057	4.38999e-08	ENSG00000245958	chr4_119454131_119456140	5.33276e-05	0.124673	4	0.467953	-0.27435	1.89815e-07	0.142231	0.857472	0	0	AC093752.1	G	progenitor
chr4:174120227:T:G	-0.629517	2.33882e-06	ENSG00000248174	chr4_174119991_174120960	4.3759e-06	-0.472188	4	0.737752	0.644675	0.000269589	0.999725	1.21452e-07	0	0	LINC02268	G	progenitor
chr4:174120309:G:T	-0.629517	2.33882e-06	ENSG00000248174	chr4_174119991_174120960	4.3759e-06	-0.472188	4	0.737752	0.644675	0.000269589	0.999725	1.21452e-07	0	0	LINC02268	G	progenitor
chr4:119370952:G:C	-0.591583	1.5096e-22	ENSG00000283050	chr4_119370451_119371540	0.000259059	-0.295098	4	0.675287	0.00807851	1.93808e-24	0.137819	0.861394	0	0	GTF2IP12	G	progenitor
chr4:119454309:G:A	-0.637756	6.15773e-25	ENSG00000283050	chr4_119454131_119456140	6.36941e-05	0.129034	4	0.675287	-0.27435	6.10651e-26	0.550464	0.449241	0	0	GTF2IP12	G	progenitor
chr4:119454572:G:A	-0.637912	7.24346e-26	ENSG00000283050	chr4_119454131_119456140	4.40627e-06	0.142275	4	0.675287	-0.27435	7.25042e-27	0.147689	0.852308	0	0	GTF2IP12	G	progenitor
chr4:119454597:G:A	-0.637912	7.24346e-26	ENSG00000283050	chr4_119454131_119456140	4.40627e-06	0.142275	4	0.675287	-0.27435	7.25042e-27	0.147689	0.852308	0	0	GTF2IP12	G	progenitor
chr4:119454825:G:A	-0.648346	3.34046e-27	ENSG00000283050	chr4_119454131_119456140	2.36438e-05	0.135269	4	0.675287	-0.27435	7.3056e-29	0.319797	0.680145	0	0	GTF2IP12	G	progenitor
chr4:119455163:G:C	-0.634258	3.32952e-25	ENSG00000283050	chr4_119454131_119456140	9.04817e-06	0.138714	4	0.675287	-0.27435	5.99143e-26	0.305717	0.694275	0	0	GTF2IP12	G	progenitor
chr4:119455385:G:A	-0.637912	7.24346e-26	ENSG00000283050	chr4_119454131_119456140	4.40627e-06	0.142275	4	0.675287	-0.27435	7.25042e-27	0.147689	0.852308	0	0	GTF2IP12	G	progenitor
chr4:119455967:G:A	-0.620592	1.33918e-25	ENSG00000283050	chr4_119454131_119456140	5.33276e-05	0.124673	4	0.675287	-0.27435	7.6677e-25	0.496257	0.503446	0	0	GTF2IP12	G	progenitor
chr5:142684961:G:A	0.717835	9.50921e-14	ENSG00000113578	chr5_142684441_142686700	5.53483e-09	0.301786	5	0.716854	0.358745	3.049e-12	0.551245	0.448755	0	0	FGF1	G	progenitor
chr5:58019808:G:A	-0.732254	9.8103e-08	ENSG00000145632	chr5_58019581_58020060	8.9236e-10	-0.646459	5	0.3116	0.375896	0.0574238	0.94256	1.66602e-05	0	0	PLK2	G	progenitor
chr5:56909530:A:G	1.01312	4.75334e-21	ENSG00000155542	chr5_56909141_56910860	5.60542e-15	0.381309	5	0.898563	0.75608	1.16488e-13	0.744395	0.255605	0	0	SETD9	G	progenitor
chr5:122942850:A:G	-0.239854	1.22083e-05	ENSG00000168938	chr5_122942621_122942910	0.000115004	-0.363328	5	0.490477	0.383256	7.58621e-05	0.222307	0.777026	0	0	PPIC	G	progenitor
chr6:27389123:A:G	0.661474	7.23802e-14	ENSG00000124613	chr6_27388141_27389350	3.80627e-06	0.185423	6	0.358673	0.245595	2.49502e-10	0.165089	0.834891	0	0	ZNF391	G	progenitor
chr6:27389146:T:G	0.661474	7.23802e-14	ENSG00000124613	chr6_27388141_27389350	3.80627e-06	0.185423	6	0.358673	0.245595	2.49502e-10	0.165089	0.834891	0	0	ZNF391	G	progenitor
chr6:150373571:G:A	0.400861	8.27278e-08	ENSG00000131019	chr6_150373141_150373770	2.19248e-07	-0.441665	6	0.588276	0.124755	2.08001e-05	0.586877	0.413102	0	0	ULBP3	G	progenitor
chr6:150373630:G:C	0.400861	8.27278e-08	ENSG00000131019	chr6_150373141_150373770	2.19248e-07	-0.441665	6	0.588276	0.124755	2.08001e-05	0.586877	0.413102	0	0	ULBP3	G	progenitor
chr6:10271151:G:C	-2.7754	3.16734e-11	ENSG00000137203	chr6_10270941_10271310	3.15192e-05	-0.698742	6	0.876487	0.599189	2.55392e-08	0.626408	0.373434	0	0	TFAP2A	G	progenitor
chr6:154341513:A:G	0.24641	9.03377e-06	ENSG00000153721	chr6_154341081_154342120	1.46261e-10	0.314436	6	0.311302	0.340049	0.149885	0.614108	0.235999	0	0	CNKSR3	G	progenitor
chr6:154341661:C:G	0.24641	9.03377e-06	ENSG00000153721	chr6_154341081_154342120	1.46261e-10	0.314436	6	0.311302	0.340049	0.149885	0.614108	0.235999	0	0	CNKSR3	G	progenitor
chr6:28399881:G:A	0.234568	3.25068e-10	ENSG00000158691	chr6_28398871_28400240	4.1161e-08	0.219541	6	0.510712	0.082096	0.000813197	0.993304	0.00588268	0	0	ZSCAN12	G	progenitor
chr6:28447190:G:T	0.241004	2.48839e-06	ENSG00000158691	chr6_28446891_28447610	0.000530327	0.29357	6	0.510712	-0.0868181	1.56923e-05	0.153212	0.842931	0	0	ZSCAN12	G	progenitor
chr6:169253016:G:A	0.72782	2.57768e-06	ENSG00000186340	chr6_169252621_169254100	0.000663483	0.33376	6	0.637102	0.249413	0.00326089	0.992937	0.00090224	0	0	THBS2	G	progenitor
chr6:83853428:G:A	-1.0104	4.2637e-12	ENSG00000203877	chr6_83852721_83854520	2.65406e-12	-0.367523	6	0.744901	0.751684	1.49994e-06	0.982573	0.017426	0	0	RIPPLY2	G	progenitor
chr6:83853691:G:A	-1.06453	3.3594e-10	ENSG00000203877	chr6_83852721_83854520	8.78855e-09	-0.350874	6	0.744901	0.751684	2.49176e-05	0.999129	0.000846575	0	0	RIPPLY2	G	progenitor
chr6:83854356:G:A	-1.06453	3.3594e-10	ENSG00000203877	chr6_83852721_83854520	8.78855e-09	-0.350874	6	0.744901	0.751684	2.49176e-05	0.999129	0.000846575	0	0	RIPPLY2	G	progenitor
chr6:83854424:G:A	-1.01524	1.42043e-09	ENSG00000203877	chr6_83852721_83854520	1.91849e-08	-0.337644	6	0.744901	0.751684	5.98863e-05	0.999582	0.000357635	0	0	RIPPLY2	G	progenitor
chr6:31494258:G:A	-1.16565	1.7704e-09	ENSG00000204516	chr6_31493891_31494370	0.00175401	-0.202626	6	0.826042	0.470222	2.9534e-09	0.406702	0.585124	0	0	MICB	G	progenitor
chr6:31403324:G:C	-1.37847	6.95527e-11	ENSG00000204520	chr6_31403271_31403820	1.70347e-08	-0.535907	6	0.732544	-0.020903	0.000550291	0.934747	0.0647023	0	0	MICA	G	progenitor
chr6:29966332:A:G	0.388479	6.41097e-07	ENSG00000206503	chr6_29964491_29966540	0.00179246	0.106236	6	0.658554	0.24103	4.33407e-07	0.192896	0.801474	0	0	HLA-A	G	progenitor
chr6:29966332:A:G	0.445636	7.41708e-06	ENSG00000227766	chr6_29964491_29966540	0.00179246	0.106236	6	0.188839	0.24103	6.94341e-07	0.179321	0.815044	0	0	HCG4P5	G	progenitor
chr7:37944259:G:A	-0.46855	1.21338e-06	ENSG00000086289	chr7_37944021_37944400	1.0034e-08	-1.99144	7	0.798423	0.783541	0.490726	0.509274	3.85723e-07	0	0	EPDR1	G	progenitor
chr7:48089771:A:G	0.347415	8.16998e-06	ENSG00000183696	chr7_48088401_48090690	0.000874096	0.103492	7	0.719454	0.183369	0.000163616	0.955628	0.0405461	0	0	UPP1	G	progenitor
chr7:48089774:C:G	0.347415	8.16998e-06	ENSG00000183696	chr7_48088401_48090690	0.000874096	0.103492	7	0.719454	0.183369	0.000163616	0.955628	0.0405461	0	0	UPP1	G	progenitor
chr7:23680147:G:A	0.80086	2.8604e-20	ENSG00000188732	chr7_23679871_23681130	1.39866e-11	0.386931	7	0.754746	0.874414	1.56005e-09	0.999811	0.000188891	0	0	FAM221A	G	progenitor
chr7:23680160:G:A	0.797338	9.02128e-19	ENSG00000188732	chr7_23679871_23681130	3.61592e-11	0.386867	7	0.754746	0.874414	1.55451e-08	0.999965	3.46373e-05	0	0	FAM221A	G	progenitor
chr7:23680869:G:T	0.797338	9.02128e-19	ENSG00000188732	chr7_23679871_23681130	3.61592e-11	0.386867	7	0.754746	0.874414	1.55451e-08	0.999965	3.46373e-05	0	0	FAM221A	G	progenitor
chr7:23681101:T:G	-0.633994	5.6982e-09	ENSG00000188732	chr7_23679871_23681130	8.67727e-09	-0.360578	7	0.754746	0.874414	0.0549336	0.945066	4.10412e-08	0	0	FAM221A	G	progenitor
chr7:23680147:G:A	0.462119	1.35216e-08	ENSG00000196335	chr7_23679871_23681130	1.39866e-11	0.386931	7	0.485786	0.874414	1.87405e-05	0.181663	0.818319	0	0	STK31	G	progenitor
chr7:23680160:G:A	0.458835	3.29487e-08	ENSG00000196335	chr7_23679871_23681130	3.61592e-11	0.386867	7	0.485786	0.874414	6.54481e-05	0.205619	0.794316	0	0	STK31	G	progenitor
chr7:23680869:G:T	0.458835	3.29487e-08	ENSG00000196335	chr7_23679871_23681130	3.61592e-11	0.386867	7	0.485786	0.874414	6.54481e-05	0.205619	0.794316	0	0	STK31	G	progenitor
chr7:55774407:G:T	-2.53419	3.40064e-09	ENSG00000226278	chr7_55774231_55775390	0.000188657	-0.294279	7	0.825568	0.458894	2.6954e-07	0.715873	0.283588	0	0	PSPHP1	G	progenitor
chr8:85054662:A:G	0.152353	1.60571e-08	ENSG00000133739	chr8_85054361_85054850	0.00136664	0.172909	8	-0.126831	0.364544	6.89337e-09	0.223111	0.770319	0	0	LRRCC1	G	progenitor
chr8:85054675:T:G	0.158702	1.01913e-07	ENSG00000133739	chr8_85054361_85054850	0.000190369	0.217071	8	-0.126831	0.364544	2.69936e-06	0.178005	0.821431	0	0	LRRCC1	G	progenitor
chr8:91180271:A:G	0.811171	3.7776e-15	ENSG00000147606	chr8_91179881_91181040	8.23696e-26	0.933101	8	0.633594	0.830178	0.0278649	0.966279	0.00585567	0	0	SLC26A7	G	progenitor
chr8:91180477:GT:G	0.811171	3.7776e-15	ENSG00000147606	chr8_91179881_91181040	8.23696e-26	0.933101	8	0.633594	0.830178	0.0278649	0.966279	0.00585567	0	0	SLC26A7	G	progenitor
chr8:91180955:A:G	0.811171	3.7776e-15	ENSG00000147606	chr8_91179881_91181040	8.23696e-26	0.933101	8	0.633594	0.830178	0.0278649	0.966279	0.00585567	0	0	SLC26A7	G	progenitor
chr8:12775272:C:G	0.137864	1.0492e-07	ENSG00000154359	chr8_12774681_12775690	2.47821e-07	0.314858	8	0.35594	0.0976073	0.0131809	0.985967	0.000852055	0	0	LONRF1	G	progenitor
chr8:62027158:G:A	0.190966	2.0716e-05	ENSG00000185942	chr8_62027121_62028300	8.41432e-05	0.291133	8	0.224288	0.434588	0.000123092	0.196471	0.80326	0	0	NKAIN3	G	progenitor
chr8:62027309:G:A	0.190966	2.0716e-05	ENSG00000185942	chr8_62027121_62028300	8.41432e-05	0.291133	8	0.224288	0.434588	0.000123092	0.196471	0.80326	0	0	NKAIN3	G	progenitor
chr8:62027374:G:A	0.190966	2.0716e-05	ENSG00000185942	chr8_62027121_62028300	8.41432e-05	0.291133	8	0.224288	0.434588	0.000123092	0.196471	0.80326	0	0	NKAIN3	G	progenitor
chr8:62027608:G:A	0.190966	2.0716e-05	ENSG00000185942	chr8_62027121_62028300	8.41432e-05	0.291133	8	0.224288	0.434588	0.000123092	0.196471	0.80326	0	0	NKAIN3	G	progenitor
chr8:70669324:G:T	-0.403996	1.89906e-06	ENSG00000221947	chr8_70668251_70669720	2.98216e-05	-0.100662	8	0.593954	0.283401	2.34203e-06	0.148078	0.851874	0	0	XKR9	G	progenitor
chr8:57209836:G:A	-0.721941	6.057e-10	ENSG00000253301	chr8_57209581_57210370	1.78966e-07	0.722686	8	0.782309	0.700014	1.09461e-10	0.231992	0.768008	0	0	LINC01606	G	progenitor
chr8:57209951:G:C	-0.721941	6.057e-10	ENSG00000253301	chr8_57209581_57210370	1.78966e-07	0.722686	8	0.782309	0.700014	1.09461e-10	0.231992	0.768008	0	0	LINC01606	G	progenitor
chr9:111599379:G:C	0.481693	9.25861e-10	ENSG00000106853	chr9_111598891_111600020	0.00173509	0.191722	9	0.556805	0.245564	1.16955e-08	0.424558	0.567452	0	0	PTGR1	G	progenitor
chr9:35748809:G:T	0.245691	7.12184e-06	ENSG00000159899	chr9_35748581_35749710	3.91206e-06	0.256905	9	0.735974	0.190435	0.000158228	0.276581	0.723247	0	0	NPR2	G	progenitor
chr9:35749017:G:A	0.245691	7.12184e-06	ENSG00000159899	chr9_35748581_35749710	3.91206e-06	0.256905	9	0.735974	0.190435	0.000158228	0.276581	0.723247	0	0	NPR2	G	progenitor
chr9:42852244:A:G	-0.764912	3.78421e-10	ENSG00000170165	chr9_42851841_42852980	1.0631e-05	-0.644643	9	0.883298	0.893491	6.53547e-06	0.996594	0.00337572	0	0	CR848007.1	G	progenitor
chr9:42852311:A:G	-0.764912	3.78421e-10	ENSG00000170165	chr9_42851841_42852980	1.0631e-05	-0.644643	9	0.883298	0.893491	6.53547e-06	0.996594	0.00337572	0	0	CR848007.1	G	progenitor
chr9:38682936:G:A	-1.54585	5.903e-20	ENSG00000180071	chr9_38682341_38683190	2.93008e-18	-0.770833	9	0.792092	0.748957	3.35023e-12	0.233487	0.766513	0	0	ANKRD18A	G	progenitor
chr9:38682936:G:A	-0.914589	9.8246e-16	ENSG00000204860	chr9_38682341_38683190	2.93008e-18	-0.770833	9	0.657384	0.748957	7.87621e-08	0.373299	0.626701	0	0	FAM201A	G	progenitor
chr9:38682936:G:A	-1.29925	1.27862e-22	ENSG00000225345	chr9_38682341_38683190	2.93008e-18	-0.770833	9	0.867983	0.748957	4.11701e-15	0.201239	0.798761	0	0	SNX18P3	G	progenitor
chr9:42852244:A:G	-0.602158	1.35391e-06	ENSG00000230635	chr9_42851841_42852980	1.0631e-05	-0.644643	9	0.288317	0.893491	0.0378792	0.961774	0.000323263	0	0	CYP4F60P	G	progenitor
chr9:42852311:A:G	-0.602158	1.35391e-06	ENSG00000230635	chr9_42851841_42852980	1.0631e-05	-0.644643	9	0.288317	0.893491	0.0378792	0.961774	0.000323263	0	0	CYP4F60P	G	progenitor
chr9:42852244:A:G	-1.28038	1.77177e-12	ENSG00000236816	chr9_42851841_42852980	1.0631e-05	-0.644643	9	0.887871	0.893491	1.02917e-08	0.999976	9.3218e-08	0	0	ANKRD20A7P	G	progenitor
chr9:42852311:A:G	-1.28038	1.77177e-12	ENSG00000236816	chr9_42851841_42852980	1.0631e-05	-0.644643	9	0.887871	0.893491	1.02917e-08	0.999976	9.3218e-08	0	0	ANKRD20A7P	G	progenitor
chr9:42852244:A:G	-0.829681	1.83217e-10	ENSG00000275144	chr9_42851841_42852980	1.0631e-05	-0.644643	9	0.709578	0.893491	8.73247e-06	0.999967	5.39317e-07	0	0	SNX18P5	G	progenitor
chr9:42852311:A:G	-0.829681	1.83217e-10	ENSG00000275144	chr9_42851841_42852980	1.0631e-05	-0.644643	9	0.709578	0.893491	8.73247e-06	0.999967	5.39317e-07	0	0	SNX18P5	G	progenitor
chr9:38682936:G:A	-1.26481	3.43439e-19	ENSG00000283486	chr9_38682341_38683190	2.93008e-18	-0.770833	9	0.890518	0.748957	2.91719e-14	0.328632	0.671368	0	0	FAM95C	G	progenitor
chr10:106913076:G:GA	-0.330366	2.59697e-07	ENSG00000108018	chr10_106912931_106914170	0.000407845	-0.217075	10	0.46735	0.676041	1.27865e-05	0.998596	1.961e-05	0	0	SORCS1	G	progenitor
chr10:63115551:A:G	0.1288	1.10535e-08	ENSG00000148572	chr10_63115481_63116440	5.32553e-06	0.149618	10	0.162754	0.288393	8.79394e-09	0.157161	0.842832	0	0	NRBF2	G	progenitor
chr10:63115786:A:G	0.1288	1.10535e-08	ENSG00000148572	chr10_63115481_63116440	5.32553e-06	0.149618	10	0.162754	0.288393	8.79394e-09	0.157161	0.842832	0	0	NRBF2	G	progenitor
chr10:104331337:G:A	-0.253917	2.9761e-07	ENSG00000148841	chr10_104331071_104332040	1.21738e-06	-0.282297	10	0.263865	0.242372	0.100296	0.87831	0.0213925	0	0	ITPRIP	G	progenitor
chr10:89392836:G:A	0.201933	5.69854e-09	ENSG00000152778	chr10_89392051_89393200	1.0353e-08	0.313198	10	0.366301	0.0905338	5.59749e-07	0.155492	0.844507	0	0	IFIT5	G	progenitor
chr10:119025482:G:T	-0.314351	2.34761e-09	ENSG00000188613	chr10_119025331_119025980	1.59433e-15	-0.531399	10	0.391196	0.718045	0.000764203	0.313581	0.685655	0	0	NANOS1	G	progenitor
chr10:119025715:GGCCCCACT:G	-0.300092	1.79569e-07	ENSG00000188613	chr10_119025331_119025980	9.29168e-13	-0.539997	10	0.391196	0.718045	0.0404653	0.792075	0.16746	0	0	NANOS1	G	progenitor
chr11:78271084:G:C	0.293934	1.25376e-07	ENSG00000033327	chr11_78271031_78271210	5.76924e-08	-0.459281	11	0.685176	0.564788	3.10132e-07	0.550516	0.449484	0	0	GAB2	G	progenitor
chr11:44601183:G:A	0.499326	3.44777e-07	ENSG00000085117	chr11_44601081_44601290	1.45631e-07	0.488286	11	0.713205	0.384865	0.00215179	0.979405	0.018443	0	0	CD82	G	progenitor
chr11:59754231:G:A	0.145101	5.10251e-06	ENSG00000110048	chr11_59753891_59756470	1.53314e-05	0.183268	11	0.594091	0.488237	1.39675e-06	0.371682	0.628286	0	0	OSBP	G	progenitor
chr11:119422687:G:A	0.451291	6.17641e-08	ENSG00000154096	chr11_119421861_119423480	0.000700822	0.210571	11	0.68346	0.175808	8.32189e-07	0.777062	0.220386	0	0	THY1	G	progenitor
chr11:71787454:G:T	-0.230456	8.3744e-10	ENSG00000158483	chr11_71786541_71787780	7.62989e-07	-0.191101	11	0.541326	0.112275	1.7382e-07	0.905418	0.0945816	0	0	FAM86C1	G	progenitor
chr11:71787516:G:C	-0.230456	8.3744e-10	ENSG00000158483	chr11_71786541_71787780	7.62989e-07	-0.191101	11	0.541326	0.112275	1.7382e-07	0.905418	0.0945816	0	0	FAM86C1	G	progenitor
chr11:71787555:G:T	-0.230456	8.3744e-10	ENSG00000158483	chr11_71786541_71787780	7.62989e-07	-0.191101	11	0.541326	0.112275	1.7382e-07	0.905418	0.0945816	0	0	FAM86C1	G	progenitor
chr11:71787625:G:C	-0.230456	8.3744e-10	ENSG00000158483	chr11_71786541_71787780	7.62989e-07	-0.191101	11	0.541326	0.112275	1.7382e-07	0.905418	0.0945816	0	0	FAM86C1	G	progenitor
chr11:59754231:G:A	0.414433	1.39194e-05	ENSG00000166900	chr11_59753891_59756470	1.53314e-05	0.183268	11	0.427274	0.488237	0.000100102	0.219637	0.780224	0	0	STX3	G	progenitor
chr11:59754678:G:A	0.399218	5.67934e-07	ENSG00000166900	chr11_59753891_59756470	0.000265323	0.141477	11	0.427274	0.488237	2.77135e-05	0.231744	0.76743	0	0	STX3	G	progenitor
chr12:9283172:A:G	-0.233254	3.75715e-07	ENSG00000111788	chr12_9283131_9284540	3.53286e-16	0.69893	12	0.576971	0.501739	0.0799751	0.439784	0.480241	0	0	AC009533.1	G	progenitor
chr12:9283691:C:G	-0.230873	3.12299e-07	ENSG00000111788	chr12_9283131_9284540	5.02277e-17	-0.703308	12	0.576971	0.501739	0.0587396	0.440252	0.501008	0	0	AC009533.1	G	progenitor
chr12:9283692:C:G	-0.230873	3.12299e-07	ENSG00000111788	chr12_9283131_9284540	5.02277e-17	-0.703308	12	0.576971	0.501739	0.0587396	0.440252	0.501008	0	0	AC009533.1	G	progenitor
chr12:9283803:G:C	0.211134	7.06027e-06	ENSG00000111788	chr12_9283131_9284540	1.76415e-14	0.65235	12	0.576971	0.501739	0.618251	0.366599	0.0151495	0	0	AC009533.1	G	progenitor
chr12:9283819:A:G	-0.231247	1.14246e-07	ENSG00000111788	chr12_9283131_9284540	8.98837e-20	-0.714576	12	0.576971	0.501739	0.0246215	0.321913	0.653465	0	0	AC009533.1	G	progenitor
chr12:9283850:A:G	-0.231247	1.14246e-07	ENSG00000111788	chr12_9283131_9284540	8.98837e-20	-0.714576	12	0.576971	0.501739	0.0246215	0.321913	0.653465	0	0	AC009533.1	G	progenitor
chr12:9283876:A:G	-0.225577	2.01161e-07	ENSG00000111788	chr12_9283131_9284540	4.5062e-18	-0.705929	12	0.576971	0.501739	0.0389819	0.393465	0.567553	0	0	AC009533.1	G	progenitor
chr12:9283919:A:G	-0.225577	2.01161e-07	ENSG00000111788	chr12_9283131_9284540	4.5062e-18	-0.705929	12	0.576971	0.501739	0.0389819	0.393465	0.567553	0	0	AC009533.1	G	progenitor
chr12:9284021:G:T	0.203219	1.11761e-05	ENSG00000111788	chr12_9283131_9284540	1.07467e-12	0.624097	12	0.576971	0.501739	0.330627	0.627611	0.0417621	0	0	AC009533.1	G	progenitor
chr12:121918464:G:C	0.440922	4.48584e-09	ENSG00000158023	chr12_121918411_121918650	5.45856e-10	0.538389	12	0.534204	0.566848	0.0347792	0.919336	0.0458849	0	0	WDR66	G	progenitor
chr12:121918529:G:A	0.548372	4.15654e-18	ENSG00000158023	chr12_121918411_121918650	1.75545e-07	0.470895	12	0.534204	0.566848	8.54463e-12	0.524765	0.475235	0	0	WDR66	G	progenitor
chr12:45024249:A:G	0.729746	9.96362e-06	ENSG00000185610	chr12_45023661_45024510	2.35103e-07	0.554398	12	0.494767	0.729673	0.289278	0.710722	5.51778e-12	0	0	DBX2	G	progenitor
chr12:31073506:A:G	0.368906	1.86243e-07	ENSG00000245614	chr12_31073261_31074890	0.000463626	-0.0940228	12	0.316716	0.183328	1.36179e-09	0.156193	0.837182	0	0	DDX11-AS1	G	progenitor
chr12:31074527:C:G	0.368906	1.86243e-07	ENSG00000245614	chr12_31073261_31074890	0.000463626	-0.0940228	12	0.316716	0.183328	1.36179e-09	0.156193	0.837182	0	0	DDX11-AS1	G	progenitor
chr12:31074587:T:G	0.368906	1.86243e-07	ENSG00000245614	chr12_31073261_31074890	0.000463626	-0.0940228	12	0.316716	0.183328	1.36179e-09	0.156193	0.837182	0	0	DDX11-AS1	G	progenitor
chr13:43023844:G:A	0.851575	1.13349e-07	ENSG00000120675	chr13_43023291_43024020	0.00178218	0.355134	13	0.83274	0.648907	1.9035e-06	0.98938	4.86607e-19	0	0	DNAJC15	G	progenitor
chr13:43023859:G:T	1.05026	2.77912e-13	ENSG00000120675	chr13_43023291_43024020	2.14119e-08	0.606522	13	0.83274	0.648907	3.59106e-06	0.999996	7.75412e-12	0	0	DNAJC15	G	progenitor
chr13:26811794:G:GTGTC	-1.01474	5.49504e-08	ENSG00000132975	chr13_26811441_26811910	1.54922e-05	-0.448591	13	0.916038	0.50324	0.0152718	0.984704	9.26688e-10	0	0	GPR12	G	progenitor
chr13:39655587:A:G	0.192163	2.7878e-06	ENSG00000133103	chr13_39655211_39656510	0.0011515	0.136485	13	0.212626	0.354323	0.000496736	0.994097	0.00264599	0	0	COG6	G	progenitor
chr13:94601666:T:G	0.205359	3.02356e-10	ENSG00000152749	chr13_94601321_94602690	7.15201e-05	0.112357	13	0.251537	0.315599	1.15443e-09	0.133554	0.866284	0	0	GPR180	G	progenitor
chr13:39481684:G:A	0.345922	1.72765e-05	ENSG00000183722	chr13_39481431_39481950	1.58649e-05	0.400711	13	0.898908	0.664483	0.0177177	0.980399	0.0018507	0	0	LHFPL6	G	progenitor
chr14:76349112:G:C	-0.113838	4.64762e-06	ENSG00000089916	chr14_76348911_76349430	1.49307e-09	-0.325976	14	0.53567	0.587322	0.00380764	0.511189	0.485002	0	0	GPATCH2L	G	progenitor
chr14:88348924:G:A	-0.798731	1.57237e-06	ENSG00000100433	chr14_88348371_88349210	0.000577803	-0.219316	14	0.646067	0.687112	0.000254645	0.840877	0.157059	0	0	KCNK10	G	progenitor
chr14:76349112:G:C	-0.571664	2.90102e-06	ENSG00000119715	chr14_76348911_76349430	1.49307e-09	-0.325976	14	0.614981	0.587322	0.00641754	0.846224	0.147358	0	0	ESRRB	G	progenitor
chr14:55514901:G:A	0.106288	2.40017e-06	ENSG00000126777	chr14_55514831_55515270	5.58221e-17	0.73468	14	-0.0352032	0.60694	0.0141564	0.316962	0.668881	0	0	KTN1	G	progenitor
chr14:55515055:G:A	0.106288	2.40017e-06	ENSG00000126777	chr14_55514831_55515270	5.58221e-17	0.73468	14	-0.0352032	0.60694	0.0141564	0.316962	0.668881	0	0	KTN1	G	progenitor
chr14:55515178:G:A	0.106288	2.40017e-06	ENSG00000126777	chr14_55514831_55515270	5.58221e-17	0.73468	14	-0.0352032	0.60694	0.0141564	0.316962	0.668881	0	0	KTN1	G	progenitor
chr14:55515246:G:C	0.103513	4.2456e-06	ENSG00000126777	chr14_55514831_55515270	5.59828e-17	0.740329	14	-0.0352032	0.60694	0.0270058	0.354203	0.61879	0	0	KTN1	G	progenitor
chr14:59576605:G:A	0.381217	6.35304e-07	ENSG00000151838	chr14_59576521_59576910	1.68949e-06	0.267336	14	0.606982	-0.0484158	0.00304723	0.701381	0.29557	0	0	CCDC175	G	progenitor
chr14:59576854:G:C	0.361531	1.35929e-06	ENSG00000151838	chr14_59576521_59576910	1.09088e-05	0.240289	14	0.606982	-0.0484158	0.00464999	0.795341	0.199993	0	0	CCDC175	G	progenitor
chr14:23953798:G:A	1.15527	6.07564e-15	ENSG00000157326	chr14_23953471_23954340	7.37274e-07	0.552407	14	0.957188	0.788587	9.91e-10	0.975416	0.0245841	0	0	DHRS4	G	progenitor
chr14:23954120:G:C	1.15527	6.07564e-15	ENSG00000157326	chr14_23953471_23954340	7.37274e-07	0.552407	14	0.957188	0.788587	9.91e-10	0.975416	0.0245841	0	0	DHRS4	G	progenitor
chr14:41606749:G:T	-0.718862	1.56596e-05	ENSG00000165379	chr14_41604471_41610540	1.93869e-08	-0.448145	14	0.625889	0.577005	0.786402	0.213598	5.89046e-15	0	0	LRFN5	G	progenitor
chr14:41607304:GA:G	0.734372	4.12914e-06	ENSG00000165379	chr14_41604471_41610540	2.7696e-09	-0.461693	14	0.625889	0.577005	0.779727	0.220273	2.88618e-14	0	0	LRFN5	G	progenitor
chr14:41607437:G:T	-0.718862	1.56596e-05	ENSG00000165379	chr14_41604471_41610540	1.93869e-08	-0.448145	14	0.625889	0.577005	0.786402	0.213598	5.89046e-15	0	0	LRFN5	G	progenitor
chr14:59465213:T:G	0.167747	1.87365e-05	ENSG00000181619	chr14_59464401_59465470	0.000169391	-0.201184	14	0.516565	-0.279294	0.00225083	0.719252	0.278025	0	0	GPR135	G	progenitor
chr14:105181225:GGCGGGGGCCGCGAGCTCT:G	0.418292	4.76027e-10	ENSG00000183828	chr14_105180951_105181390	0.00157116	-0.181932	14	0.143028	-0.3699	6.5025e-11	0.166655	0.827667	0	0	NUDT14	G	progenitor
chr14:55514901:G:A	0.162994	2.45923e-05	ENSG00000186615	chr14_55514831_55515270	5.58221e-17	0.73468	14	0.349674	0.60694	0.00443512	0.195217	0.800334	0	0	KTN1-AS1	G	progenitor
chr14:55515055:G:A	0.162994	2.45923e-05	ENSG00000186615	chr14_55514831_55515270	5.58221e-17	0.73468	14	0.349674	0.60694	0.00443512	0.195217	0.800334	0	0	KTN1-AS1	G	progenitor
chr14:55515178:G:A	0.162994	2.45923e-05	ENSG00000186615	chr14_55514831_55515270	5.58221e-17	0.73468	14	0.349674	0.60694	0.00443512	0.195217	0.800334	0	0	KTN1-AS1	G	progenitor
chr14:55515246:G:C	0.167331	1.15255e-05	ENSG00000186615	chr14_55514831_55515270	5.59828e-17	0.740329	14	0.349674	0.60694	0.00168635	0.188138	0.810171	0	0	KTN1-AS1	G	progenitor
chr14:23953798:G:A	0.796769	3.52555e-08	ENSG00000187630	chr14_23953471_23954340	7.37274e-07	0.552407	14	0.837332	0.788587	8.19457e-07	0.231021	0.768978	0	0	DHRS4L2	G	progenitor
chr14:23954120:G:C	0.796769	3.52555e-08	ENSG00000187630	chr14_23953471_23954340	7.37274e-07	0.552407	14	0.837332	0.788587	8.19457e-07	0.231021	0.768978	0	0	DHRS4L2	G	progenitor
chr14:23953798:G:A	0.729314	6.60489e-14	ENSG00000215256	chr14_23953471_23954340	7.37274e-07	0.552407	14	0.89476	0.788587	3.72141e-11	0.251365	0.748635	0	0	DHRS4-AS1	G	progenitor
chr14:23954120:G:C	0.729314	6.60489e-14	ENSG00000215256	chr14_23953471_23954340	7.37274e-07	0.552407	14	0.89476	0.788587	3.72141e-11	0.251365	0.748635	0	0	DHRS4-AS1	G	progenitor
chr14:41606749:G:T	-0.538587	2.44372e-06	ENSG00000258636	chr14_41604471_41610540	1.93869e-08	-0.448145	14	0.667875	0.577005	0.690991	0.309009	4.08964e-10	0	0	AL121821.1	G	progenitor
chr14:41607304:GA:G	0.557303	3.8494e-07	ENSG00000258636	chr14_41604471_41610540	2.7696e-09	-0.461693	14	0.667875	0.577005	0.634029	0.365971	4.47449e-09	0	0	AL121821.1	G	progenitor
chr14:41607437:G:T	-0.538587	2.44372e-06	ENSG00000258636	chr14_41604471_41610540	1.93869e-08	-0.448145	14	0.667875	0.577005	0.690991	0.309009	4.08964e-10	0	0	AL121821.1	G	progenitor
chr15:63122525:G:T	-0.143555	5.0927e-06	ENSG00000103642	chr15_63121511_63122580	1.12057e-08	-0.265549	15	0.556551	0.24565	5.11286e-06	0.149882	0.850109	0	0	LACTB	G	progenitor
chr15:63122526:G:C	-0.143555	5.0927e-06	ENSG00000103642	chr15_63121511_63122580	1.12057e-08	-0.265549	15	0.556551	0.24565	5.11286e-06	0.149882	0.850109	0	0	LACTB	G	progenitor
chr15:99249729:G:A	0.198119	5.09458e-09	ENSG00000103852	chr15_99249241_99249940	4.47041e-06	0.321961	15	0.27633	0.179036	3.24901e-06	0.184634	0.815356	0	0	TTC23	G	progenitor
chr15:80152531:G:A	0.439972	2.56199e-07	ENSG00000103876	chr15_80152391_80152600	0.000701636	0.321949	15	0.680774	0.195198	0.000142282	0.98315	0.0141558	0	0	FAH	G	progenitor
chr15:45158125:G:A	-0.621088	4.74936e-06	ENSG00000259520	chr15_45158001_45158280	1.65749e-05	-0.290815	15	0.830767	0.0903034	2.36931e-06	0.237646	0.762318	0	0	AC051619.5	G	progenitor
chr16:58515417:G:C	0.628356	1.0098e-05	ENSG00000103037	chr16_58514821_58516290	0.000144119	0.684076	16	-0.0314998	0.387178	0.0759008	0.918213	0.000213685	0	0	SETD6	G	progenitor
chr16:4411860:A:G	-0.471644	1.05299e-06	ENSG00000153406	chr16_4411711_4412130	9.61524e-11	0.341439	16	0.868006	0.482175	0.00123509	0.265094	0.73367	0	0	NMRAL1	G	progenitor
chr16:85729774:G:A	-0.371248	1.56445e-05	ENSG00000154102	chr16_85729591_85729980	7.3651e-07	-0.351482	16	0.576992	0.701846	0.214411	0.783424	0.00216486	0	0	C16orf74	G	progenitor
chr16:4411860:A:G	0.116445	1.42079e-05	ENSG00000262246	chr16_4411711_4412130	9.61524e-11	0.341439	16	0.0502315	0.482175	1.97734e-05	0.261963	0.738014	0	0	CORO7	G	progenitor
chr17:43361241:G:C	0.148244	3.12479e-06	ENSG00000108828	chr17_43360451_43361740	0.00110896	-0.43747	17	0.584044	0.107194	4.47438e-06	0.166378	0.829277	0	0	VAT1	G	progenitor
chr17:43361258:G:A	0.135872	2.28168e-05	ENSG00000108828	chr17_43360451_43361740	0.00155616	-0.421576	17	0.584044	0.107194	5.50095e-05	0.162436	0.831146	0	0	VAT1	G	progenitor
chr17:28711515:G:A	0.46581	2.67748e-06	ENSG00000167525	chr17_28710711_28711780	4.4513e-06	0.281166	17	0.631983	0.319958	1.48631e-05	0.24398	0.755981	0	0	PROCA1	G	progenitor
chr17:28747471:G:T	-0.321004	2.22401e-05	ENSG00000167525	chr17_28746891_28747670	8.94434e-12	0.553576	17	0.631983	0.0775098	0.00584955	0.206915	0.787212	0	0	PROCA1	G	progenitor
chr17:28747547:G:C	-0.321004	2.22401e-05	ENSG00000167525	chr17_28746891_28747670	8.94434e-12	0.553576	17	0.631983	0.0775098	0.00584955	0.206915	0.787212	0	0	PROCA1	G	progenitor
chr17:46225386:G:A	-0.984205	1.49088e-08	ENSG00000176681	chr17_46224961_46225720	4.84211e-06	-0.582097	17	0.714076	0.558071	0.000198113	0.991819	0.0079733	0	0	LRRC37A	G	progenitor
chr17:45942346:G:A	-0.235962	1.25439e-07	ENSG00000186868	chr17_45942281_45942770	6.45566e-05	-0.183591	17	0.626931	0.361785	2.27285e-06	0.301241	0.698614	0	0	MAPT	G	progenitor
chr17:43024814:G:A	0.381333	1.09726e-10	ENSG00000198496	chr17_43024461_43025110	0.00101617	0.162126	17	0.021143	0.284512	2.34336e-12	0.29966	0.695675	0	0	NBR2	G	progenitor
chr17:43361241:G:C	0.358278	5.74117e-11	ENSG00000198496	chr17_43360451_43361740	0.00110896	-0.43747	17	0.021143	0.107194	1.3113e-12	0.931345	0.0643157	0	0	NBR2	G	progenitor
chr17:43361258:G:A	0.352966	7.33119e-11	ENSG00000198496	chr17_43360451_43361740	0.00155616	-0.421576	17	0.021143	0.107194	3.53111e-12	0.87611	0.117553	0	0	NBR2	G	progenitor
chr17:46225386:G:A	-0.337656	5.46424e-11	ENSG00000204650	chr17_46224961_46225720	4.84211e-06	-0.582097	17	0.590268	0.558071	4.18617e-08	0.193563	0.806428	0	0	LINC02210	G	progenitor
chr17:46225386:G:A	-1.43584	2.82288e-21	ENSG00000214401	chr17_46224961_46225720	4.84211e-06	-0.582097	17	0.736487	0.558071	8.13392e-13	0.999964	2.6824e-05	0	0	KANSL1-AS1	G	progenitor
chr17:46225386:G:A	0.842413	4.88298e-10	ENSG00000214425	chr17_46224961_46225720	4.84211e-06	-0.582097	17	0.614345	0.558071	4.78569e-08	0.138678	0.861312	0	0	LRRC37A4P	G	progenitor
chr17:68101598:C:G	-0.261516	2.0773e-10	ENSG00000237854	chr17_68101351_68102170	1.44288e-14	-0.427508	17	0.695319	0.45079	0.00194577	0.707696	0.290359	0	0	LINC00674	G	progenitor
chr17:68101661:C:G	-0.265182	1.28658e-10	ENSG00000237854	chr17_68101351_68102170	1.56326e-13	-0.437381	17	0.695319	0.45079	7.85317e-05	0.613159	0.386762	0	0	LINC00674	G	progenitor
chr17:68102013:A:G	-0.240284	3.26347e-08	ENSG00000237854	chr17_68101351_68102170	1.87758e-10	-0.395555	17	0.695319	0.45079	0.0108987	0.973342	0.0157595	0	0	LINC00674	G	progenitor
chr17:46225386:G:A	-0.784208	5.37768e-07	ENSG00000238083	chr17_46224961_46225720	4.84211e-06	-0.582097	17	0.830534	0.558071	0.00969067	0.97583	0.0144695	0	0	LRRC37A2	G	progenitor
chr17:46225386:G:A	-0.930991	1.46426e-09	ENSG00000262539	chr17_46224961_46225720	4.84211e-06	-0.582097	17	0.175476	0.558071	9.52943e-06	0.285925	0.714056	0	0	AC005829.2	G	progenitor
chr17:46225386:G:A	-2.5547	9.14655e-30	ENSG00000263503	chr17_46224961_46225720	4.84211e-06	-0.582097	17	0.613479	0.558071	7.70198e-22	0.609383	0.390607	0	0	MAPK8IP1P2	G	progenitor
chr17:46225386:G:A	0.538318	1.52187e-06	ENSG00000264070	chr17_46224961_46225720	4.84211e-06	-0.582097	17	0.193998	0.558071	0.000468527	0.183899	0.815573	0	0	DND1P1	G	progenitor
chr17:45942346:G:A	-0.322697	7.45428e-06	ENSG00000264589	chr17_45942281_45942770	6.45566e-05	-0.183591	17	0.563651	0.361785	2.20726e-05	0.153902	0.845928	0	0	MAPT-AS1	G	progenitor
chr17:46225386:G:A	0.533943	2.83158e-07	ENSG00000267246	chr17_46224961_46225720	4.84211e-06	-0.582097	17	0.0109384	0.558071	8.45569e-07	0.372171	0.627816	0	0	AC091132.6	G	progenitor
chr17:68101598:C:G	-0.214489	1.03005e-05	ENSG00000274561	chr17_68101351_68102170	1.44288e-14	-0.427508	17	0.351186	0.45079	0.167879	0.595356	0.236763	0	0	AC005332.4	G	progenitor
chr17:68101661:C:G	-0.207191	2.68373e-05	ENSG00000274561	chr17_68101351_68102170	1.56326e-13	-0.437381	17	0.351186	0.45079	0.392006	0.534851	0.0731408	0	0	AC005332.4	G	progenitor
chr17:68101598:C:G	-0.274556	6.9678e-10	ENSG00000277476	chr17_68101351_68102170	1.44288e-14	-0.427508	17	0.423321	0.45079	5.47868e-05	0.362869	0.637076	0	0	AC005332.6	G	progenitor
chr17:68101661:C:G	-0.273973	1.12899e-09	ENSG00000277476	chr17_68101351_68102170	1.56326e-13	-0.437381	17	0.423321	0.45079	0.000209291	0.493372	0.506419	0	0	AC005332.6	G	progenitor
chr17:68102013:A:G	-0.266794	9.95167e-09	ENSG00000277476	chr17_68101351_68102170	1.87758e-10	-0.395555	17	0.423321	0.45079	0.000837673	0.877509	0.121654	0	0	AC005332.6	G	progenitor
chr17:43361241:G:C	1.15386	1.90256e-10	ENSG00000278048	chr17_43360451_43361740	0.00110896	-0.43747	17	-0.0741806	0.107194	3.47314e-08	0.163972	0.831689	0	0	RF00004	G	progenitor
chr17:43361258:G:A	1.17586	2.51918e-11	ENSG00000278048	chr17_43360451_43361740	0.00155616	-0.421576	17	-0.0741806	0.107194	5.09523e-09	0.162396	0.831266	0	0	RF00004	G	progenitor
chr17:68101598:C:G	-0.249941	9.99507e-13	ENSG00000278730	chr17_68101351_68102170	1.44288e-14	-0.427508	17	0.788006	0.45079	0.000101263	0.831978	0.167921	0	0	AC005332.7	G	progenitor
chr17:68101661:C:G	-0.248933	2.45504e-12	ENSG00000278730	chr17_68101351_68102170	1.56326e-13	-0.437381	17	0.788006	0.45079	2.16645e-05	0.858139	0.141839	0	0	AC005332.7	G	progenitor
chr17:68102013:A:G	-0.233306	5.54082e-10	ENSG00000278730	chr17_68101351_68102170	1.87758e-10	-0.395555	17	0.788006	0.45079	0.000614223	0.996243	0.0031432	0	0	AC005332.7	G	progenitor
chr18:46097827:G:A	-0.349853	2.86476e-07	ENSG00000152229	chr18_46097551_46098970	9.28213e-07	0.205397	18	0.292179	0.16097	3.87515e-08	0.32486	0.675139	0	0	PSTPIP2	G	progenitor
chr18:46098058:G:A	-0.349853	2.86476e-07	ENSG00000152229	chr18_46097551_46098970	9.28213e-07	0.205397	18	0.292179	0.16097	3.87515e-08	0.32486	0.675139	0	0	PSTPIP2	G	progenitor
chr18:46098659:G:C	-0.349853	2.86476e-07	ENSG00000152229	chr18_46097551_46098970	9.28213e-07	0.205397	18	0.292179	0.16097	3.87515e-08	0.32486	0.675139	0	0	PSTPIP2	G	progenitor
chr18:27057765:G:C	-0.724703	2.68174e-07	ENSG00000154080	chr18_27057081_27058540	9.22219e-06	-0.196754	18	0.494977	0.561598	2.29541e-06	0.484284	0.5157	0	0	CHST9	G	progenitor
chr18:27058151:G:A	-0.667995	1.34514e-06	ENSG00000154080	chr18_27057081_27058540	5.22102e-06	-0.192594	18	0.494977	0.561598	1.59428e-05	0.503775	0.496202	0	0	CHST9	G	progenitor
chr18:74291320:G:A	0.530017	4.22705e-13	ENSG00000166347	chr18_74291211_74292830	1.67214e-11	0.397582	18	0.723135	-0.237026	4.26489e-06	0.999101	0.000895201	0	0	CYB5A	G	progenitor
chr18:74291840:G:A	0.530017	4.22705e-13	ENSG00000166347	chr18_74291211_74292830	1.67214e-11	0.397582	18	0.723135	-0.237026	4.26489e-06	0.999101	0.000895201	0	0	CYB5A	G	progenitor
chr18:74292089:G:A	0.530017	4.22705e-13	ENSG00000166347	chr18_74291211_74292830	1.67214e-11	0.397582	18	0.723135	-0.237026	4.26489e-06	0.999101	0.000895201	0	0	CYB5A	G	progenitor
chr18:7823100:C:G	0.279098	1.08965e-07	ENSG00000173482	chr18_7822791_7823400	1.27031e-08	0.397339	18	0.404515	0.606832	0.000392573	0.372803	0.626804	0	0	PTPRM	G	progenitor
chr18:7823205:A:G	0.339941	6.97735e-08	ENSG00000173482	chr18_7822791_7823400	2.11792e-11	0.537667	18	0.404515	0.606832	0.000273155	0.241045	0.758682	0	0	PTPRM	G	progenitor
chr19:37655485:C:G	0.256294	4.99026e-16	ENSG00000120784	chr19_37654691_37656440	5.46452e-06	0.206004	19	0.549275	-0.27374	1.3783e-17	0.15012	0.849874	0	0	ZFP30	G	progenitor
chr19:46471395:G:C	-0.286757	7.10214e-10	ENSG00000182013	chr19_46471251_46471690	9.61398e-05	-0.305591	19	0.780591	0.258492	8.38859e-08	0.462077	0.537617	0	0	PNMA8A	G	progenitor
chr19:46471495:G:C	-0.286757	7.10214e-10	ENSG00000182013	chr19_46471251_46471690	9.61398e-05	-0.305591	19	0.780591	0.258492	8.38859e-08	0.462077	0.537617	0	0	PNMA8A	G	progenitor
chr19:37655485:C:G	-0.320426	6.7258e-09	ENSG00000188227	chr19_37654691_37656440	5.46452e-06	0.206004	19	0.522989	-0.27374	4.2991e-11	0.345275	0.65472	0	0	ZNF793	G	progenitor
chr19:21359410:C:G	-0.164748	2.77739e-11	ENSG00000196268	chr19_21358571_21359790	0.00153867	0.0808687	19	0.124635	0.166937	3.03649e-11	0.182637	0.810226	0	0	ZNF493	G	progenitor
chr19:50050718:G:C	-1.23482	6.22708e-07	ENSG00000204666	chr19_50050401_50051220	1.77091e-05	0.700574	19	0.449199	0.566234	1.53328e-05	0.154038	0.845828	0	0	AC010624.1	G	progenitor
chr19:50050981:G:A	-1.23482	6.22708e-07	ENSG00000204666	chr19_50050401_50051220	1.77091e-05	0.700574	19	0.449199	0.566234	1.53328e-05	0.154038	0.845828	0	0	AC010624.1	G	progenitor
chr19:28302098:G:C	-0.577687	2.88537e-05	ENSG00000266928	chr19_28302051_28302320	2.26209e-07	0.610782	19	0.376615	0.515127	5.21798e-06	0.864321	0.135642	0	0	AC020905.1	G	progenitor
chr19:28302128:G:A	-0.577687	2.88537e-05	ENSG00000266928	chr19_28302051_28302320	2.26209e-07	0.610782	19	0.376615	0.515127	5.21798e-06	0.864321	0.135642	0	0	AC020905.1	G	progenitor
chr19:21359410:C:G	-0.798652	2.44495e-08	ENSG00000268081	chr19_21358571_21359790	0.00153867	0.0808687	19	0.721199	0.166937	5.66052e-07	0.460792	0.532071	0	0	AC123912.1	G	progenitor
chr20:25540421:G:A	-0.117261	1.20783e-06	ENSG00000100997	chr20_25540071_25540660	0.00180802	-0.164384	20	0.10577	-0.110009	6.3861e-07	0.152579	0.839338	0	0	ABHD12	G	progenitor
chr20:25540421:G:A	-0.135567	1.77867e-06	ENSG00000101003	chr20_25540071_25540660	0.00180802	-0.164384	20	0.446738	-0.110009	1.30278e-06	0.137338	0.854578	0	0	GINS1	G	progenitor
chr20:25057595:G:T	0.087232	8.93271e-06	ENSG00000101474	chr20_25057061_25058460	3.58951e-06	-0.315664	20	0.265812	0.600823	0.00801271	0.451425	0.540554	0	0	APMAP	G	progenitor
chr20:25057595:G:T	-0.7444	3.00675e-08	ENSG00000154930	chr20_25057061_25058460	3.58951e-06	-0.315664	20	0.806003	0.600823	0.0351856	0.964807	3.0213e-06	0	0	ACSS1	G	progenitor
chr20:25057736:G:A	-0.69098	1.20151e-06	ENSG00000154930	chr20_25057061_25058460	5.79642e-06	-0.315961	20	0.806003	0.600823	0.251775	0.748218	1.92099e-07	0	0	ACSS1	G	progenitor
chr20:25985195:G:C	-0.37708	3.90412e-06	ENSG00000175170	chr20_25984861_25985270	7.11068e-05	0.497708	20	0.544666	0.569791	1.59372e-06	0.214717	0.78512	0	0	FAM182B	G	progenitor
chr20:25861767:C:G	-0.258688	1.05193e-05	ENSG00000204556	chr20_25861261_25862370	0.000330887	-0.155182	20	-0.317041	0.0350809	4.7779e-06	0.16612	0.83276	0	0	AL450124.1	G	progenitor
chr20:25540421:G:A	-0.425237	4.43434e-08	ENSG00000276952	chr20_25540071_25540660	0.00180802	-0.164384	20	0.454102	-0.110009	5.49605e-09	0.136185	0.855734	0	0	AL121772.3	G	progenitor
chr21:29018988:A:G	-0.414654	2.74821e-15	ENSG00000156253	chr21_29018701_29019750	0.000194221	-0.192377	21	0.771805	0.100082	1.04625e-13	0.923489	0.0758842	0	0	RWDD2B	G	progenitor
chr22:37675036:G:A	0.270349	2.76896e-14	ENSG00000100097	chr22_37674971_37675630	1.61532e-09	0.341013	22	0.5635	0.307386	4.08201e-09	0.916141	0.083859	0	0	LGALS1	G	progenitor
chr22:37696885:G:A	0.29695	2.07898e-10	ENSG00000100097	chr22_37696611_37697190	0.000989923	0.308736	22	0.5635	0.467971	1.24219e-10	0.355551	0.641162	0	0	LGALS1	G	progenitor
chr22:37696885:G:A	0.162309	3.35902e-08	ENSG00000100106	chr22_37696611_37697190	0.000989923	0.308736	22	0.270844	0.467971	4.17391e-08	0.201386	0.795327	0	0	TRIOBP	G	progenitor
chr1:21440170:G:C	0.318129	1.5975e-08	ENSG00000142794	chr1_21439811_21440400	6.34405e-05	0.199877	1	0.296878	0.694735	4.0344e-11	0.299021	0.700943	0	0	NBPF3	G	neuron
chr1:1658866:A:G	0.244616	8.85108e-07	ENSG00000189339	chr1_1658831_1659350	0.000570549	-0.190898	1	0.327144	0.376342	2.91826e-08	0.37559	0.623681	0	0	SLC35E2B	G	neuron
chr1:1658866:A:G	0.601335	3.25961e-09	ENSG00000272004	chr1_1658831_1659350	0.000570549	-0.190898	1	0.79999	0.376342	2.96579e-12	0.2346	0.764671	0	0	FO704657.1	G	neuron
chr2:97589830:G:A	0.326426	3.34804e-08	ENSG00000196912	chr2_97589551_97591070	0.000127196	0.226491	2	0.281889	0.271045	1.14976e-09	0.211752	0.78815	0	0	ANKRD36B	G	neuron
chr2:97590083:G:C	0.326426	3.34804e-08	ENSG00000196912	chr2_97589551_97591070	0.000127196	0.226491	2	0.281889	0.271045	1.14976e-09	0.211752	0.78815	0	0	ANKRD36B	G	neuron
chr2:97590790:G:A	0.326426	3.34804e-08	ENSG00000196912	chr2_97589551_97591070	0.000127196	0.226491	2	0.281889	0.271045	1.14976e-09	0.211752	0.78815	0	0	ANKRD36B	G	neuron
chr2:97589830:G:A	0.878923	7.23861e-08	ENSG00000235833	chr2_97589551_97591070	0.000127196	0.226491	2	0.463071	0.271045	1.43602e-11	0.929953	0.0699496	0	0	AC017099.1	G	neuron
chr2:97590083:G:C	0.878923	7.23861e-08	ENSG00000235833	chr2_97589551_97591070	0.000127196	0.226491	2	0.463071	0.271045	1.43602e-11	0.929953	0.0699496	0	0	AC017099.1	G	neuron
chr2:97590790:G:A	0.878923	7.23861e-08	ENSG00000235833	chr2_97589551_97591070	0.000127196	0.226491	2	0.463071	0.271045	1.43602e-11	0.929953	0.0699496	0	0	AC017099.1	G	neuron
chr2:241883098:G:A	0.743461	9.67688e-07	ENSG00000237940	chr2_241882551_241883500	0.000489692	0.336133	2	0.487925	0.385607	1.0679e-07	0.489707	0.509556	0	0	LINC01238	G	neuron
chr2:74120539:T:G	0.513118	5.27437e-11	ENSG00000257800	chr2_74120031_74120680	0.000234687	0.27395	2	0.78014	0.719492	5.75704e-12	0.999709	6.45614e-05	0	0	FNBP1P1	G	neuron
chr2:86194950:G:C	-0.273941	6.94221e-07	ENSG00000273080	chr2_86194581_86196150	1.41042e-06	0.165006	2	0.501083	0.711107	0.0048977	0.699795	0.295307	0	0	AC009309.1	G	neuron
chr2:86195670:G:C	-0.263795	1.4192e-06	ENSG00000273080	chr2_86194581_86196150	4.4299e-08	0.176384	2	0.501083	0.711107	0.015978	0.684884	0.299138	0	0	AC009309.1	G	neuron
chr2:86195822:G:A	-0.273941	6.94221e-07	ENSG00000273080	chr2_86194581_86196150	1.41042e-06	0.165006	2	0.501083	0.711107	0.0048977	0.699795	0.295307	0	0	AC009309.1	G	neuron
chr2:86196031:G:A	-0.273941	6.94221e-07	ENSG00000273080	chr2_86194581_86196150	1.41042e-06	0.165006	2	0.501083	0.711107	0.0048977	0.699795	0.295307	0	0	AC009309.1	G	neuron
chr2:86196101:G:A	-0.273941	6.94221e-07	ENSG00000273080	chr2_86194581_86196150	1.41042e-06	0.165006	2	0.501083	0.711107	0.0048977	0.699795	0.295307	0	0	AC009309.1	G	neuron
chr2:241883098:G:A	0.766006	6.11405e-07	ENSG00000280119	chr2_241882551_241883500	0.000489692	0.336133	2	0.52137	0.385607	2.20242e-08	0.265351	0.733911	0	0	AC093642.2	G	neuron
chr3:125990523:G:A	0.725055	1.07233e-06	ENSG00000189366	chr3_125990261_125990750	1.07059e-09	0.886192	3	0.664892	0.939652	0.0819818	0.917887	0.000130918	0	0	ALG1L	G	neuron
chr4:186191475:G:C	0.726943	4.81594e-07	ENSG00000145476	chr4_186190321_186192600	0.000437529	0.147753	4	0.236885	0.167684	1.20565e-07	0.999662	5.41539e-07	0	0	CYP4V2	G	neuron
chr4:119370952:G:C	-0.623698	5.58154e-13	ENSG00000283050	chr4_119370451_119371540	5.92349e-10	-0.494484	4	0.681942	0.243433	2.45722e-16	0.464221	0.535779	0	0	GTF2IP12	G	neuron
chr4:119454309:G:A	-0.678617	3.09626e-18	ENSG00000283050	chr4_119454131_119456140	2.73172e-05	0.172519	4	0.681942	-0.449057	5.71462e-17	0.878202	0.121783	0	0	GTF2IP12	G	neuron
chr4:119454572:G:A	-0.643238	4.24798e-13	ENSG00000283050	chr4_119454131_119456140	5.79811e-06	0.178639	4	0.681942	-0.449057	3.166e-11	0.902253	0.0977462	0	0	GTF2IP12	G	neuron
chr4:119454597:G:A	-0.643238	4.24798e-13	ENSG00000283050	chr4_119454131_119456140	5.79811e-06	0.178639	4	0.681942	-0.449057	3.166e-11	0.902253	0.0977462	0	0	GTF2IP12	G	neuron
chr4:119454825:G:A	-0.686708	3.53252e-17	ENSG00000283050	chr4_119454131_119456140	1.38357e-05	0.17909	4	0.681942	-0.449057	1.06333e-15	0.868094	0.131902	0	0	GTF2IP12	G	neuron
chr4:119455163:G:C	-0.643238	4.24798e-13	ENSG00000283050	chr4_119454131_119456140	5.79811e-06	0.178639	4	0.681942	-0.449057	3.166e-11	0.902253	0.0977462	0	0	GTF2IP12	G	neuron
chr4:119455385:G:A	-0.643238	4.24798e-13	ENSG00000283050	chr4_119454131_119456140	5.79811e-06	0.178639	4	0.681942	-0.449057	3.166e-11	0.902253	0.0977462	0	0	GTF2IP12	G	neuron
chr4:119455967:G:A	-0.661268	1.33096e-12	ENSG00000283050	chr4_119454131_119456140	1.64527e-05	0.176771	4	0.681942	-0.449057	3.85517e-11	0.981319	0.0186718	0	0	GTF2IP12	G	neuron
chr5:56909530:A:G	0.663059	1.11041e-12	ENSG00000155542	chr5_56909141_56910860	6.73151e-09	0.459328	5	0.635871	0.173297	2.94065e-09	0.999857	0.000142616	0	0	SETD9	G	neuron
chr6:27389123:A:G	0.368721	3.40104e-08	ENSG00000124613	chr6_27388141_27389350	0.000118071	0.162353	6	0.365905	0.694768	7.61578e-10	0.278977	0.720932	0	0	ZNF391	G	neuron
chr6:27389146:T:G	0.368721	3.40104e-08	ENSG00000124613	chr6_27388141_27389350	0.000118071	0.162353	6	0.365905	0.694768	7.61578e-10	0.278977	0.720932	0	0	ZNF391	G	neuron
chr6:31272025:C:G	-1.05943	1.86209e-11	ENSG00000204525	chr6_31271651_31272620	1.174e-05	-0.171923	6	0.100834	0.255172	3.12552e-15	0.445375	0.554622	0	0	HLA-C	G	neuron
chr6:31272078:C:G	-1.05943	1.86209e-11	ENSG00000204525	chr6_31271651_31272620	1.174e-05	-0.171923	6	0.100834	0.255172	3.12552e-15	0.445375	0.554622	0	0	HLA-C	G	neuron
chr6:31272283:A:G	-1.03279	5.78446e-10	ENSG00000204525	chr6_31271651_31272620	8.36252e-05	-0.162411	6	0.100834	0.255172	1.67998e-12	0.188943	0.811004	0	0	HLA-C	G	neuron
chr7:90211993:G:A	-0.447489	1.09583e-06	ENSG00000157214	chr7_90211061_90212590	0.000507349	-0.128191	7	0.801726	0.159555	1.00364e-07	0.235835	0.763194	0	0	STEAP2	G	neuron
chr7:23680147:G:A	0.676165	4.46768e-14	ENSG00000188732	chr7_23679871_23681130	3.59193e-13	0.535614	7	0.772301	0.906497	6.66458e-07	0.991054	0.00894506	0	0	FAM221A	G	neuron
chr7:23680160:G:A	0.687973	2.91891e-13	ENSG00000188732	chr7_23679871_23681130	2.14543e-13	0.544006	7	0.772301	0.906497	1.01397e-05	0.991923	0.00806655	0	0	FAM221A	G	neuron
chr7:23680869:G:T	0.687973	2.91891e-13	ENSG00000188732	chr7_23679871_23681130	2.14543e-13	0.544006	7	0.772301	0.906497	1.01397e-05	0.991923	0.00806655	0	0	FAM221A	G	neuron
chr7:23680147:G:A	0.520634	2.06176e-09	ENSG00000196335	chr7_23679871_23681130	3.59193e-13	0.535614	7	0.440984	0.906497	0.00237839	0.89302	0.104602	0	0	STK31	G	neuron
chr7:23680160:G:A	0.529811	4.62603e-09	ENSG00000196335	chr7_23679871_23681130	2.14543e-13	0.544006	7	0.440984	0.906497	0.00745738	0.906951	0.0855916	0	0	STK31	G	neuron
chr7:23680869:G:T	0.529811	4.62603e-09	ENSG00000196335	chr7_23679871_23681130	2.14543e-13	0.544006	7	0.440984	0.906497	0.00745738	0.906951	0.0855916	0	0	STK31	G	neuron
chr7:65081303:G:T	-0.530704	8.8975e-07	ENSG00000227113	chr7_65080781_65081610	7.48624e-07	0.369232	7	0.425993	0.685107	6.89495e-07	0.25784	0.742159	0	0	AC073210.1	G	neuron
chr7:65081303:G:T	-0.478673	1.1248e-10	ENSG00000234585	chr7_65080781_65081610	7.48624e-07	0.369232	7	0.0909331	0.685107	2.1701e-08	0.632964	0.367036	0	0	CCT6P3	G	neuron
chr9:42852244:A:G	-1.09756	2.13575e-10	ENSG00000170165	chr9_42851841_42852980	1.08236e-06	-0.938803	9	0.930461	0.946767	2.08274e-07	0.999971	2.63898e-05	0	0	CR848007.1	G	neuron
chr9:42852311:A:G	-1.09756	2.13575e-10	ENSG00000170165	chr9_42851841_42852980	1.08236e-06	-0.938803	9	0.930461	0.946767	2.08274e-07	0.999971	2.63898e-05	0	0	CR848007.1	G	neuron
chr9:42852244:A:G	-1.08176	1.35266e-08	ENSG00000230635	chr9_42851841_42852980	1.08236e-06	-0.938803	9	0.68878	0.946767	1.76204e-05	0.987208	0.012772	0	0	CYP4F60P	G	neuron
chr9:42852311:A:G	-1.08176	1.35266e-08	ENSG00000230635	chr9_42851841_42852980	1.08236e-06	-0.938803	9	0.68878	0.946767	1.76204e-05	0.987208	0.012772	0	0	CYP4F60P	G	neuron
chr9:42852244:A:G	-2.23132	2.97657e-12	ENSG00000236816	chr9_42851841_42852980	1.08236e-06	-0.938803	9	0.941715	0.946767	1.24114e-10	0.999998	6.36001e-09	0	0	ANKRD20A7P	G	neuron
chr9:42852311:A:G	-2.23132	2.97657e-12	ENSG00000236816	chr9_42851841_42852980	1.08236e-06	-0.938803	9	0.941715	0.946767	1.24114e-10	0.999998	6.36001e-09	0	0	ANKRD20A7P	G	neuron
chr9:42852244:A:G	-1.16706	5.17497e-10	ENSG00000275144	chr9_42851841_42852980	1.08236e-06	-0.938803	9	0.917353	0.946767	8.97057e-07	0.999995	1.72017e-06	0	0	SNX18P5	G	neuron
chr9:42852311:A:G	-1.16706	5.17497e-10	ENSG00000275144	chr9_42851841_42852980	1.08236e-06	-0.938803	9	0.917353	0.946767	8.97057e-07	0.999995	1.72017e-06	0	0	SNX18P5	G	neuron
chr9:42852244:A:G	-1.41191	3.25335e-12	ENSG00000276128	chr9_42851841_42852980	1.08236e-06	-0.938803	9	0.7782	0.946767	5.9129e-10	0.97727	0.0227283	0	0	AL591441.1	G	neuron
chr9:42852311:A:G	-1.41191	3.25335e-12	ENSG00000276128	chr9_42851841_42852980	1.08236e-06	-0.938803	9	0.7782	0.946767	5.9129e-10	0.97727	0.0227283	0	0	AL591441.1	G	neuron
chr9:42852244:A:G	-1.58264	1.88844e-12	ENSG00000276591	chr9_42851841_42852980	1.08236e-06	-0.938803	9	0.836205	0.946767	4.38709e-10	0.999194	0.000804521	0	0	GXYLT1P5	G	neuron
chr9:42852311:A:G	-1.58264	1.88844e-12	ENSG00000276591	chr9_42851841_42852980	1.08236e-06	-0.938803	9	0.836205	0.946767	4.38709e-10	0.999194	0.000804521	0	0	GXYLT1P5	G	neuron
chr11:44066439:G:T	-2.30808	1.65888e-10	ENSG00000110455	chr11_44065931_44066550	1.26943e-08	-1.03315	11	-0.198777	0.257586	1.78507e-07	0.972945	0.0270546	0	0	ACCS	G	neuron
chr11:71453425:G:A	-0.441551	3.39008e-06	ENSG00000254682	chr11_71452741_71453570	0.000835592	-0.140485	11	0.710782	-0.096147	2.0686e-06	0.618241	0.380535	0	0	AP002387.2	G	neuron
chr12:31073506:A:G	-1.13497	5.55245e-16	ENSG00000013573	chr12_31073261_31074890	4.90433e-07	-0.208313	12	0.704264	0.757917	1.75775e-14	0.265885	0.734115	0	0	DDX11	G	neuron
chr12:31074527:C:G	-1.13497	5.55245e-16	ENSG00000013573	chr12_31073261_31074890	4.90433e-07	-0.208313	12	0.704264	0.757917	1.75775e-14	0.265885	0.734115	0	0	DDX11	G	neuron
chr12:31074587:T:G	-1.13497	5.55245e-16	ENSG00000013573	chr12_31073261_31074890	4.90433e-07	-0.208313	12	0.704264	0.757917	1.75775e-14	0.265885	0.734115	0	0	DDX11	G	neuron
chr12:9283803:G:C	1.03101	6.93522e-10	ENSG00000111788	chr12_9283131_9284540	1.43744e-10	0.543278	12	0.665926	0.113881	0.000825497	0.983794	0.0153801	0	0	AC009533.1	G	neuron
chr12:9284021:G:T	0.941837	1.30804e-07	ENSG00000111788	chr12_9283131_9284540	6.55357e-08	0.454176	12	0.665926	0.113881	0.000203353	0.999795	1.63734e-06	0	0	AC009533.1	G	neuron
chr13:99086300:G:A	0.428368	2.35167e-06	ENSG00000260992	chr13_99086021_99088370	0.000224326	0.14324	13	-0.0548714	0.756541	6.32853e-06	0.373927	0.625837	0	0	DOCK9-AS2	G	neuron
chr14:23953798:G:A	0.885164	6.68953e-07	ENSG00000215256	chr14_23953471_23954340	0.00131541	0.425938	14	0.667067	0.925505	1.36479e-05	0.986409	0.010263	0	0	DHRS4-AS1	G	neuron
chr14:23954120:G:C	0.885164	6.68953e-07	ENSG00000215256	chr14_23953471_23954340	0.00131541	0.425938	14	0.667067	0.925505	1.36479e-05	0.986409	0.010263	0	0	DHRS4-AS1	G	neuron
chr16:4474442:C:G	-0.610466	9.92332e-09	ENSG00000153406	chr16_4474411_4474760	4.35077e-06	-0.539256	16	0.465937	0.607584	4.78619e-06	0.961053	0.0389413	0	0	NMRAL1	G	neuron
chr16:28553948:GA:G	-0.72168	6.11852e-07	ENSG00000196993	chr16_28553671_28554590	0.000964627	-0.131579	16	0.668212	0.219645	1.95481e-08	0.212842	0.785676	0	0	NPIPB9	G	neuron
chr16:14975051:C:G	-1.14565	9.36629e-07	ENSG00000261819	chr16_14974511_14975760	0.000259879	-0.265467	16	0.796314	0.86666	9.39168e-05	0.995157	0.00449716	0	0	AC138932.3	G	neuron
chr16:3004010:C:G	0.471755	1.07323e-07	ENSG00000272079	chr16_3003721_3004580	0.00105346	0.156384	16	0.360954	0.050167	4.21944e-10	0.367701	0.630504	0	0	AC004233.3	G	neuron
chr17:46225386:G:A	-1.49467	1.79601e-07	ENSG00000176681	chr17_46224961_46225720	0.000101602	-0.542479	17	0.528798	0.73173	6.66506e-08	0.23357	0.766301	0	0	LRRC37A	G	neuron
chr17:43361038:G:T	0.379161	2.89176e-09	ENSG00000198496	chr17_43360451_43361740	0.000545628	-0.700169	17	0.65294	0.664528	3.32164e-10	0.241721	0.757572	0	0	NBR2	G	neuron
chr17:43361241:G:C	0.348603	2.12795e-07	ENSG00000198496	chr17_43360451_43361740	6.2647e-06	-0.857109	17	0.65294	0.664528	1.62885e-07	0.189773	0.810225	0	0	NBR2	G	neuron
chr17:43361251:G:A	0.379161	2.89176e-09	ENSG00000198496	chr17_43360451_43361740	0.000545628	-0.700169	17	0.65294	0.664528	3.32164e-10	0.241721	0.757572	0	0	NBR2	G	neuron
chr17:43361258:G:A	0.366102	1.91211e-08	ENSG00000198496	chr17_43360451_43361740	2.45219e-05	-0.795878	17	0.65294	0.664528	5.04374e-09	0.185587	0.814402	0	0	NBR2	G	neuron
chr17:43361306:G:A	0.304923	4.21376e-06	ENSG00000198496	chr17_43360451_43361740	1.79613e-05	-0.809661	17	0.65294	0.664528	1.13946e-05	0.208218	0.791763	0	0	NBR2	G	neuron
chr17:43361330:G:A	0.381681	4.07443e-09	ENSG00000198496	chr17_43360451_43361740	0.000272092	-0.731963	17	0.65294	0.664528	6.00616e-10	0.212163	0.787556	0	0	NBR2	G	neuron
chr17:43361339:T:G	-0.311	2.95146e-06	ENSG00000198496	chr17_43360451_43361740	2.18123e-05	0.798873	17	0.65294	0.664528	6.81028e-06	0.20752	0.792463	0	0	NBR2	G	neuron
chr17:46225386:G:A	-0.263474	1.28572e-06	ENSG00000204650	chr17_46224961_46225720	0.000101602	-0.542479	17	-0.136114	0.73173	1.79275e-07	0.171812	0.828058	0	0	LINC02210	G	neuron
chr17:46225386:G:A	-1.24517	1.64227e-08	ENSG00000214401	chr17_46224961_46225720	0.000101602	-0.542479	17	0.769932	0.73173	5.56531e-08	0.981831	0.0180397	0	0	KANSL1-AS1	G	neuron
chr17:46225386:G:A	-1.07324	2.5067e-06	ENSG00000238083	chr17_46224961_46225720	0.000101602	-0.542479	17	0.580719	0.73173	9.29327e-07	0.187461	0.812408	0	0	LRRC37A2	G	neuron
chr17:46225386:G:A	-3.45081	6.3325e-15	ENSG00000263503	chr17_46224961_46225720	0.000101602	-0.542479	17	0.898162	0.73173	4.52841e-15	0.217844	0.782027	0	0	MAPK8IP1P2	G	neuron
chr17:43361306:G:A	0.830883	4.0902e-06	ENSG00000278048	chr17_43360451_43361740	1.79613e-05	-0.809661	17	0.365224	0.664528	0.000111659	0.362122	0.637759	0	0	RF00004	G	neuron
chr18:54269477:G:T	0.240803	1.25659e-09	ENSG00000101751	chr18_54269041_54270490	0.000646424	0.120081	18	0.434624	0.572383	1.81317e-12	0.213345	0.785784	0	0	POLI	G	neuron
chr20:25248595:C:G	-0.144519	1.42382e-06	ENSG00000100994	chr20_25247171_25249450	5.00339e-05	-0.176049	20	0.261971	-0.0153397	5.18033e-07	0.195661	0.804316	0	0	PYGB	G	neuron
chr21:29018988:A:G	-0.298072	1.40724e-12	ENSG00000156253	chr21_29018701_29019750	1.86265e-09	-0.201939	21	0.634349	-0.547325	3.89719e-11	0.474856	0.525144	0	0	RWDD2B	G	neuron
chr21:29019350:GAAA:G	-0.356147	3.52112e-09	ENSG00000156253	chr21_29018701_29019750	0.0011253	-0.178947	21	0.634349	-0.547325	3.22543e-08	0.997569	0.00129594	0	0	RWDD2B	G	neuron
chr21:40057536:G:A	-0.746371	9.13276e-07	ENSG00000183036	chr21_40057231_40057850	3.46521e-05	-0.283831	21	0.456794	-0.0982644	0.000166837	0.382051	0.617779	0	0	PCP4	G	neuron
chr12:29971649:GA:G	0.653981	6.99472e-06	ENSG00000133687	chr12_29971071_29972420	4.02528e-06	0.367401	12	0.66561	0.539645	0.00252913	0.677651	0.319816	0	0	TMTC1	GA	progenitor
chr12:29971649:GA:G	0.617894	5.59508e-06	ENSG00000187950	chr12_29971071_29972420	4.02528e-06	0.367401	12	0.520511	0.539645	2.24346e-05	0.181055	0.818918	0	0	OVCH1	GA	progenitor
chr4:119454322:GGCTGGGGGGCTGAGCCCCCCTCA:G	0.128635	4.178e-07	ENSG00000245958	chr4_119454131_119456140	2.86383e-05	0.131287	4	0.467953	-0.27435	5.2348e-07	0.140126	0.859818	0	0	AC093752.1	GGCTGGGGGGCTGAGCCCCCCTCA	progenitor
chr4:119454322:GGCTGGGGGGCTGAGCCCCCCTCA:G	-0.62389	1.14351e-22	ENSG00000283050	chr4_119454131_119456140	2.86383e-05	0.131287	4	0.675287	-0.27435	8.82446e-23	0.312274	0.687671	0	0	GTF2IP12	GGCTGGGGGGCTGAGCCCCCCTCA	progenitor
chr4:119454322:GGCTGGGGGGCTGAGCCCCCCTCA:G	-0.643238	4.24798e-13	ENSG00000283050	chr4_119454131_119456140	5.79811e-06	0.178639	4	0.681942	-0.449057	3.166e-11	0.902253	0.0977462	0	0	GTF2IP12	GGCTGGGGGGCTGAGCCCCCCTCA	neuron
chr17:43360867:GTAACCTTTAACTCAA:G	0.366956	2.56133e-08	ENSG00000198496	chr17_43360451_43361740	7.34974e-05	-0.802206	17	0.65294	0.664528	7.53778e-09	0.229351	0.770599	0	0	NBR2	GTAACCTTTAACTCAA	neuron
chr21:34559622:GTTT:G	0.239889	8.46774e-08	ENSG00000159200	chr21_34558941_34560040	0.000536754	0.159727	21	0.77345	0.759109	1.54325e-08	0.15436	0.843775	0	0	RCAN1	GTTT	progenitor
chr1:175072910:T:C	0.628343	1.35636e-06	ENSG00000120332	chr1_175071711_175073050	9.16818e-10	0.272263	1	0.762911	0.649569	0.0354476	0.959981	0.00457113	0	0	TNN	T	progenitor
chr1:28247532:T:A	0.0675835	2.45518e-06	ENSG00000126698	chr1_28246931_28247630	1.225e-06	0.174333	1	0.0243696	0.0900525	7.53517e-06	0.184111	0.81588	0	0	DNAJC8	T	progenitor
chr1:109740350:G:T	0.425362	2.4194e-18	ENSG00000134202	chr1_109739651_109740870	0.00145409	0.139157	1	0.445216	0.303162	4.07635e-18	0.158458	0.83533	0	0	GSTM3	T	progenitor
chr1:117172404:C:T	-0.131813	9.7004e-06	ENSG00000134253	chr1_117171671_117172800	0.000209916	-0.161956	1	0.562464	0.408186	0.00440587	0.909461	0.0852561	0	0	TRIM45	T	progenitor
chr1:117172789:TAAATGCACCAATCAGCACTCTGTAA:T	-0.128591	1.20454e-05	ENSG00000134253	chr1_117171671_117172800	7.15724e-05	-0.171611	1	0.562464	0.408186	0.0100155	0.840877	0.148897	0	0	TRIM45	T	progenitor
chr1:182589002:T:C	-0.770506	2.62827e-17	ENSG00000135828	chr1_182588831_182589330	1.16069e-05	-0.324231	1	0.755054	0.343883	2.58769e-17	0.244585	0.755397	0	0	RNASEL	T	progenitor
chr1:168833988:C:T	0.595721	1.09003e-08	ENSG00000143153	chr1_168833451_168834380	8.08453e-06	0.480659	1	0.829108	0.546307	0.000939429	0.999051	7.0358e-06	0	0	ATP1B1	T	progenitor
chr1:154744782:T:C	-0.332936	3.19737e-06	ENSG00000143603	chr1_154744531_154744890	1.33719e-08	-0.492877	1	0.26924	0.550412	0.000852687	0.204893	0.794253	0	0	KCNN3	T	progenitor
chr1:5191886:T:C	0.972808	2.60225e-07	ENSG00000196581	chr1_5191461_5192190	3.09503e-09	0.432126	1	0.42054	0.674434	0.0198614	0.905426	0.0747128	0	0	AJAP1	T	progenitor
chr1:28247532:T:A	0.48022	1.88541e-09	ENSG00000270605	chr1_28246931_28247630	1.225e-06	0.174333	1	0.600663	0.0900525	3.0564e-09	0.212585	0.787414	0	0	AL353622.1	T	progenitor
chr1:242147130:T:G	-0.519487	4.56474e-08	ENSG00000272865	chr1_242146411_242147820	0.000523574	-0.147117	1	0.393407	0.631903	5.36425e-07	0.951514	0.046667	0	0	AL591686.2	T	progenitor
chr1:45500031:G:T	-0.41944	1.74502e-07	ENSG00000280670	chr1_45499681_45500560	1.04912e-05	0.325879	1	0.51937	0.360256	4.5232e-08	0.243136	0.756846	0	0	CCDC163	T	progenitor
chr2:196068464:T:C	-0.519533	1.0016e-11	ENSG00000118997	chr2_196067991_196069410	0.000764113	0.100542	2	0.432263	0.251775	3.43784e-12	0.195281	0.802505	0	0	DNAH7	T	progenitor
chr2:147604132:T:C	0.215386	1.07557e-06	ENSG00000121989	chr2_147603641_147604140	5.94169e-11	0.757923	2	0.638483	0.717393	0.751547	0.248453	2.72119e-09	0	0	ACVR2A	T	progenitor
chr2:186699925:T:A	-0.170157	5.76059e-06	ENSG00000144369	chr2_186698971_186700040	2.46495e-14	-0.529934	2	0.293323	0.641242	0.712257	0.28766	8.31469e-05	0	0	FAM171B	T	progenitor
chr2:113603966:T:A	0.174034	1.65591e-05	ENSG00000146556	chr2_113603001_113604750	0.000950942	0.171304	2	0.14433	0.741817	1.59691e-05	0.142313	0.853758	0	0	WASH2P	T	progenitor
chr2:131424916:T:G	0.26412	6.70529e-07	ENSG00000152117	chr2_131424901_131425820	0.000133325	0.257477	2	0.472754	-0.149572	9.25259e-07	0.377765	0.621885	0	0	AC073869.1	T	progenitor
chr2:131425423:T:C	0.26412	6.70529e-07	ENSG00000152117	chr2_131424901_131425820	0.000133325	0.257477	2	0.472754	-0.149572	9.25259e-07	0.377765	0.621885	0	0	AC073869.1	T	progenitor
chr2:159286164:T:C	-0.204981	4.58191e-06	ENSG00000196151	chr2_159285841_159287490	0.00029437	-0.119272	2	0.310283	-0.0860554	7.87712e-07	0.133407	0.865674	0	0	WDSUB1	T	progenitor
chr2:113603966:T:A	-0.484833	2.01204e-07	ENSG00000236397	chr2_113603001_113604750	0.000950942	0.171304	2	0.596151	0.741817	6.4488e-10	0.910628	0.0854672	0	0	DDX11L2	T	progenitor
chr2:74120449:G:T	0.472293	5.84555e-13	ENSG00000257800	chr2_74120031_74120680	1.17421e-05	0.260254	2	0.819303	0.294599	5.74876e-10	0.96965	0.0303324	0	0	FNBP1P1	T	progenitor
chr3:112303049:T:C	0.194497	1.79637e-05	ENSG00000091972	chr3_112302811_112304880	2.42278e-05	0.121307	3	0.436775	-0.182838	3.26315e-05	0.153261	0.846623	0	0	CD200	T	progenitor
chr3:134599124:G:T	0.127581	8.82762e-08	ENSG00000129055	chr3_134598951_134599500	2.68574e-19	-0.5819	3	0.517378	0.595276	0.0163036	0.318606	0.665091	0	0	ANAPC13	T	progenitor
chr3:134599232:C:T	0.127581	8.82762e-08	ENSG00000129055	chr3_134598951_134599500	2.68574e-19	-0.5819	3	0.517378	0.595276	0.0163036	0.318606	0.665091	0	0	ANAPC13	T	progenitor
chr3:14648722:T:C	-0.431824	7.65371e-06	ENSG00000131379	chr3_14648041_14648980	7.46248e-13	-0.460881	3	0.767889	0.469298	0.133391	0.575061	0.291547	0	0	C3orf20	T	progenitor
chr3:66798385:T:C	0.193247	1.45407e-05	ENSG00000144749	chr3_66798041_66798580	5.70777e-08	0.436142	3	0.215644	0.478109	0.00344256	0.530262	0.466288	0	0	LRIG1	T	progenitor
chr3:195150842:T:C	0.129439	2.83716e-07	ENSG00000173950	chr3_195150311_195151030	6.01516e-16	1.057	3	-0.0252346	0.100934	0.361856	0.6012	0.0369433	0	0	XXYLT1	T	progenitor
chr3:195150898:T:C	0.124828	3.41624e-09	ENSG00000173950	chr3_195150311_195151030	2.36859e-20	0.986088	3	-0.0252346	0.100934	0.045331	0.483175	0.471494	0	0	XXYLT1	T	progenitor
chr3:110384279:T:G	-0.15429	2.31016e-05	ENSG00000177707	chr3_110383921_110384600	5.11792e-07	0.318442	3	0.479897	-0.294106	3.15668e-07	0.699235	0.300764	0	0	NECTIN3	T	progenitor
chr3:48998452:C:T	-0.277452	7.77879e-17	ENSG00000178252	chr3_48998411_48998540	0.000372856	0.328735	3	0.37095	0.51114	3.47863e-18	0.538348	0.461415	0	0	WDR6	T	progenitor
chr3:67982964:C:T	-0.76627	4.4585e-07	ENSG00000183662	chr3_67982941_67983990	0.000264419	-0.267252	3	0.497054	0.742758	0.00138477	0.986024	0.0117884	0	0	FAM19A1	T	progenitor
chr3:67983305:C:T	-0.580681	4.38381e-06	ENSG00000183662	chr3_67982941_67983990	4.15114e-05	-0.253239	3	0.497054	0.742758	0.0566394	0.91675	0.0265275	0	0	FAM19A1	T	progenitor
chr3:67983815:C:T	-0.76627	4.4585e-07	ENSG00000183662	chr3_67982941_67983990	0.000264419	-0.267252	3	0.497054	0.742758	0.00138477	0.986024	0.0117884	0	0	FAM19A1	T	progenitor
chr3:195150842:T:C	0.7907	2.48882e-13	ENSG00000185112	chr3_195150311_195151030	6.01516e-16	1.057	3	0.379358	0.100934	0.00181796	0.982091	0.0160911	0	0	FAM43A	T	progenitor
chr3:195150898:T:C	0.702276	2.82115e-14	ENSG00000185112	chr3_195150311_195151030	2.36859e-20	0.986088	3	0.379358	0.100934	0.00139631	0.80517	0.193433	0	0	FAM43A	T	progenitor
chr3:130111650:T:C	0.640436	1.68784e-10	ENSG00000249846	chr3_130110501_130112930	0.00012786	0.107872	3	0.692363	0.0536407	1.38618e-12	0.152929	0.846803	0	0	LINC02021	T	progenitor
chr3:130111650:T:C	0.352287	2.71059e-06	ENSG00000251287	chr3_130110501_130112930	0.00012786	0.107872	3	0.36359	0.0536407	4.67538e-06	0.177499	0.822227	0	0	ALG1L2	T	progenitor
chr4:56821545:T:C	-0.581911	1.54033e-06	ENSG00000128040	chr4_56821471_56822000	7.65965e-07	-0.409992	4	0.51287	0.639757	0.00481499	0.667573	0.327608	0	0	SPINK2	T	progenitor
chr4:56821685:T:A	-0.48215	3.31725e-06	ENSG00000128040	chr4_56821471_56822000	1.58669e-07	-0.384753	4	0.51287	0.639757	0.00262668	0.553158	0.444214	0	0	SPINK2	T	progenitor
chr4:99144358:T:G	0.0709784	2.38525e-05	ENSG00000164024	chr4_99143941_99144800	1.91712e-08	0.221134	4	0.148254	0.550191	4.50155e-06	0.406765	0.593215	0	0	METAP1	T	progenitor
chr4:163385865:T:C	-2.92998	7.76302e-13	ENSG00000164128	chr4_163385841_163386040	2.00107e-12	-2.738	4	0.396321	0.177298	0.0155243	0.916676	0.0677999	0	0	NPY1R	T	progenitor
chr4:37825956:T:C	0.239955	5.79212e-12	ENSG00000169299	chr4_37825721_37827610	2.06572e-10	0.270882	4	0.731258	0.480214	1.33556e-06	0.86599	0.134009	0	0	PGM2	T	progenitor
chr4:168408821:T:G	0.372919	1.44085e-06	ENSG00000181381	chr4_168407711_168409510	3.53314e-17	0.937681	4	0.116248	0.510411	0.0399559	0.262856	0.697181	0	0	DDX60L	T	progenitor
chr4:168409070:T:G	0.372919	1.44085e-06	ENSG00000181381	chr4_168407711_168409510	3.53314e-17	0.937681	4	0.116248	0.510411	0.0399559	0.262856	0.697181	0	0	DDX60L	T	progenitor
chr4:99144358:T:G	0.115735	3.11447e-09	ENSG00000197894	chr4_99143941_99144800	1.91712e-08	0.221134	4	0.544007	0.550191	6.44175e-08	0.40058	0.599419	0	0	ADH5	T	progenitor
chr4:99144358:T:G	1.11366	2.54321e-21	ENSG00000198099	chr4_99143941_99144800	1.91712e-08	0.221134	4	0.794752	0.550191	1.22833e-21	0.705177	0.294823	0	0	ADH4	T	progenitor
chr4:99144766:T:C	-0.855724	4.24704e-12	ENSG00000198099	chr4_99143941_99144800	6.2061e-07	-0.185019	4	0.794752	0.550191	7.30233e-12	0.990768	0.0092311	0	0	ADH4	T	progenitor
chr4:119370926:T:A	0.120047	8.68183e-07	ENSG00000245958	chr4_119370451_119371540	0.000259059	-0.295098	4	0.467953	0.00807851	7.29629e-08	0.644835	0.354377	0	0	AC093752.1	T	progenitor
chr4:119455226:T:C	0.135475	5.17379e-08	ENSG00000245958	chr4_119454131_119456140	4.40627e-06	0.142275	4	0.467953	-0.27435	3.47984e-08	0.149321	0.850675	0	0	AC093752.1	T	progenitor
chr4:99144358:T:G	0.338803	1.16015e-11	ENSG00000246090	chr4_99143941_99144800	1.91712e-08	0.221134	4	0.639559	0.550191	1.55936e-11	0.205537	0.794463	0	0	AP002026.1	T	progenitor
chr4:99144766:T:C	-0.228477	4.7481e-06	ENSG00000246090	chr4_99143941_99144800	6.2061e-07	-0.185019	4	0.639559	0.550191	0.000118671	0.671903	0.327977	0	0	AP002026.1	T	progenitor
chr4:54332888:T:C	-0.644279	8.11747e-09	ENSG00000248184	chr4_54332581_54332920	4.9479e-07	-0.401005	4	0.548071	0.487901	7.18534e-06	0.672302	0.327691	0	0	LINC02283	T	progenitor
chr4:54333766:T:C	-0.591651	4.7027e-07	ENSG00000248184	chr4_54333631_54334070	4.26207e-09	-0.494251	4	0.548071	0.613142	0.0575169	0.94244	4.35108e-05	0	0	LINC02283	T	progenitor
chr4:54333892:T:C	-0.623663	7.15728e-08	ENSG00000248184	chr4_54333631_54334070	2.52399e-09	-0.503394	4	0.548071	0.613142	0.0130862	0.9868	0.000113632	0	0	LINC02283	T	progenitor
chr4:54333947:T:C	-0.623663	7.15728e-08	ENSG00000248184	chr4_54333631_54334070	2.52399e-09	-0.503394	4	0.548071	0.613142	0.0130862	0.9868	0.000113632	0	0	LINC02283	T	progenitor
chr4:37825956:T:C	0.406968	5.33135e-08	ENSG00000249863	chr4_37825721_37827610	2.06572e-10	0.270882	4	-0.12463	0.480214	8.44703e-05	0.233773	0.766142	0	0	AC021106.1	T	progenitor
chr4:119370926:T:A	-0.591583	1.5096e-22	ENSG00000283050	chr4_119370451_119371540	0.000259059	-0.295098	4	0.675287	0.00807851	1.93808e-24	0.137819	0.861394	0	0	GTF2IP12	T	progenitor
chr4:119455226:T:C	-0.637912	7.24346e-26	ENSG00000283050	chr4_119454131_119456140	4.40627e-06	0.142275	4	0.675287	-0.27435	7.25042e-27	0.147689	0.852308	0	0	GTF2IP12	T	progenitor
chr5:65535853:T:C	-0.168044	3.29031e-06	ENSG00000123219	chr5_65535761_65535910	5.14617e-08	-0.666477	5	0.0566397	0.566616	0.00195146	0.372675	0.625356	0	0	CENPK	T	progenitor
chr5:151447743:G:T	0.301543	2.29708e-18	ENSG00000123643	chr5_151447231_151448540	2.53156e-09	-0.206991	5	0.670245	0.236773	1.94545e-17	0.174713	0.825287	0	0	SLC36A1	T	progenitor
chr5:97079342:T:A	-1.30138	1.6145e-10	ENSG00000145721	chr5_97079051_97079440	1.43528e-05	-0.526185	5	0.552742	0.504783	3.12918e-09	0.159618	0.840337	0	0	LIX1	T	progenitor
chr5:80268977:T:C	0.489443	6.68036e-09	ENSG00000164300	chr5_80268881_80269180	0.000233519	0.365414	5	0.556392	0.644648	6.02772e-05	0.998715	0.000470462	0	0	SERINC5	T	progenitor
chr6:24980995:T:C	-0.83071	1.5299e-11	ENSG00000111913	chr6_24980931_24981170	1.00093e-06	-0.377729	6	0.346849	-0.0656707	1.26705e-07	0.996745	0.00325449	0	0	RIPOR2	T	progenitor
chr6:27388627:C:T	0.661474	7.23802e-14	ENSG00000124613	chr6_27388141_27389350	3.80627e-06	0.185423	6	0.358673	0.245595	2.49502e-10	0.165089	0.834891	0	0	ZNF391	T	progenitor
chr6:3390019:T:C	0.167072	1.35183e-06	ENSG00000137266	chr6_3389451_3390540	3.37052e-12	0.390434	6	0.666218	0.39382	0.00312311	0.190087	0.80678	0	0	SLC22A23	T	progenitor
chr6:28399886:T:C	0.234568	3.25068e-10	ENSG00000158691	chr6_28398871_28400240	4.1161e-08	0.219541	6	0.510712	0.082096	0.000813197	0.993304	0.00588268	0	0	ZSCAN12	T	progenitor
chr6:28399906:T:G	0.234568	3.25068e-10	ENSG00000158691	chr6_28398871_28400240	4.1161e-08	0.219541	6	0.510712	0.082096	0.000813197	0.993304	0.00588268	0	0	ZSCAN12	T	progenitor
chr6:126340712:C:T	-0.161887	9.15085e-07	ENSG00000203760	chr6_126339531_126340960	8.49471e-07	-0.137022	6	0.447541	0.447757	1.26649e-05	0.165869	0.834118	0	0	CENPW	T	progenitor
chr6:83853366:T:C	-1.00707	3.63379e-08	ENSG00000203877	chr6_83852721_83854520	9.7138e-10	-0.376219	6	0.744901	0.751684	0.00382116	0.995835	0.000343633	0	0	RIPPLY2	T	progenitor
chr6:83853562:T:G	-1.01216	3.82201e-14	ENSG00000203877	chr6_83852721_83854520	9.8737e-11	-0.337717	6	0.744901	0.751684	3.91472e-09	0.979698	0.0203019	0	0	RIPPLY2	T	progenitor
chr6:31399930:T:C	-1.01487	4.17369e-06	ENSG00000204520	chr6_31399491_31400320	3.33386e-08	-0.417167	6	0.732544	0.444341	0.549983	0.450004	1.36256e-05	0	0	MICA	T	progenitor
chr6:29723313:T:A	-0.928368	2.30606e-09	ENSG00000204642	chr6_29723091_29723840	1.74815e-07	-0.47029	6	0.663723	0.774249	0.00140905	0.998354	0.000237259	0	0	HLA-F	T	progenitor
chr7:95596067:T:C	0.566136	4.98489e-06	ENSG00000004799	chr7_95595981_95597090	1.06696e-06	0.306907	7	0.382021	0.285039	0.00458863	0.841035	0.154374	0	0	PDK4	T	progenitor
chr7:135261248:T:G	-0.157692	1.83444e-06	ENSG00000105875	chr7_135260721_135262070	0.000129789	-0.20267	7	0.501545	0.374732	0.0202627	0.978256	0.00114812	0	0	WDR91	T	progenitor
chr7:149871814:C:T	0.163753	3.50505e-06	ENSG00000171130	chr7_149871611_149871990	1.0131e-05	-0.304391	7	0.365472	-0.0532843	1.41275e-05	0.233997	0.765973	0	0	ATP6V0E2	T	progenitor
chr8:100502805:T:G	-0.418043	4.5386e-12	ENSG00000034677	chr8_100502301_100502990	2.63421e-17	-0.842151	8	0.618522	0.658662	0.0297458	0.970247	7.68875e-06	0	0	RNF19A	T	progenitor
chr8:90324503:T:C	-1.17287	1.08779e-08	ENSG00000104327	chr8_90324291_90324900	0.00164013	-0.211951	8	0.568453	0.429296	6.90942e-07	0.745464	0.247441	0	0	CALB1	T	progenitor
chr8:17850645:C:T	0.59303	1.12046e-13	ENSG00000129422	chr8_17850101_17851560	1.43992e-08	0.270007	8	0.544133	0.19096	1.5897e-07	0.686498	0.313502	0	0	MTUS1	T	progenitor
chr8:103151531:T:C	-0.211689	4.76421e-06	ENSG00000164929	chr8_103151401_103152630	5.658e-06	-0.231148	8	0.781118	0.66455	0.0239591	0.976034	6.66079e-12	0	0	BAALC	T	progenitor
chr8:142670280:T:C	-0.709304	3.02965e-13	ENSG00000167653	chr8_142669371_142670310	1.71296e-05	-0.199934	8	0.506675	0.247128	8.51731e-13	0.445231	0.554742	0	0	PSCA	T	progenitor
chr8:12972292:T:C	-1.57275	1.68376e-13	ENSG00000250305	chr8_12972191_12973010	8.01944e-13	-1.59448	8	0.866958	0.745304	0.0087057	0.991294	2.62819e-08	0	0	TRMT9B	T	progenitor
chr8:12972292:T:C	-0.957068	1.98735e-07	ENSG00000251468	chr8_12972191_12973010	8.01944e-13	-1.59448	8	0.627944	0.745304	0.470244	0.529745	1.09207e-05	0	0	AC135352.1	T	progenitor
chr8:57209752:T:C	-0.804664	3.31734e-11	ENSG00000253301	chr8_57209581_57210370	4.30297e-07	0.740743	8	0.782309	0.700014	3.76663e-12	0.23202	0.767979	0	0	LINC01606	T	progenitor
chr8:49941603:G:T	-0.660066	1.45635e-08	ENSG00000253484	chr8_49941561_49942120	4.36069e-06	0.337963	8	0.678296	0.693248	4.32486e-09	0.505267	0.494728	0	0	AC113145.1	T	progenitor
chr8:17850645:C:T	0.358092	8.08197e-06	ENSG00000253671	chr8_17850101_17851560	1.43992e-08	0.270007	8	0.330892	0.19096	0.0512002	0.540562	0.40818	0	0	AC027117.1	T	progenitor
chr9:42852292:C:T	-0.764912	3.78421e-10	ENSG00000170165	chr9_42851841_42852980	1.0631e-05	-0.644643	9	0.883298	0.893491	6.53547e-06	0.996594	0.00337572	0	0	CR848007.1	T	progenitor
chr9:42852945:C:T	-0.764912	3.78421e-10	ENSG00000170165	chr9_42851841_42852980	1.0631e-05	-0.644643	9	0.883298	0.893491	6.53547e-06	0.996594	0.00337572	0	0	CR848007.1	T	progenitor
chr9:111530015:C:T	0.461979	4.35578e-10	ENSG00000173258	chr9_111529931_111530070	4.00957e-08	0.474662	9	0.785488	0.83904	9.18683e-06	0.977576	0.0224148	0	0	ZNF483	T	progenitor
chr9:70256439:G:T	0.193497	1.04115e-06	ENSG00000198887	chr9_70255611_70256650	2.73922e-05	0.310637	9	0.298047	0.233398	0.000147464	0.502052	0.497743	0	0	SMC5	T	progenitor
chr9:42852292:C:T	-0.602158	1.35391e-06	ENSG00000230635	chr9_42851841_42852980	1.0631e-05	-0.644643	9	0.288317	0.893491	0.0378792	0.961774	0.000323263	0	0	CYP4F60P	T	progenitor
chr9:42852945:C:T	-0.602158	1.35391e-06	ENSG00000230635	chr9_42851841_42852980	1.0631e-05	-0.644643	9	0.288317	0.893491	0.0378792	0.961774	0.000323263	0	0	CYP4F60P	T	progenitor
chr9:42852292:C:T	-1.28038	1.77177e-12	ENSG00000236816	chr9_42851841_42852980	1.0631e-05	-0.644643	9	0.887871	0.893491	1.02917e-08	0.999976	9.3218e-08	0	0	ANKRD20A7P	T	progenitor
chr9:42852945:C:T	-1.28038	1.77177e-12	ENSG00000236816	chr9_42851841_42852980	1.0631e-05	-0.644643	9	0.887871	0.893491	1.02917e-08	0.999976	9.3218e-08	0	0	ANKRD20A7P	T	progenitor
chr9:42852292:C:T	-0.829681	1.83217e-10	ENSG00000275144	chr9_42851841_42852980	1.0631e-05	-0.644643	9	0.709578	0.893491	8.73247e-06	0.999967	5.39317e-07	0	0	SNX18P5	T	progenitor
chr9:42852945:C:T	-0.829681	1.83217e-10	ENSG00000275144	chr9_42851841_42852980	1.0631e-05	-0.644643	9	0.709578	0.893491	8.73247e-06	0.999967	5.39317e-07	0	0	SNX18P5	T	progenitor
chr10:106913983:T:C	0.37397	2.36194e-07	ENSG00000108018	chr10_106912931_106914170	9.32523e-07	0.296217	10	0.46735	0.676041	0.00322767	0.994711	0.0020601	0	0	SORCS1	T	progenitor
chr10:98414964:T:C	-0.35145	6.31922e-14	ENSG00000119943	chr10_98414581_98415960	0.000813695	-0.102659	10	0.570887	0.219026	5.90304e-15	0.287934	0.708907	0	0	PYROXD2	T	progenitor
chr10:98415510:T:C	-0.35145	6.31922e-14	ENSG00000119943	chr10_98414581_98415960	0.000813695	-0.102659	10	0.570887	0.219026	5.90304e-15	0.287934	0.708907	0	0	PYROXD2	T	progenitor
chr10:63115985:T:C	0.119709	2.06195e-07	ENSG00000148572	chr10_63115481_63116440	0.000377096	0.118138	10	0.162754	0.288393	1.74879e-07	0.229635	0.769102	0	0	NRBF2	T	progenitor
chr10:76083124:T:C	-0.615353	1.74592e-07	ENSG00000165655	chr10_76082791_76083330	0.000897207	-0.16097	10	0.580941	0.347837	1.36159e-05	0.264022	0.730527	0	0	ZNF503	T	progenitor
chr10:116974835:T:C	-0.419219	1.91883e-07	ENSG00000187164	chr10_116973991_116974920	8.21587e-07	-0.275574	10	0.667885	0.54501	9.3197e-05	0.281049	0.718857	0	0	SHTN1	T	progenitor
chr10:76083124:T:C	-0.403659	9.77798e-07	ENSG00000237149	chr10_76082791_76083330	0.000897207	-0.16097	10	0.271091	0.347837	0.000113919	0.431302	0.563145	0	0	ZNF503-AS2	T	progenitor
chr11:78354913:T:G	0.296937	9.61426e-08	ENSG00000033327	chr11_78354531_78355220	1.00093e-22	0.663442	11	0.685176	0.654803	0.01016	0.227775	0.762065	0	0	GAB2	T	progenitor
chr11:59754154:T:C	0.11869	1.74385e-05	ENSG00000110048	chr11_59753891_59756470	0.000313242	0.137097	11	0.594091	0.488237	6.96312e-06	0.257541	0.741458	0	0	OSBP	T	progenitor
chr11:120565145:T:C	0.61918	5.10058e-08	ENSG00000149403	chr11_120563961_120565260	2.90628e-05	0.252271	11	0.486392	-0.138053	8.33331e-05	0.999796	9.982e-05	0	0	GRIK4	T	progenitor
chr11:71787128:T:C	-0.233374	1.75903e-09	ENSG00000158483	chr11_71786541_71787780	4.02805e-07	-0.199579	11	0.541326	0.112275	4.83284e-07	0.910454	0.089545	0	0	FAM86C1	T	progenitor
chr11:71787134:T:C	-0.233374	1.75903e-09	ENSG00000158483	chr11_71786541_71787780	4.02805e-07	-0.199579	11	0.541326	0.112275	4.83284e-07	0.910454	0.089545	0	0	FAM86C1	T	progenitor
chr11:71787178:T:C	-0.233374	1.75903e-09	ENSG00000158483	chr11_71786541_71787780	4.02805e-07	-0.199579	11	0.541326	0.112275	4.83284e-07	0.910454	0.089545	0	0	FAM86C1	T	progenitor
chr11:71787245:T:C	-0.233374	1.75903e-09	ENSG00000158483	chr11_71786541_71787780	4.02805e-07	-0.199579	11	0.541326	0.112275	4.83284e-07	0.910454	0.089545	0	0	FAM86C1	T	progenitor
chr11:71787308:T:A	-0.230456	8.3744e-10	ENSG00000158483	chr11_71786541_71787780	7.62989e-07	-0.191101	11	0.541326	0.112275	1.7382e-07	0.905418	0.0945816	0	0	FAM86C1	T	progenitor
chr11:71787419:T:C	-0.192233	1.12912e-05	ENSG00000158483	chr11_71786541_71787780	8.14507e-05	-0.167972	11	0.541326	0.112275	0.00159228	0.994616	0.00360167	0	0	FAM86C1	T	progenitor
chr11:59574705:T:C	0.361392	5.05837e-06	ENSG00000166900	chr11_59574631_59575420	2.56434e-06	0.365027	11	0.427274	-0.0322668	8.32485e-05	0.264129	0.735783	0	0	STX3	T	progenitor
chr11:59754154:T:C	0.399762	4.99309e-07	ENSG00000166900	chr11_59753891_59756470	0.000313242	0.137097	11	0.427274	0.488237	2.18074e-05	0.23183	0.767174	0	0	STX3	T	progenitor
chr11:94494504:T:C	-0.361786	3.81673e-06	ENSG00000255893	chr11_94492851_94494680	0.000866996	0.0842456	11	0.45323	0.324494	4.81704e-05	0.214564	0.783581	0	0	AP000786.1	T	progenitor
chr12:9283457:C:T	-0.235986	5.27726e-07	ENSG00000111788	chr12_9283131_9284540	3.3112e-16	-0.717889	12	0.576971	0.501739	0.102239	0.499068	0.398693	0	0	AC009533.1	T	progenitor
chr12:9283459:C:T	-0.233254	3.75715e-07	ENSG00000111788	chr12_9283131_9284540	3.53286e-16	0.69893	12	0.576971	0.501739	0.0799751	0.439784	0.480241	0	0	AC009533.1	T	progenitor
chr12:9283485:C:T	-0.233254	3.75715e-07	ENSG00000111788	chr12_9283131_9284540	3.53286e-16	0.69893	12	0.576971	0.501739	0.0799751	0.439784	0.480241	0	0	AC009533.1	T	progenitor
chr12:9283487:C:T	-0.233254	3.75715e-07	ENSG00000111788	chr12_9283131_9284540	3.53286e-16	0.69893	12	0.576971	0.501739	0.0799751	0.439784	0.480241	0	0	AC009533.1	T	progenitor
chr12:9283686:T:A	0.221521	3.81971e-06	ENSG00000111788	chr12_9283131_9284540	8.41434e-16	0.704543	12	0.576971	0.501739	0.558021	0.399623	0.0423558	0	0	AC009533.1	T	progenitor
chr12:31074546:G:T	0.368906	1.86243e-07	ENSG00000245614	chr12_31073261_31074890	0.000463626	-0.0940228	12	0.316716	0.183328	1.36179e-09	0.156193	0.837182	0	0	DDX11-AS1	T	progenitor
chr13:39655283:C:T	0.192163	2.7878e-06	ENSG00000133103	chr13_39655211_39656510	0.0011515	0.136485	13	0.212626	0.354323	0.000496736	0.994097	0.00264599	0	0	COG6	T	progenitor
chr13:39655431:A:T	0.192163	2.7878e-06	ENSG00000133103	chr13_39655211_39656510	0.0011515	0.136485	13	0.212626	0.354323	0.000496736	0.994097	0.00264599	0	0	COG6	T	progenitor
chr13:39655448:C:T	0.192163	2.7878e-06	ENSG00000133103	chr13_39655211_39656510	0.0011515	0.136485	13	0.212626	0.354323	0.000496736	0.994097	0.00264599	0	0	COG6	T	progenitor
chr13:39656092:C:T	0.192163	2.7878e-06	ENSG00000133103	chr13_39655211_39656510	0.0011515	0.136485	13	0.212626	0.354323	0.000496736	0.994097	0.00264599	0	0	COG6	T	progenitor
chr13:94601777:C:T	0.205359	3.02356e-10	ENSG00000152749	chr13_94601321_94602690	7.15201e-05	0.112357	13	0.251537	0.315599	1.15443e-09	0.133554	0.866284	0	0	GPR180	T	progenitor
chr13:34883631:T:A	-0.321971	1.08579e-05	ENSG00000172915	chr13_34883401_34883780	3.94975e-11	-1.35011	13	0.420682	0.434027	0.0311258	0.590435	0.378428	0	0	NBEA	T	progenitor
chr14:23953706:T:G	1.15527	6.07564e-15	ENSG00000157326	chr14_23953471_23954340	7.37274e-07	0.552407	14	0.957188	0.788587	9.91e-10	0.975416	0.0245841	0	0	DHRS4	T	progenitor
chr14:23953786:T:G	1.15527	6.07564e-15	ENSG00000157326	chr14_23953471_23954340	7.37274e-07	0.552407	14	0.957188	0.788587	9.91e-10	0.975416	0.0245841	0	0	DHRS4	T	progenitor
chr14:41607231:C:T	0.734372	4.12914e-06	ENSG00000165379	chr14_41604471_41610540	2.7696e-09	-0.461693	14	0.625889	0.577005	0.779727	0.220273	2.88618e-14	0	0	LRFN5	T	progenitor
chr14:41607542:C:T	0.725135	4.88398e-06	ENSG00000165379	chr14_41604471_41610540	2.83856e-09	0.457162	14	0.625889	0.577005	0.763459	0.236541	2.20734e-14	0	0	LRFN5	T	progenitor
chr14:23953706:T:G	0.796769	3.52555e-08	ENSG00000187630	chr14_23953471_23954340	7.37274e-07	0.552407	14	0.837332	0.788587	8.19457e-07	0.231021	0.768978	0	0	DHRS4L2	T	progenitor
chr14:23953786:T:G	0.796769	3.52555e-08	ENSG00000187630	chr14_23953471_23954340	7.37274e-07	0.552407	14	0.837332	0.788587	8.19457e-07	0.231021	0.768978	0	0	DHRS4L2	T	progenitor
chr14:23953706:T:G	0.729314	6.60489e-14	ENSG00000215256	chr14_23953471_23954340	7.37274e-07	0.552407	14	0.89476	0.788587	3.72141e-11	0.251365	0.748635	0	0	DHRS4-AS1	T	progenitor
chr14:23953786:T:G	0.729314	6.60489e-14	ENSG00000215256	chr14_23953471_23954340	7.37274e-07	0.552407	14	0.89476	0.788587	3.72141e-11	0.251365	0.748635	0	0	DHRS4-AS1	T	progenitor
chr14:41607231:C:T	0.557303	3.8494e-07	ENSG00000258636	chr14_41604471_41610540	2.7696e-09	-0.461693	14	0.667875	0.577005	0.634029	0.365971	4.47449e-09	0	0	AL121821.1	T	progenitor
chr14:41607542:C:T	0.570591	1.30037e-07	ENSG00000258636	chr14_41604471_41610540	2.83856e-09	0.457162	14	0.667875	0.577005	0.545181	0.454819	1.37395e-08	0	0	AL121821.1	T	progenitor
chr15:63122524:T:C	-0.143555	5.0927e-06	ENSG00000103642	chr15_63121511_63122580	1.12057e-08	-0.265549	15	0.556551	0.24565	5.11286e-06	0.149882	0.850109	0	0	LACTB	T	progenitor
chr16:58515358:T:C	0.628356	1.0098e-05	ENSG00000103037	chr16_58514821_58516290	0.000144119	0.684076	16	-0.0314998	0.387178	0.0759008	0.918213	0.000213685	0	0	SETD6	T	progenitor
chr16:84175532:A:T	-0.122355	4.86711e-09	ENSG00000103168	chr16_84175381_84175540	1.05016e-13	0.66258	16	-0.248194	-0.161651	0.0130558	0.534359	0.452586	0	0	TAF1C	T	progenitor
chr16:85729841:T:C	0.424318	8.31861e-06	ENSG00000154102	chr16_85729591_85729980	4.3484e-07	0.4145	16	0.576992	0.701846	0.165443	0.829808	0.00474842	0	0	C16orf74	T	progenitor
chr16:9323638:T:C	-1.3672	1.68489e-13	ENSG00000183454	chr16_9323041_9324060	0.000284711	-0.210987	16	0.583884	0.414518	1.55855e-12	0.170935	0.826904	0	0	GRIN2A	T	progenitor
chr16:66408503:C:T	0.827771	3.78063e-13	ENSG00000246898	chr16_66408391_66408720	4.07151e-17	0.767903	16	0.435615	0.278067	0.265016	0.734208	0.000775454	0	0	LINC00920	T	progenitor
chr17:43361367:T:C	0.144506	3.8472e-06	ENSG00000108828	chr17_43360451_43361740	0.00128516	-0.437806	17	0.584044	0.107194	5.42711e-06	0.168069	0.826895	0	0	VAT1	T	progenitor
chr17:43361367:T:C	0.191946	2.2381e-05	ENSG00000108830	chr17_43360451_43361740	0.00128516	-0.437806	17	0.351271	0.107194	7.20486e-05	0.189088	0.805707	0	0	RND2	T	progenitor
chr17:46225538:T:C	-0.984205	1.49088e-08	ENSG00000176681	chr17_46224961_46225720	4.84211e-06	-0.582097	17	0.714076	0.558071	0.000198113	0.991819	0.0079733	0	0	LRRC37A	T	progenitor
chr17:43024671:T:C	0.381333	1.09726e-10	ENSG00000198496	chr17_43024461_43025110	0.00101617	0.162126	17	0.021143	0.284512	2.34336e-12	0.29966	0.695675	0	0	NBR2	T	progenitor
chr17:43361367:T:C	0.367062	3.00884e-12	ENSG00000198496	chr17_43360451_43361740	0.00128516	-0.437806	17	0.021143	0.107194	6.75742e-15	0.982305	0.0126673	0	0	NBR2	T	progenitor
chr17:46225538:T:C	-0.337656	5.46424e-11	ENSG00000204650	chr17_46224961_46225720	4.84211e-06	-0.582097	17	0.590268	0.558071	4.18617e-08	0.193563	0.806428	0	0	LINC02210	T	progenitor
chr17:46225538:T:C	-1.43584	2.82288e-21	ENSG00000214401	chr17_46224961_46225720	4.84211e-06	-0.582097	17	0.736487	0.558071	8.13392e-13	0.999964	2.6824e-05	0	0	KANSL1-AS1	T	progenitor
chr17:46225538:T:C	0.842413	4.88298e-10	ENSG00000214425	chr17_46224961_46225720	4.84211e-06	-0.582097	17	0.614345	0.558071	4.78569e-08	0.138678	0.861312	0	0	LRRC37A4P	T	progenitor
chr17:46225538:T:C	-0.784208	5.37768e-07	ENSG00000238083	chr17_46224961_46225720	4.84211e-06	-0.582097	17	0.830534	0.558071	0.00969067	0.97583	0.0144695	0	0	LRRC37A2	T	progenitor
chr17:46225538:T:C	-0.930991	1.46426e-09	ENSG00000262539	chr17_46224961_46225720	4.84211e-06	-0.582097	17	0.175476	0.558071	9.52943e-06	0.285925	0.714056	0	0	AC005829.2	T	progenitor
chr17:46225538:T:C	-2.5547	9.14655e-30	ENSG00000263503	chr17_46224961_46225720	4.84211e-06	-0.582097	17	0.613479	0.558071	7.70198e-22	0.609383	0.390607	0	0	MAPK8IP1P2	T	progenitor
chr17:46225538:T:C	0.538318	1.52187e-06	ENSG00000264070	chr17_46224961_46225720	4.84211e-06	-0.582097	17	0.193998	0.558071	0.000468527	0.183899	0.815573	0	0	DND1P1	T	progenitor
chr17:46225538:T:C	0.533943	2.83158e-07	ENSG00000267246	chr17_46224961_46225720	4.84211e-06	-0.582097	17	0.0109384	0.558071	8.45569e-07	0.372171	0.627816	0	0	AC091132.6	T	progenitor
chr17:43361367:T:C	1.13427	2.12439e-10	ENSG00000278048	chr17_43360451_43361740	0.00128516	-0.437806	17	-0.0741806	0.107194	2.8587e-08	0.163696	0.831276	0	0	RF00004	T	progenitor
chr18:27057358:T:C	-0.704921	3.85243e-07	ENSG00000154080	chr18_27057081_27058540	3.41767e-06	-0.201841	18	0.494977	0.561598	3.68037e-06	0.459957	0.540036	0	0	CHST9	T	progenitor
chr18:31301838:T:C	0.394233	1.11839e-06	ENSG00000265888	chr18_31301241_31302000	4.42511e-05	0.271834	18	0.292109	0.202499	2.47319e-05	0.368248	0.631659	0	0	DSCAS	T	progenitor
chr18:39800169:C:T	-0.564472	1.18267e-09	ENSG00000267374	chr18_39799731_39800330	2.42641e-05	-0.321922	18	0.626573	0.56265	2.08537e-07	0.999926	3.44013e-05	0	0	AC016205.1	T	progenitor
chr19:46471471:C:T	-0.290327	5.97198e-10	ENSG00000182013	chr19_46471251_46471690	0.000132543	-0.302888	19	0.780591	0.258492	6.45269e-08	0.504742	0.494774	0	0	PNMA8A	T	progenitor
chr19:1021628:T:C	-3.15559	1.02588e-21	ENSG00000207357	chr19_1020901_1021890	0.00108144	-0.230827	19	0.85419	0.240933	1.42546e-21	0.173983	0.821382	0	0	RNU6-2	T	progenitor
chr19:28313972:T:A	0.644477	6.18558e-10	ENSG00000266928	chr19_28313461_28314600	0.000350895	0.201349	19	0.376615	0.533537	1.37919e-08	0.298649	0.700378	0	0	AC020905.1	T	progenitor
chr19:21604106:C:T	0.794151	2.75112e-07	ENSG00000268081	chr19_21604041_21605290	1.85519e-05	0.181368	19	0.721199	0.179319	1.73605e-06	0.260031	0.739938	0	0	AC123912.1	T	progenitor
chr19:21605027:C:T	0.799921	1.07434e-06	ENSG00000268081	chr19_21604041_21605290	3.77304e-05	0.181795	19	0.721199	0.179319	9.95007e-06	0.296811	0.703106	0	0	AC123912.1	T	progenitor
chr19:21605130:A:T	0.801014	7.4083e-07	ENSG00000268081	chr19_21604041_21605290	4.34281e-05	0.178875	19	0.721199	0.179319	6.1716e-06	0.289953	0.709954	0	0	AC123912.1	T	progenitor
chr21:25568503:T:C	-0.245355	4.99629e-14	ENSG00000154719	chr21_25568061_25568910	1.22181e-09	-0.296882	21	0.382	-0.0148699	2.38953e-10	0.259338	0.740662	0	0	MRPL39	T	progenitor
chr21:25568503:T:C	-0.15037	6.27824e-10	ENSG00000154721	chr21_25568061_25568910	1.22181e-09	-0.296882	21	0.50823	-0.0148699	1.77458e-06	0.266667	0.733331	0	0	JAM2	T	progenitor
chr22:37675504:T:C	0.270349	2.76896e-14	ENSG00000100097	chr22_37674971_37675630	1.61532e-09	0.341013	22	0.5635	0.307386	4.08201e-09	0.916141	0.083859	0	0	LGALS1	T	progenitor
chr1:111406660:T:C	0.2836	4.01204e-06	ENSG00000085465	chr1_111406201_111406700	0.00116739	0.173799	1	0.258079	0.466046	2.11038e-07	0.259073	0.739238	0	0	OVGP1	T	neuron
chr1:182589002:T:C	-1.17694	2.15341e-11	ENSG00000135828	chr1_182588831_182589330	6.19785e-07	-0.456616	1	0.205994	0.871292	3.29279e-07	0.990572	0.0094275	0	0	RNASEL	T	neuron
chr1:28247532:T:A	1.00464	7.48158e-12	ENSG00000270605	chr1_28246931_28247630	3.33023e-09	0.255154	1	0.774994	-0.363414	1.15815e-14	0.525108	0.474892	0	0	AL353622.1	T	neuron
chr1:45500031:G:T	-1.41498	1.92956e-14	ENSG00000280670	chr1_45499681_45500560	4.22331e-07	0.362731	1	0.638103	0.46733	1.26764e-14	0.2108	0.7892	0	0	CCDC163	T	neuron
chr2:113503492:T:C	0.412979	2.96646e-06	ENSG00000184492	chr2_113503031_113503850	2.88399e-06	0.518896	2	0.162072	0.811418	0.024025	0.913858	0.0621158	0	0	FOXD4L1	T	neuron
chr2:86195293:T:C	-0.263795	1.4192e-06	ENSG00000273080	chr2_86194581_86196150	4.4299e-08	0.176384	2	0.501083	0.711107	0.015978	0.684884	0.299138	0	0	AC009309.1	T	neuron
chr2:86195298:T:G	-0.273941	6.94221e-07	ENSG00000273080	chr2_86194581_86196150	1.41042e-06	0.165006	2	0.501083	0.711107	0.0048977	0.699795	0.295307	0	0	AC009309.1	T	neuron
chr2:86195693:T:G	-0.263795	1.4192e-06	ENSG00000273080	chr2_86194581_86196150	4.4299e-08	0.176384	2	0.501083	0.711107	0.015978	0.684884	0.299138	0	0	AC009309.1	T	neuron
chr4:37825956:T:C	0.181997	1.72971e-06	ENSG00000169299	chr4_37825721_37827610	2.11541e-06	0.218509	4	0.0687356	0.403695	1.34468e-07	0.28679	0.713209	0	0	PGM2	T	neuron
chr4:119244852:T:G	-0.605949	2.84583e-12	ENSG00000283050	chr4_119244541_119245050	0.000682328	0.298965	4	0.681942	0.619329	5.46719e-15	0.349163	0.649898	0	0	GTF2IP12	T	neuron
chr4:119370926:T:A	-0.623698	5.58154e-13	ENSG00000283050	chr4_119370451_119371540	5.92349e-10	-0.494484	4	0.681942	0.243433	2.45722e-16	0.464221	0.535779	0	0	GTF2IP12	T	neuron
chr4:119455226:T:C	-0.643238	4.24798e-13	ENSG00000283050	chr4_119454131_119456140	5.79811e-06	0.178639	4	0.681942	-0.449057	3.166e-11	0.902253	0.0977462	0	0	GTF2IP12	T	neuron
chr5:181223744:T:C	0.25872	3.87577e-06	ENSG00000248275	chr5_181221751_181224260	0.000521846	0.12829	5	0.248372	0.0464831	6.5311e-08	0.289174	0.710147	0	0	TRIM52-AS1	T	neuron
chr6:27388627:C:T	0.368721	3.40104e-08	ENSG00000124613	chr6_27388141_27389350	0.000118071	0.162353	6	0.365905	0.694768	7.61578e-10	0.278977	0.720932	0	0	ZNF391	T	neuron
chr6:31271904:A:T	-1.04185	1.36663e-08	ENSG00000204525	chr6_31271651_31272620	9.38124e-06	-0.182207	6	0.100834	0.255172	1.38293e-10	0.189343	0.810654	0	0	HLA-C	T	neuron
chr6:31272044:G:T	-0.860288	3.8734e-08	ENSG00000204525	chr6_31271651_31272620	0.000642097	-0.127753	6	0.100834	0.255172	5.54357e-10	0.211564	0.787569	0	0	HLA-C	T	neuron
chr6:31272050:C:T	-1.03279	5.78446e-10	ENSG00000204525	chr6_31271651_31272620	8.36252e-05	-0.162411	6	0.100834	0.255172	1.67998e-12	0.188943	0.811004	0	0	HLA-C	T	neuron
chr6:31272469:TCTC:T	-1.03279	5.78446e-10	ENSG00000204525	chr6_31271651_31272620	8.36252e-05	-0.162411	6	0.100834	0.255172	1.67998e-12	0.188943	0.811004	0	0	HLA-C	T	neuron
chr6:31272516:C:T	-1.05943	1.86209e-11	ENSG00000204525	chr6_31271651_31272620	1.174e-05	-0.171923	6	0.100834	0.255172	3.12552e-15	0.445375	0.554622	0	0	HLA-C	T	neuron
chr6:31272530:TACCTC:T	-1.05943	1.86209e-11	ENSG00000204525	chr6_31271651_31272620	1.174e-05	-0.171923	6	0.100834	0.255172	3.12552e-15	0.445375	0.554622	0	0	HLA-C	T	neuron
chr7:141738137:T:TTTCCAAACTTGAAACC	0.476868	3.38023e-06	ENSG00000228775	chr7_141737561_141738870	0.000130693	0.124096	7	0.0668083	0.300923	3.75777e-05	0.996922	0.00294376	0	0	WEE2-AS1	T	neuron
chr7:65080857:C:T	-0.401225	5.7668e-07	ENSG00000234585	chr7_65080781_65081610	0.000145207	0.226248	7	0.0909331	0.685107	1.48648e-05	0.994494	0.00537753	0	0	CCT6P3	T	neuron
chr8:97277758:C:T	-0.49313	2.2795e-06	ENSG00000180543	chr8_97277501_97278220	0.000146708	-0.302637	8	0.709065	0.00551632	0.00103273	0.998835	4.87831e-06	0	0	TSPYL5	T	neuron
chr9:42852292:C:T	-1.09756	2.13575e-10	ENSG00000170165	chr9_42851841_42852980	1.08236e-06	-0.938803	9	0.930461	0.946767	2.08274e-07	0.999971	2.63898e-05	0	0	CR848007.1	T	neuron
chr9:42852945:C:T	-1.09756	2.13575e-10	ENSG00000170165	chr9_42851841_42852980	1.08236e-06	-0.938803	9	0.930461	0.946767	2.08274e-07	0.999971	2.63898e-05	0	0	CR848007.1	T	neuron
chr9:42852292:C:T	-1.08176	1.35266e-08	ENSG00000230635	chr9_42851841_42852980	1.08236e-06	-0.938803	9	0.68878	0.946767	1.76204e-05	0.987208	0.012772	0	0	CYP4F60P	T	neuron
chr9:42852945:C:T	-1.08176	1.35266e-08	ENSG00000230635	chr9_42851841_42852980	1.08236e-06	-0.938803	9	0.68878	0.946767	1.76204e-05	0.987208	0.012772	0	0	CYP4F60P	T	neuron
chr9:42852292:C:T	-2.23132	2.97657e-12	ENSG00000236816	chr9_42851841_42852980	1.08236e-06	-0.938803	9	0.941715	0.946767	1.24114e-10	0.999998	6.36001e-09	0	0	ANKRD20A7P	T	neuron
chr9:42852945:C:T	-2.23132	2.97657e-12	ENSG00000236816	chr9_42851841_42852980	1.08236e-06	-0.938803	9	0.941715	0.946767	1.24114e-10	0.999998	6.36001e-09	0	0	ANKRD20A7P	T	neuron
chr9:42852292:C:T	-1.16706	5.17497e-10	ENSG00000275144	chr9_42851841_42852980	1.08236e-06	-0.938803	9	0.917353	0.946767	8.97057e-07	0.999995	1.72017e-06	0	0	SNX18P5	T	neuron
chr9:42852945:C:T	-1.16706	5.17497e-10	ENSG00000275144	chr9_42851841_42852980	1.08236e-06	-0.938803	9	0.917353	0.946767	8.97057e-07	0.999995	1.72017e-06	0	0	SNX18P5	T	neuron
chr9:42852292:C:T	-1.41191	3.25335e-12	ENSG00000276128	chr9_42851841_42852980	1.08236e-06	-0.938803	9	0.7782	0.946767	5.9129e-10	0.97727	0.0227283	0	0	AL591441.1	T	neuron
chr9:42852945:C:T	-1.41191	3.25335e-12	ENSG00000276128	chr9_42851841_42852980	1.08236e-06	-0.938803	9	0.7782	0.946767	5.9129e-10	0.97727	0.0227283	0	0	AL591441.1	T	neuron
chr9:42852292:C:T	-1.58264	1.88844e-12	ENSG00000276591	chr9_42851841_42852980	1.08236e-06	-0.938803	9	0.836205	0.946767	4.38709e-10	0.999194	0.000804521	0	0	GXYLT1P5	T	neuron
chr9:42852945:C:T	-1.58264	1.88844e-12	ENSG00000276591	chr9_42851841_42852980	1.08236e-06	-0.938803	9	0.836205	0.946767	4.38709e-10	0.999194	0.000804521	0	0	GXYLT1P5	T	neuron
chr11:71452973:T:C	-0.441551	3.39008e-06	ENSG00000254682	chr11_71452741_71453570	0.000835592	-0.140485	11	0.710782	-0.096147	2.0686e-06	0.618241	0.380535	0	0	AP002387.2	T	neuron
chr12:31074546:G:T	-1.13497	5.55245e-16	ENSG00000013573	chr12_31073261_31074890	4.90433e-07	-0.208313	12	0.704264	0.757917	1.75775e-14	0.265885	0.734115	0	0	DDX11	T	neuron
chr12:9283686:T:A	1.07687	2.98318e-10	ENSG00000111788	chr12_9283131_9284540	2.39309e-13	0.57305	12	0.665926	0.113881	0.00230477	0.880502	0.117193	0	0	AC009533.1	T	neuron
chr12:66302926:C:T	0.365483	5.48239e-07	ENSG00000127311	chr12_66301851_66302990	0.000727475	0.179374	12	0.495132	0.0777037	2.89972e-07	0.6787	0.320968	0	0	HELB	T	neuron
chr14:23953706:T:G	0.885164	6.68953e-07	ENSG00000215256	chr14_23953471_23954340	0.00131541	0.425938	14	0.667067	0.925505	1.36479e-05	0.986409	0.010263	0	0	DHRS4-AS1	T	neuron
chr14:23953786:T:G	0.885164	6.68953e-07	ENSG00000215256	chr14_23953471_23954340	0.00131541	0.425938	14	0.667067	0.925505	1.36479e-05	0.986409	0.010263	0	0	DHRS4-AS1	T	neuron
chr17:46225538:T:C	-1.49467	1.79601e-07	ENSG00000176681	chr17_46224961_46225720	0.000101602	-0.542479	17	0.528798	0.73173	6.66506e-08	0.23357	0.766301	0	0	LRRC37A	T	neuron
chr17:43361194:T:C	0.379161	2.89176e-09	ENSG00000198496	chr17_43360451_43361740	0.000545628	-0.700169	17	0.65294	0.664528	3.32164e-10	0.241721	0.757572	0	0	NBR2	T	neuron
chr17:43361352:T:C	0.304923	4.21376e-06	ENSG00000198496	chr17_43360451_43361740	1.79613e-05	-0.809661	17	0.65294	0.664528	1.13946e-05	0.208218	0.791763	0	0	NBR2	T	neuron
chr17:43361367:T:C	0.348603	2.12795e-07	ENSG00000198496	chr17_43360451_43361740	6.2647e-06	-0.857109	17	0.65294	0.664528	1.62885e-07	0.189773	0.810225	0	0	NBR2	T	neuron
chr17:46225538:T:C	-0.263474	1.28572e-06	ENSG00000204650	chr17_46224961_46225720	0.000101602	-0.542479	17	-0.136114	0.73173	1.79275e-07	0.171812	0.828058	0	0	LINC02210	T	neuron
chr17:46225538:T:C	-1.24517	1.64227e-08	ENSG00000214401	chr17_46224961_46225720	0.000101602	-0.542479	17	0.769932	0.73173	5.56531e-08	0.981831	0.0180397	0	0	KANSL1-AS1	T	neuron
chr17:46225538:T:C	-1.07324	2.5067e-06	ENSG00000238083	chr17_46224961_46225720	0.000101602	-0.542479	17	0.580719	0.73173	9.29327e-07	0.187461	0.812408	0	0	LRRC37A2	T	neuron
chr17:46225538:T:C	-3.45081	6.3325e-15	ENSG00000263503	chr17_46224961_46225720	0.000101602	-0.542479	17	0.898162	0.73173	4.52841e-15	0.217844	0.782027	0	0	MAPK8IP1P2	T	neuron
chr17:43361352:T:C	0.830883	4.0902e-06	ENSG00000278048	chr17_43360451_43361740	1.79613e-05	-0.809661	17	0.365224	0.664528	0.000111659	0.362122	0.637759	0	0	RF00004	T	neuron
chr5:120512142:TC:T	0.402707	2.70295e-05	ENSG00000184838	chr5_120511671_120512520	2.74326e-17	0.910275	5	0.541553	0.670415	0.34049	0.52102	0.138486	0	0	PRR16	TC	progenitor
chr19:50050620:TC:T	-1.23482	6.22708e-07	ENSG00000204666	chr19_50050401_50051220	1.77091e-05	0.700574	19	0.449199	0.566234	1.53328e-05	0.154038	0.845828	0	0	AC010624.1	TC	progenitor
chr4:119371474:TCAAAGGCCTTTCAGACTC:T	0.120047	8.68183e-07	ENSG00000245958	chr4_119370451_119371540	0.000259059	-0.295098	4	0.467953	0.00807851	7.29629e-08	0.644835	0.354377	0	0	AC093752.1	TCAAAGGCCTTTCAGACTC	progenitor
chr4:119371474:TCAAAGGCCTTTCAGACTC:T	-0.591583	1.5096e-22	ENSG00000283050	chr4_119370451_119371540	0.000259059	-0.295098	4	0.675287	0.00807851	1.93808e-24	0.137819	0.861394	0	0	GTF2IP12	TCAAAGGCCTTTCAGACTC	progenitor
chr4:119371474:TCAAAGGCCTTTCAGACTC:T	-0.623698	5.58154e-13	ENSG00000283050	chr4_119370451_119371540	5.92349e-10	-0.494484	4	0.681942	0.243433	2.45722e-16	0.464221	0.535779	0	0	GTF2IP12	TCAAAGGCCTTTCAGACTC	neuron
chr4:119455934:TG:T	0.135475	5.17379e-08	ENSG00000245958	chr4_119454131_119456140	4.40627e-06	0.142275	4	0.467953	-0.27435	3.47984e-08	0.149321	0.850675	0	0	AC093752.1	TG	progenitor
chr4:119455934:TG:T	-0.637912	7.24346e-26	ENSG00000283050	chr4_119454131_119456140	4.40627e-06	0.142275	4	0.675287	-0.27435	7.25042e-27	0.147689	0.852308	0	0	GTF2IP12	TG	progenitor
chr4:119455934:TG:T	-0.643238	4.24798e-13	ENSG00000283050	chr4_119454131_119456140	5.79811e-06	0.178639	4	0.681942	-0.449057	3.166e-11	0.902253	0.0977462	0	0	GTF2IP12	TG	neuron
chr1:21440112:TGCAGGC:T	0.953084	3.05882e-17	ENSG00000142794	chr1_21439811_21440400	1.33461e-07	0.319969	1	0.839185	0.383772	1.42034e-11	0.802817	0.197183	0	0	NBPF3	TGCAGGC	progenitor
chr1:21440112:TGCAGGC:T	0.317748	8.38469e-08	ENSG00000142794	chr1_21439811_21440400	8.04907e-05	0.202257	1	0.296878	0.694735	1.17578e-09	0.230275	0.769675	0	0	NBPF3	TGCAGGC	neuron
chr20:25987312:TGCGCGAG:T	-0.37708	3.90412e-06	ENSG00000175170	chr20_25986971_25987610	6.31933e-05	-0.36529	20	0.544666	0.75089	6.49955e-07	0.340822	0.659038	0	0	FAM182B	TGCGCGAG	progenitor
chr7:141738137:T:TTTCCAAACTTGAAACC	-0.30315	8.12792e-07	ENSG00000228775	chr7_141737561_141738870	5.95946e-08	-0.174949	7	0.45918	0.239765	4.44992e-05	0.14931	0.850645	0	0	WEE2-AS1	TTTCCAAACTTGAAACC	progenitor

## Sheet: Reactive
snp	gene.beta	gene	peak	peak.pval	peak.beta	chr_snp	chr_peak	icc_gene	icc_peak	complete.med	partial.med	co.local	partial.med..react.	complete.med..react.	FDR	A1	gene.pval	cell_type	icc_thres
chr6:144637028:A:G	3.15586	ENSG00000118495	chr5_12330361_12331560	1.80795e-09	1.83978	6	5	0.815944	0.524796	0.00138823	0.0728605	0.157363	0.749721	0.0115995	0.00882269	A	2.15374e-07	progenitor	0.035446
chr6:144637028:A:G	3.15586	ENSG00000118495	chr7_148334561_148335770	8.86426e-09	1.41166	6	7	0.815944	0.71606	0.0794313	0.772722	0.0141591	0.127627	0.00330607	0.0308979	A	2.15374e-07	progenitor	NA
chr6:144637028:A:G	3.15586	ENSG00000118495	chr9_108142221_108143200	1.06842e-11	2.10655	6	9	0.815944	0.02766	0.127593	0.779083	0.0038804	0.0879036	0.000580375	0.00026069	A	2.15374e-07	progenitor	NA
chr6:144637028:A:G	3.15586	ENSG00000118495	chr9_108186731_108187420	1.52932e-08	2.46128	6	9	0.815944	0.473981	0.0371445	0.53476	0.284309	0.137038	0.00165866	0.0466436	A	2.15374e-07	progenitor	NA
chr12:45022600:G:A	0.68837	ENSG00000185610	chr12_45023661_45024510	9.65461e-10	0.545679	12	12	0.494767	0.729673	0.00192173	0.00761577	3.07243e-12	0.985255	0.00520723	0.00785231	A	2.46731e-07	progenitor	0.215987
chr12:121720008:A:G	-0.343205	ENSG00000089094	chr13_27374731_27375000	5.33295e-09	1.86039	12	13	-0.0673421	-0.441705	0.00558463	0.771913	0.176889	0.0455963	8.72233e-07	0.021687	A	5.38254e-08	progenitor	NA
chr6:144637028:A:G	3.15586	ENSG00000118495	chr16_77869921_77870710	4.44352e-10	2.30011	6	16	0.815944	0.384825	0.0142328	0.232342	0.156204	0.585217	0.00615452	0.00542102	A	2.15374e-07	progenitor	0.581243
chr6:144637028:A:G	3.15586	ENSG00000118495	chr18_37668821_37669690	1.47325e-09	1.71794	6	18	0.815944	0.150295	0.0251005	0.351423	0.152933	0.459316	0.00605327	0.00882269	A	2.15374e-07	progenitor	NA

## Sheet: Replication_ROSMAP
snp	gene.beta	gene.pval	gene	peak	peak.pval	peak.beta	chr	icc_gene	icc_peak	complete.med	partial.med	co.local	partial.med..react.	complete.med..react.	symbol	A1	cell_type	bp_snp	bp_meth	c1	c2	ROSMAP_SNP_BP	pCausal	pCausalM	pCausalA	pReact	pReactM	pReactA	inpeak	inCGI	R2	eGene_overlap	peak_eGene_overlap	snp_eGene_overlap	snp_peak_eGene_overlap	probes	ROSMAP_SNP
chr17:46225386:G:A	-0.984205	1.49088e-08	ENSG00000176681	chr17_46224961_46225720	4.84211e-06	-0.582097	17	0.714076	0.558071	0.000198113	0.991819	0.0079733	0	0	LRRC37A	G	progenitor	46225386	45986876	45982880	45983164	45993217	3.18339e-16	4.01728e-11	1.58946e-11	0.134073	0.000544498	0.000763335	NO	NO	0.140623	YES	NO	NO	NO	cg01934064	rs2471737
chr17:46225515:C:T	-0.984205	1.49088e-08	ENSG00000176681	chr17_46224961_46225720	4.84211e-06	-0.582097	17	0.714076	0.558071	0.000198113	0.991819	0.0079733	0	0	LRRC37A	C	progenitor	46225515	45986876	45982880	45983164	45993217	3.18339e-16	4.01728e-11	1.58946e-11	0.134073	0.000544498	0.000763335	NO	NO	0.140623	YES	NO	NO	NO	cg01934064	rs2471737
chr17:46225538:T:C	-0.984205	1.49088e-08	ENSG00000176681	chr17_46224961_46225720	4.84211e-06	-0.582097	17	0.714076	0.558071	0.000198113	0.991819	0.0079733	0	0	LRRC37A	T	progenitor	46225538	45986876	45982880	45983164	45993217	3.18339e-16	4.01728e-11	1.58946e-11	0.134073	0.000544498	0.000763335	NO	NO	0.140623	YES	NO	NO	NO	cg01934064	rs2471737
chr17:46225386:G:A	-0.984205	1.49088e-08	ENSG00000176681	chr17_46224961_46225720	4.84211e-06	-0.582097	17	0.714076	0.558071	0.000198113	0.991819	0.0079733	0	0	LRRC37A	G	progenitor	46225386	45986876	45982880	45983164	45987897	1.72116e-16	3.99994e-13	2.33364e-11	0.690967	0.364577	0.000728239	NO	NO	0.137923	YES	NO	NO	NO	cg01934064	rs713522
chr17:46225515:C:T	-0.984205	1.49088e-08	ENSG00000176681	chr17_46224961_46225720	4.84211e-06	-0.582097	17	0.714076	0.558071	0.000198113	0.991819	0.0079733	0	0	LRRC37A	C	progenitor	46225515	45986876	45982880	45983164	45987897	1.72116e-16	3.99994e-13	2.33364e-11	0.690967	0.364577	0.000728239	NO	NO	0.137923	YES	NO	NO	NO	cg01934064	rs713522
chr17:46225538:T:C	-0.984205	1.49088e-08	ENSG00000176681	chr17_46224961_46225720	4.84211e-06	-0.582097	17	0.714076	0.558071	0.000198113	0.991819	0.0079733	0	0	LRRC37A	T	progenitor	46225538	45986876	45982880	45983164	45987897	1.72116e-16	3.99994e-13	2.33364e-11	0.690967	0.364577	0.000728239	NO	NO	0.137923	YES	NO	NO	NO	cg01934064	rs713522
chr13:43023570:C:T	1.27018	1.12445e-20	ENSG00000120675	chr13_43023291_43024020	2.53116e-10	0.686107	13	0.83274	0.648907	1.45884e-09	1	4.29248e-07	0	0	DNAJC15	C	progenitor	43023570	43023902	43023368	43023720	43020581	8.40411e-09	3.46706e-07	2.95954e-11	2.63834e-06	9.01328e-08	7.79791e-10	YES	YES	0.0565	YES	YES	NO	NO	cg19182537	rs9594858
chr13:43023729:A:G	0.707997	8.63724e-06	ENSG00000120675	chr13_43023291_43024020	0.00149621	0.367108	13	0.83274	0.648907	0.0138699	0.974609	1.5599e-17	0	0	DNAJC15	A	progenitor	43023729	43023902	43023368	43023720	43020581	8.40411e-09	3.46706e-07	2.95954e-11	2.63834e-06	9.01328e-08	7.79791e-10	YES	YES	0.121947	YES	YES	NO	NO	cg19182537	rs9594858
chr13:43023796:C:G	0.889255	9.40609e-10	ENSG00000120675	chr13_43023291_43024020	1.73166e-06	0.508602	13	0.83274	0.648907	9.84209e-05	0.999898	1.12695e-14	0	0	DNAJC15	C	progenitor	43023796	43023902	43023368	43023720	43020581	8.40411e-09	3.46706e-07	2.95954e-11	2.63834e-06	9.01328e-08	7.79791e-10	YES	YES	0.143861	YES	YES	NO	NO	cg19182537	rs9594858
chr13:43023841:C:G	0.889255	9.40609e-10	ENSG00000120675	chr13_43023291_43024020	1.73166e-06	0.508602	13	0.83274	0.648907	9.84209e-05	0.999898	1.12695e-14	0	0	DNAJC15	C	progenitor	43023841	43023902	43023368	43023720	43020581	8.40411e-09	3.46706e-07	2.95954e-11	2.63834e-06	9.01328e-08	7.79791e-10	YES	YES	0.143861	YES	YES	NO	NO	cg19182537	rs9594858
chr13:43023844:G:A	0.851575	1.13349e-07	ENSG00000120675	chr13_43023291_43024020	0.00178218	0.355134	13	0.83274	0.648907	1.9035e-06	0.98938	4.86607e-19	0	0	DNAJC15	G	progenitor	43023844	43023902	43023368	43023720	43020581	8.40411e-09	3.46706e-07	2.95954e-11	2.63834e-06	9.01328e-08	7.79791e-10	YES	YES	0.0779398	YES	YES	NO	NO	cg19182537	rs9594858
chr13:43023859:G:T	1.05026	2.77912e-13	ENSG00000120675	chr13_43023291_43024020	2.14119e-08	0.606522	13	0.83274	0.648907	3.59106e-06	0.999996	7.75412e-12	0	0	DNAJC15	G	progenitor	43023859	43023902	43023368	43023720	43020581	8.40411e-09	3.46706e-07	2.95954e-11	2.63834e-06	9.01328e-08	7.79791e-10	YES	YES	0.129062	YES	YES	NO	NO	cg19182537	rs9594858
chr13:43023570:C:T	1.27383	3.82634e-08	ENSG00000120675	chr13_43023291_43024020	2.48084e-05	0.657897	13	0.906083	0.714388	4.7947e-06	0.99997	1.00166e-07	0	0	DNAJC15	C	neuron	43023570	43023902	43023368	43023720	43020581	8.40411e-09	3.46706e-07	2.95954e-11	2.63834e-06	9.01328e-08	7.79791e-10	YES	YES	0.0565	YES	YES	NO	NO	cg19182537	rs9594858
chr17:46225386:G:A	-1.43584	2.82288e-21	ENSG00000214401	chr17_46224961_46225720	4.84211e-06	-0.582097	17	0.736487	0.558071	8.13392e-13	0.999964	2.6824e-05	0	0	KANSL1-AS1	G	progenitor	46225386	46031387	0	0	45985878	3.11037e-12	0.000360891	3.65231e-11	0.0507844	0.000159192	0.0236833	NO	NO	0.0501738	YES	NO	NO	NO	cg04571282	rs2435211
chr17:46225515:C:T	-1.43584	2.82288e-21	ENSG00000214401	chr17_46224961_46225720	4.84211e-06	-0.582097	17	0.736487	0.558071	8.13392e-13	0.999964	2.6824e-05	0	0	KANSL1-AS1	C	progenitor	46225515	46031387	0	0	45985878	3.11037e-12	0.000360891	3.65231e-11	0.0507844	0.000159192	0.0236833	NO	NO	0.0501738	YES	NO	NO	NO	cg04571282	rs2435211
chr17:46225538:T:C	-1.43584	2.82288e-21	ENSG00000214401	chr17_46224961_46225720	4.84211e-06	-0.582097	17	0.736487	0.558071	8.13392e-13	0.999964	2.6824e-05	0	0	KANSL1-AS1	T	progenitor	46225538	46031387	0	0	45985878	3.11037e-12	0.000360891	3.65231e-11	0.0507844	0.000159192	0.0236833	NO	NO	0.0501738	YES	NO	NO	NO	cg04571282	rs2435211
chr17:46225386:G:A	-1.24517	1.64227e-08	ENSG00000214401	chr17_46224961_46225720	0.000101602	-0.542479	17	0.769932	0.73173	5.56531e-08	0.981831	0.0180397	0	0	KANSL1-AS1	G	neuron	46225386	46031387	0	0	45985878	3.11037e-12	0.000360891	3.65231e-11	0.0507844	0.000159192	0.0236833	NO	NO	0.0501738	YES	NO	NO	NO	cg04571282	rs2435211
chr17:46225515:C:T	-1.24517	1.64227e-08	ENSG00000214401	chr17_46224961_46225720	0.000101602	-0.542479	17	0.769932	0.73173	5.56531e-08	0.981831	0.0180397	0	0	KANSL1-AS1	C	neuron	46225515	46031387	0	0	45985878	3.11037e-12	0.000360891	3.65231e-11	0.0507844	0.000159192	0.0236833	NO	NO	0.0501738	YES	NO	NO	NO	cg04571282	rs2435211
chr17:46225538:T:C	-1.24517	1.64227e-08	ENSG00000214401	chr17_46224961_46225720	0.000101602	-0.542479	17	0.769932	0.73173	5.56531e-08	0.981831	0.0180397	0	0	KANSL1-AS1	T	neuron	46225538	46031387	0	0	45985878	3.11037e-12	0.000360891	3.65231e-11	0.0507844	0.000159192	0.0236833	NO	NO	0.0501738	YES	NO	NO	NO	cg04571282	rs2435211
chr7:65080857:C:T	-0.401225	5.7668e-07	ENSG00000234585	chr7_65080781_65081610	0.000145207	0.226248	7	0.0909331	0.685107	1.48648e-05	0.994494	0.00537753	0	0	CCT6P3	T	neuron	65080857	64942704	0	0	64894028	3.11203e-08	1.28492e-06	5.68582e-11	0.0161775	0.0043477	0.00534423	NO	NO	0.127208	YES	NO	NO	NO	cg26606589	rs2030811
chr7:65080857:C:T	-0.401225	5.7668e-07	ENSG00000234585	chr7_65080781_65081610	0.000145207	0.226248	7	0.0909331	0.685107	1.48648e-05	0.994494	0.00537753	0	0	CCT6P3	T	neuron	65080857	64942704	0	0	64887642	2.21028e-07	4.32616e-06	5.68582e-11	0.0103475	0.00225547	0.00534423	NO	NO	0.137365	YES	NO	NO	NO	cg26606589	rs34808801
chr7:65080857:C:T	-0.401225	5.7668e-07	ENSG00000234585	chr7_65080781_65081610	0.000145207	0.226248	7	0.0909331	0.685107	1.48648e-05	0.994494	0.00537753	0	0	CCT6P3	T	neuron	65080857	64942704	0	0	64887068	1.39945e-07	3.04753e-06	5.68582e-11	0.010395	0.00293435	0.00534423	NO	NO	0.137365	YES	NO	NO	NO	cg26606589	rs6460205
chr7:65080857:C:T	-0.401225	5.7668e-07	ENSG00000234585	chr7_65080781_65081610	0.000145207	0.226248	7	0.0909331	0.685107	1.48648e-05	0.994494	0.00537753	0	0	CCT6P3	T	neuron	65080857	64942704	0	0	64892914	8.63452e-08	5.38193e-06	5.68582e-11	0.0141794	0.00365842	0.00534423	NO	NO	0.137365	YES	NO	NO	NO	cg26606589	rs871076
chr7:65081303:G:T	-0.478673	1.1248e-10	ENSG00000234585	chr7_65080781_65081610	7.48624e-07	0.369232	7	0.0909331	0.685107	2.1701e-08	0.632964	0.367036	0	0	CCT6P3	G	neuron	65081303	64942704	0	0	64894028	3.11203e-08	1.28492e-06	5.68582e-11	0.0161775	0.0043477	0.00534423	NO	NO	0.149096	YES	NO	NO	NO	cg26606589	rs2030811
chr7:65081303:G:T	-0.478673	1.1248e-10	ENSG00000234585	chr7_65080781_65081610	7.48624e-07	0.369232	7	0.0909331	0.685107	2.1701e-08	0.632964	0.367036	0	0	CCT6P3	G	neuron	65081303	64942704	0	0	64887642	2.21028e-07	4.32616e-06	5.68582e-11	0.0103475	0.00225547	0.00534423	NO	NO	0.164274	YES	NO	NO	NO	cg26606589	rs34808801
chr7:65081303:G:T	-0.478673	1.1248e-10	ENSG00000234585	chr7_65080781_65081610	7.48624e-07	0.369232	7	0.0909331	0.685107	2.1701e-08	0.632964	0.367036	0	0	CCT6P3	G	neuron	65081303	64942704	0	0	64887068	1.39945e-07	3.04753e-06	5.68582e-11	0.010395	0.00293435	0.00534423	NO	NO	0.164274	YES	NO	NO	NO	cg26606589	rs6460205
chr7:65081303:G:T	-0.478673	1.1248e-10	ENSG00000234585	chr7_65080781_65081610	7.48624e-07	0.369232	7	0.0909331	0.685107	2.1701e-08	0.632964	0.367036	0	0	CCT6P3	G	neuron	65081303	64942704	0	0	64892914	8.63452e-08	5.38193e-06	5.68582e-11	0.0141794	0.00365842	0.00534423	NO	NO	0.164274	YES	NO	NO	NO	cg26606589	rs871076
chr7:65080857:C:T	-0.401225	5.7668e-07	ENSG00000234585	chr7_65080781_65081610	0.000145207	0.226248	7	0.0909331	0.685107	1.48648e-05	0.994494	0.00537753	0	0	CCT6P3	T	neuron	65080857	64942704	0	0	64880696	1.94561e-09	0.00111374	7.36684e-11	0.0161722	0.0017736	0.0078842	NO	NO	0.120799	YES	NO	NO	NO	cg26606589	rs6975625
chr7:65081303:G:T	-0.478673	1.1248e-10	ENSG00000234585	chr7_65080781_65081610	7.48624e-07	0.369232	7	0.0909331	0.685107	2.1701e-08	0.632964	0.367036	0	0	CCT6P3	G	neuron	65081303	64942704	0	0	64880696	1.94561e-09	0.00111374	7.36684e-11	0.0161722	0.0017736	0.0078842	NO	NO	0.198895	YES	NO	NO	NO	cg26606589	rs6975625
chr7:65080857:C:T	-0.401225	5.7668e-07	ENSG00000234585	chr7_65080781_65081610	0.000145207	0.226248	7	0.0909331	0.685107	1.48648e-05	0.994494	0.00537753	0	0	CCT6P3	T	neuron	65080857	64942704	0	0	64897872	4.76416e-09	0.120676	7.82565e-11	0.0315629	0.120676	0.00537186	NO	NO	0.118034	YES	NO	NO	NO	cg26606589	rs1880657
chr7:65081303:G:T	-0.478673	1.1248e-10	ENSG00000234585	chr7_65080781_65081610	7.48624e-07	0.369232	7	0.0909331	0.685107	2.1701e-08	0.632964	0.367036	0	0	CCT6P3	G	neuron	65081303	64942704	0	0	64897872	4.76416e-09	0.120676	7.82565e-11	0.0315629	0.120676	0.00537186	NO	NO	0.174682	YES	NO	NO	NO	cg26606589	rs1880657
chr7:65080857:C:T	-0.401225	5.7668e-07	ENSG00000234585	chr7_65080781_65081610	0.000145207	0.226248	7	0.0909331	0.685107	1.48648e-05	0.994494	0.00537753	0	0	CCT6P3	T	neuron	65080857	64942704	0	0	64882616	7.70988e-09	0.0027992	8.39191e-11	0.0161722	0.00535074	0.0078842	NO	NO	0.140415	YES	NO	NO	NO	cg26606589	rs6460203
chr7:65081303:G:T	-0.478673	1.1248e-10	ENSG00000234585	chr7_65080781_65081610	7.48624e-07	0.369232	7	0.0909331	0.685107	2.1701e-08	0.632964	0.367036	0	0	CCT6P3	G	neuron	65081303	64942704	0	0	64882616	7.70988e-09	0.0027992	8.39191e-11	0.0161722	0.00535074	0.0078842	NO	NO	0.173635	YES	NO	NO	NO	cg26606589	rs6460203
chr7:65080857:C:T	-0.401225	5.7668e-07	ENSG00000234585	chr7_65080781_65081610	0.000145207	0.226248	7	0.0909331	0.685107	1.48648e-05	0.994494	0.00537753	0	0	CCT6P3	T	neuron	65080857	64942704	0	0	64944385	0.000688179	0.74751	8.96917e-11	0.0184383	0.686909	0.00378756	NO	NO	0.131248	YES	NO	NO	NO	cg26606589	rs1524823
chr7:65080857:C:T	-0.401225	5.7668e-07	ENSG00000234585	chr7_65080781_65081610	0.000145207	0.226248	7	0.0909331	0.685107	1.48648e-05	0.994494	0.00537753	0	0	CCT6P3	T	neuron	65080857	64942704	0	0	64943005	0.0011829	0.753328	8.96917e-11	0.024413	0.694337	0.00378756	NO	NO	0.0779427	YES	NO	NO	NO	cg26606589	rs35373826
chr7:65081303:G:T	-0.478673	1.1248e-10	ENSG00000234585	chr7_65080781_65081610	7.48624e-07	0.369232	7	0.0909331	0.685107	2.1701e-08	0.632964	0.367036	0	0	CCT6P3	G	neuron	65081303	64942704	0	0	64944385	0.000688179	0.74751	8.96917e-11	0.0184383	0.686909	0.00378756	NO	NO	0.168696	YES	NO	NO	NO	cg26606589	rs1524823
chr7:65081303:G:T	-0.478673	1.1248e-10	ENSG00000234585	chr7_65080781_65081610	7.48624e-07	0.369232	7	0.0909331	0.685107	2.1701e-08	0.632964	0.367036	0	0	CCT6P3	G	neuron	65081303	64942704	0	0	64943005	0.0011829	0.753328	8.96917e-11	0.024413	0.694337	0.00378756	NO	NO	0.261881	YES	NO	NO	NO	cg26606589	rs35373826
chr17:46225386:G:A	-1.43584	2.82288e-21	ENSG00000214401	chr17_46224961_46225720	4.84211e-06	-0.582097	17	0.736487	0.558071	8.13392e-13	0.999964	2.6824e-05	0	0	KANSL1-AS1	G	progenitor	46225386	46031387	0	0	45984527	4.90021e-12	0.000208192	9.78452e-11	0.157665	8.18776e-05	0.0743897	NO	NO	0.0437083	YES	NO	NO	NO	cg04571282	rs2435209
chr17:46225386:G:A	-1.43584	2.82288e-21	ENSG00000214401	chr17_46224961_46225720	4.84211e-06	-0.582097	17	0.736487	0.558071	8.13392e-13	0.999964	2.6824e-05	0	0	KANSL1-AS1	G	progenitor	46225386	46031387	0	0	45984528	4.90021e-12	0.000398986	9.78452e-11	0.157665	0.000382083	0.0743897	NO	NO	0.0437083	YES	NO	NO	NO	cg04571282	rs2435210
chr17:46225515:C:T	-1.43584	2.82288e-21	ENSG00000214401	chr17_46224961_46225720	4.84211e-06	-0.582097	17	0.736487	0.558071	8.13392e-13	0.999964	2.6824e-05	0	0	KANSL1-AS1	C	progenitor	46225515	46031387	0	0	45984527	4.90021e-12	0.000208192	9.78452e-11	0.157665	8.18776e-05	0.0743897	NO	NO	0.0437083	YES	NO	NO	NO	cg04571282	rs2435209
chr17:46225515:C:T	-1.43584	2.82288e-21	ENSG00000214401	chr17_46224961_46225720	4.84211e-06	-0.582097	17	0.736487	0.558071	8.13392e-13	0.999964	2.6824e-05	0	0	KANSL1-AS1	C	progenitor	46225515	46031387	0	0	45984528	4.90021e-12	0.000398986	9.78452e-11	0.157665	0.000382083	0.0743897	NO	NO	0.0437083	YES	NO	NO	NO	cg04571282	rs2435210
chr17:46225538:T:C	-1.43584	2.82288e-21	ENSG00000214401	chr17_46224961_46225720	4.84211e-06	-0.582097	17	0.736487	0.558071	8.13392e-13	0.999964	2.6824e-05	0	0	KANSL1-AS1	T	progenitor	46225538	46031387	0	0	45984527	4.90021e-12	0.000208192	9.78452e-11	0.157665	8.18776e-05	0.0743897	NO	NO	0.0437083	YES	NO	NO	NO	cg04571282	rs2435209
chr17:46225538:T:C	-1.43584	2.82288e-21	ENSG00000214401	chr17_46224961_46225720	4.84211e-06	-0.582097	17	0.736487	0.558071	8.13392e-13	0.999964	2.6824e-05	0	0	KANSL1-AS1	T	progenitor	46225538	46031387	0	0	45984528	4.90021e-12	0.000398986	9.78452e-11	0.157665	0.000382083	0.0743897	NO	NO	0.0437083	YES	NO	NO	NO	cg04571282	rs2435210
chr17:46225386:G:A	-1.24517	1.64227e-08	ENSG00000214401	chr17_46224961_46225720	0.000101602	-0.542479	17	0.769932	0.73173	5.56531e-08	0.981831	0.0180397	0	0	KANSL1-AS1	G	neuron	46225386	46031387	0	0	45984527	4.90021e-12	0.000208192	9.78452e-11	0.157665	8.18776e-05	0.0743897	NO	NO	0.0437083	YES	NO	NO	NO	cg04571282	rs2435209
chr17:46225386:G:A	-1.24517	1.64227e-08	ENSG00000214401	chr17_46224961_46225720	0.000101602	-0.542479	17	0.769932	0.73173	5.56531e-08	0.981831	0.0180397	0	0	KANSL1-AS1	G	neuron	46225386	46031387	0	0	45984528	4.90021e-12	0.000398986	9.78452e-11	0.157665	0.000382083	0.0743897	NO	NO	0.0437083	YES	NO	NO	NO	cg04571282	rs2435210
chr17:46225515:C:T	-1.24517	1.64227e-08	ENSG00000214401	chr17_46224961_46225720	0.000101602	-0.542479	17	0.769932	0.73173	5.56531e-08	0.981831	0.0180397	0	0	KANSL1-AS1	C	neuron	46225515	46031387	0	0	45984527	4.90021e-12	0.000208192	9.78452e-11	0.157665	8.18776e-05	0.0743897	NO	NO	0.0437083	YES	NO	NO	NO	cg04571282	rs2435209
chr17:46225515:C:T	-1.24517	1.64227e-08	ENSG00000214401	chr17_46224961_46225720	0.000101602	-0.542479	17	0.769932	0.73173	5.56531e-08	0.981831	0.0180397	0	0	KANSL1-AS1	C	neuron	46225515	46031387	0	0	45984528	4.90021e-12	0.000398986	9.78452e-11	0.157665	0.000382083	0.0743897	NO	NO	0.0437083	YES	NO	NO	NO	cg04571282	rs2435210
chr17:46225538:T:C	-1.24517	1.64227e-08	ENSG00000214401	chr17_46224961_46225720	0.000101602	-0.542479	17	0.769932	0.73173	5.56531e-08	0.981831	0.0180397	0	0	KANSL1-AS1	T	neuron	46225538	46031387	0	0	45984527	4.90021e-12	0.000208192	9.78452e-11	0.157665	8.18776e-05	0.0743897	NO	NO	0.0437083	YES	NO	NO	NO	cg04571282	rs2435209
chr17:46225538:T:C	-1.24517	1.64227e-08	ENSG00000214401	chr17_46224961_46225720	0.000101602	-0.542479	17	0.769932	0.73173	5.56531e-08	0.981831	0.0180397	0	0	KANSL1-AS1	T	neuron	46225538	46031387	0	0	45984528	4.90021e-12	0.000398986	9.78452e-11	0.157665	0.000382083	0.0743897	NO	NO	0.0437083	YES	NO	NO	NO	cg04571282	rs2435210
chr7:65080857:C:T	-0.401225	5.7668e-07	ENSG00000234585	chr7_65080781_65081610	0.000145207	0.226248	7	0.0909331	0.685107	1.48648e-05	0.994494	0.00537753	0	0	CCT6P3	T	neuron	65080857	64942704	0	0	64882000	5.20453e-08	0.00141927	1.18656e-10	0.0161722	0.00844137	0.0078842	NO	NO	0.123821	YES	NO	NO	NO	cg26606589	rs4718153
chr7:65081303:G:T	-0.478673	1.1248e-10	ENSG00000234585	chr7_65080781_65081610	7.48624e-07	0.369232	7	0.0909331	0.685107	2.1701e-08	0.632964	0.367036	0	0	CCT6P3	G	neuron	65081303	64942704	0	0	64882000	5.20453e-08	0.00141927	1.18656e-10	0.0161722	0.00844137	0.0078842	NO	NO	0.21067	YES	NO	NO	NO	cg26606589	rs4718153
chr7:65080857:C:T	-0.401225	5.7668e-07	ENSG00000234585	chr7_65080781_65081610	0.000145207	0.226248	7	0.0909331	0.685107	1.48648e-05	0.994494	0.00537753	0	0	CCT6P3	T	neuron	65080857	64942704	0	0	64856239	1.87869e-10	0.564807	1.87869e-10	0.0246386	0.564807	0.0148614	NO	NO	0	YES	NO	NO	NO	cg26606589	chr7.64316617
chr7:65081303:G:T	-0.478673	1.1248e-10	ENSG00000234585	chr7_65080781_65081610	7.48624e-07	0.369232	7	0.0909331	0.685107	2.1701e-08	0.632964	0.367036	0	0	CCT6P3	G	neuron	65081303	64942704	0	0	64856239	1.87869e-10	0.564807	1.87869e-10	0.0246386	0.564807	0.0148614	NO	NO	0	YES	NO	NO	NO	cg26606589	chr7.64316617
chr7:65080857:C:T	-0.401225	5.7668e-07	ENSG00000234585	chr7_65080781_65081610	0.000145207	0.226248	7	0.0909331	0.685107	1.48648e-05	0.994494	0.00537753	0	0	CCT6P3	T	neuron	65080857	64942704	0	0	64940951	0.0239715	0.838764	2.40604e-10	0.0681381	0.837592	0.00350405	NO	NO	0.131248	YES	NO	NO	NO	cg26606589	rs10277525
chr7:65081303:G:T	-0.478673	1.1248e-10	ENSG00000234585	chr7_65080781_65081610	7.48624e-07	0.369232	7	0.0909331	0.685107	2.1701e-08	0.632964	0.367036	0	0	CCT6P3	G	neuron	65081303	64942704	0	0	64940951	0.0239715	0.838764	2.40604e-10	0.0681381	0.837592	0.00350405	NO	NO	0.168696	YES	NO	NO	NO	cg26606589	rs10277525
chr7:65080857:C:T	-0.401225	5.7668e-07	ENSG00000234585	chr7_65080781_65081610	0.000145207	0.226248	7	0.0909331	0.685107	1.48648e-05	0.994494	0.00537753	0	0	CCT6P3	T	neuron	65080857	64942704	0	0	64887643	1.39206e-07	5.87468e-06	2.44617e-10	0.0103475	0.00225547	0.00534423	NO	NO	0.137365	YES	NO	NO	NO	cg26606589	rs7455565
chr7:65081303:G:T	-0.478673	1.1248e-10	ENSG00000234585	chr7_65080781_65081610	7.48624e-07	0.369232	7	0.0909331	0.685107	2.1701e-08	0.632964	0.367036	0	0	CCT6P3	G	neuron	65081303	64942704	0	0	64887643	1.39206e-07	5.87468e-06	2.44617e-10	0.0103475	0.00225547	0.00534423	NO	NO	0.164274	YES	NO	NO	NO	cg26606589	rs7455565
chr7:65080857:C:T	-0.401225	5.7668e-07	ENSG00000234585	chr7_65080781_65081610	0.000145207	0.226248	7	0.0909331	0.685107	1.48648e-05	0.994494	0.00537753	0	0	CCT6P3	T	neuron	65080857	64942704	0	0	64848511	2.98162e-09	0.820305	4.64155e-10	0.0111334	0.820305	0.0044021	NO	NO	0.0202408	YES	NO	NO	NO	cg26606589	rs28878851
chr7:65081303:G:T	-0.478673	1.1248e-10	ENSG00000234585	chr7_65080781_65081610	7.48624e-07	0.369232	7	0.0909331	0.685107	2.1701e-08	0.632964	0.367036	0	0	CCT6P3	G	neuron	65081303	64942704	0	0	64848511	2.98162e-09	0.820305	4.64155e-10	0.0111334	0.820305	0.0044021	NO	NO	0.153345	YES	NO	NO	NO	cg26606589	rs28878851
chr7:65080857:C:T	-0.401225	5.7668e-07	ENSG00000234585	chr7_65080781_65081610	0.000145207	0.226248	7	0.0909331	0.685107	1.48648e-05	0.994494	0.00537753	0	0	CCT6P3	T	neuron	65080857	64942704	0	0	64848862	3.82785e-08	0.820305	4.76045e-10	0.0111334	0.820305	0.0044021	NO	NO	0.0202408	YES	NO	NO	NO	cg26606589	rs10244479
chr7:65081303:G:T	-0.478673	1.1248e-10	ENSG00000234585	chr7_65080781_65081610	7.48624e-07	0.369232	7	0.0909331	0.685107	2.1701e-08	0.632964	0.367036	0	0	CCT6P3	G	neuron	65081303	64942704	0	0	64848862	3.82785e-08	0.820305	4.76045e-10	0.0111334	0.820305	0.0044021	NO	NO	0.153345	YES	NO	NO	NO	cg26606589	rs10244479
chr7:65080857:C:T	-0.401225	5.7668e-07	ENSG00000234585	chr7_65080781_65081610	0.000145207	0.226248	7	0.0909331	0.685107	1.48648e-05	0.994494	0.00537753	0	0	CCT6P3	T	neuron	65080857	64942704	0	0	64884930	1.17368e-06	2.11264e-06	5.691e-10	0.0146357	0.0038875	0.0078842	NO	NO	0.140665	YES	NO	NO	NO	cg26606589	rs67268573
chr7:65081303:G:T	-0.478673	1.1248e-10	ENSG00000234585	chr7_65080781_65081610	7.48624e-07	0.369232	7	0.0909331	0.685107	2.1701e-08	0.632964	0.367036	0	0	CCT6P3	G	neuron	65081303	64942704	0	0	64884930	1.17368e-06	2.11264e-06	5.691e-10	0.0146357	0.0038875	0.0078842	NO	NO	0.160444	YES	NO	NO	NO	cg26606589	rs67268573
chr7:65080857:C:T	-0.401225	5.7668e-07	ENSG00000234585	chr7_65080781_65081610	0.000145207	0.226248	7	0.0909331	0.685107	1.48648e-05	0.994494	0.00537753	0	0	CCT6P3	T	neuron	65080857	64942704	0	0	64891648	1.87282e-07	9.03622e-06	7.47185e-10	0.0141794	0.00833062	0.00534423	NO	NO	0.137365	YES	NO	NO	NO	cg26606589	rs13239272
chr7:65081303:G:T	-0.478673	1.1248e-10	ENSG00000234585	chr7_65080781_65081610	7.48624e-07	0.369232	7	0.0909331	0.685107	2.1701e-08	0.632964	0.367036	0	0	CCT6P3	G	neuron	65081303	64942704	0	0	64891648	1.87282e-07	9.03622e-06	7.47185e-10	0.0141794	0.00833062	0.00534423	NO	NO	0.164274	YES	NO	NO	NO	cg26606589	rs13239272
chr7:65080857:C:T	-0.401225	5.7668e-07	ENSG00000234585	chr7_65080781_65081610	0.000145207	0.226248	7	0.0909331	0.685107	1.48648e-05	0.994494	0.00537753	0	0	CCT6P3	T	neuron	65080857	64942704	0	0	64889370	8.63452e-08	4.48187e-06	8.27296e-10	0.0141794	0.00340125	0.00534423	NO	NO	0.0901435	YES	NO	NO	NO	cg26606589	rs4718159
chr7:65081303:G:T	-0.478673	1.1248e-10	ENSG00000234585	chr7_65080781_65081610	7.48624e-07	0.369232	7	0.0909331	0.685107	2.1701e-08	0.632964	0.367036	0	0	CCT6P3	G	neuron	65081303	64942704	0	0	64889370	8.63452e-08	4.48187e-06	8.27296e-10	0.0141794	0.00340125	0.00534423	NO	NO	0.241795	YES	NO	NO	NO	cg26606589	rs4718159
chr17:46225386:G:A	-1.43584	2.82288e-21	ENSG00000214401	chr17_46224961_46225720	4.84211e-06	-0.582097	17	0.736487	0.558071	8.13392e-13	0.999964	2.6824e-05	0	0	KANSL1-AS1	G	progenitor	46225386	46031387	0	0	45981562	5.79776e-11	0.000247588	8.92e-10	0.0740805	0.000405043	0.0320953	NO	NO	0.0406747	YES	NO	NO	NO	cg04571282	rs2435207
chr17:46225515:C:T	-1.43584	2.82288e-21	ENSG00000214401	chr17_46224961_46225720	4.84211e-06	-0.582097	17	0.736487	0.558071	8.13392e-13	0.999964	2.6824e-05	0	0	KANSL1-AS1	C	progenitor	46225515	46031387	0	0	45981562	5.79776e-11	0.000247588	8.92e-10	0.0740805	0.000405043	0.0320953	NO	NO	0.0406747	YES	NO	NO	NO	cg04571282	rs2435207
chr17:46225538:T:C	-1.43584	2.82288e-21	ENSG00000214401	chr17_46224961_46225720	4.84211e-06	-0.582097	17	0.736487	0.558071	8.13392e-13	0.999964	2.6824e-05	0	0	KANSL1-AS1	T	progenitor	46225538	46031387	0	0	45981562	5.79776e-11	0.000247588	8.92e-10	0.0740805	0.000405043	0.0320953	NO	NO	0.0406747	YES	NO	NO	NO	cg04571282	rs2435207
chr17:46225386:G:A	-1.24517	1.64227e-08	ENSG00000214401	chr17_46224961_46225720	0.000101602	-0.542479	17	0.769932	0.73173	5.56531e-08	0.981831	0.0180397	0	0	KANSL1-AS1	G	neuron	46225386	46031387	0	0	45981562	5.79776e-11	0.000247588	8.92e-10	0.0740805	0.000405043	0.0320953	NO	NO	0.0406747	YES	NO	NO	NO	cg04571282	rs2435207
chr17:46225515:C:T	-1.24517	1.64227e-08	ENSG00000214401	chr17_46224961_46225720	0.000101602	-0.542479	17	0.769932	0.73173	5.56531e-08	0.981831	0.0180397	0	0	KANSL1-AS1	C	neuron	46225515	46031387	0	0	45981562	5.79776e-11	0.000247588	8.92e-10	0.0740805	0.000405043	0.0320953	NO	NO	0.0406747	YES	NO	NO	NO	cg04571282	rs2435207
chr17:46225538:T:C	-1.24517	1.64227e-08	ENSG00000214401	chr17_46224961_46225720	0.000101602	-0.542479	17	0.769932	0.73173	5.56531e-08	0.981831	0.0180397	0	0	KANSL1-AS1	T	neuron	46225538	46031387	0	0	45981562	5.79776e-11	0.000247588	8.92e-10	0.0740805	0.000405043	0.0320953	NO	NO	0.0406747	YES	NO	NO	NO	cg04571282	rs2435207
chr7:65080857:C:T	-0.401225	5.7668e-07	ENSG00000234585	chr7_65080781_65081610	0.000145207	0.226248	7	0.0909331	0.685107	1.48648e-05	0.994494	0.00537753	0	0	CCT6P3	T	neuron	65080857	64942704	0	0	64879047	1.1686e-08	0.00091376	1.03192e-09	0.0161722	0.0186089	0.0078842	NO	NO	0.120799	YES	NO	NO	NO	cg26606589	rs6956037
chr7:65081303:G:T	-0.478673	1.1248e-10	ENSG00000234585	chr7_65080781_65081610	7.48624e-07	0.369232	7	0.0909331	0.685107	2.1701e-08	0.632964	0.367036	0	0	CCT6P3	G	neuron	65081303	64942704	0	0	64879047	1.1686e-08	0.00091376	1.03192e-09	0.0161722	0.0186089	0.0078842	NO	NO	0.198895	YES	NO	NO	NO	cg26606589	rs6956037
chr7:65080857:C:T	-0.401225	5.7668e-07	ENSG00000234585	chr7_65080781_65081610	0.000145207	0.226248	7	0.0909331	0.685107	1.48648e-05	0.994494	0.00537753	0	0	CCT6P3	T	neuron	65080857	64942704	0	0	64887101	1.39945e-07	2.0952e-05	1.10602e-09	0.010395	0.00249454	0.00534423	NO	NO	0.14594	YES	NO	NO	NO	cg26606589	rs6460206
chr7:65081303:G:T	-0.478673	1.1248e-10	ENSG00000234585	chr7_65080781_65081610	7.48624e-07	0.369232	7	0.0909331	0.685107	2.1701e-08	0.632964	0.367036	0	0	CCT6P3	G	neuron	65081303	64942704	0	0	64887101	1.39945e-07	2.0952e-05	1.10602e-09	0.010395	0.00249454	0.00534423	NO	NO	0.182076	YES	NO	NO	NO	cg26606589	rs6460206
chr17:46225386:G:A	-1.43584	2.82288e-21	ENSG00000214401	chr17_46224961_46225720	4.84211e-06	-0.582097	17	0.736487	0.558071	8.13392e-13	0.999964	2.6824e-05	0	0	KANSL1-AS1	G	progenitor	46225386	46031387	0	0	45980745	8.19547e-11	0.000289787	1.35868e-09	0.0689764	0.000449985	0.0289012	NO	NO	0.0406747	YES	NO	NO	NO	cg04571282	rs2435206
chr17:46225515:C:T	-1.43584	2.82288e-21	ENSG00000214401	chr17_46224961_46225720	4.84211e-06	-0.582097	17	0.736487	0.558071	8.13392e-13	0.999964	2.6824e-05	0	0	KANSL1-AS1	C	progenitor	46225515	46031387	0	0	45980745	8.19547e-11	0.000289787	1.35868e-09	0.0689764	0.000449985	0.0289012	NO	NO	0.0406747	YES	NO	NO	NO	cg04571282	rs2435206
chr17:46225538:T:C	-1.43584	2.82288e-21	ENSG00000214401	chr17_46224961_46225720	4.84211e-06	-0.582097	17	0.736487	0.558071	8.13392e-13	0.999964	2.6824e-05	0	0	KANSL1-AS1	T	progenitor	46225538	46031387	0	0	45980745	8.19547e-11	0.000289787	1.35868e-09	0.0689764	0.000449985	0.0289012	NO	NO	0.0406747	YES	NO	NO	NO	cg04571282	rs2435206
chr17:46225386:G:A	-1.24517	1.64227e-08	ENSG00000214401	chr17_46224961_46225720	0.000101602	-0.542479	17	0.769932	0.73173	5.56531e-08	0.981831	0.0180397	0	0	KANSL1-AS1	G	neuron	46225386	46031387	0	0	45980745	8.19547e-11	0.000289787	1.35868e-09	0.0689764	0.000449985	0.0289012	NO	NO	0.0406747	YES	NO	NO	NO	cg04571282	rs2435206
chr17:46225515:C:T	-1.24517	1.64227e-08	ENSG00000214401	chr17_46224961_46225720	0.000101602	-0.542479	17	0.769932	0.73173	5.56531e-08	0.981831	0.0180397	0	0	KANSL1-AS1	C	neuron	46225515	46031387	0	0	45980745	8.19547e-11	0.000289787	1.35868e-09	0.0689764	0.000449985	0.0289012	NO	NO	0.0406747	YES	NO	NO	NO	cg04571282	rs2435206
chr17:46225538:T:C	-1.24517	1.64227e-08	ENSG00000214401	chr17_46224961_46225720	0.000101602	-0.542479	17	0.769932	0.73173	5.56531e-08	0.981831	0.0180397	0	0	KANSL1-AS1	T	neuron	46225538	46031387	0	0	45980745	8.19547e-11	0.000289787	1.35868e-09	0.0689764	0.000449985	0.0289012	NO	NO	0.0406747	YES	NO	NO	NO	cg04571282	rs2435206
chr7:65080857:C:T	-0.401225	5.7668e-07	ENSG00000234585	chr7_65080781_65081610	0.000145207	0.226248	7	0.0909331	0.685107	1.48648e-05	0.994494	0.00537753	0	0	CCT6P3	T	neuron	65080857	64942704	0	0	64896902	4.82108e-09	0.108041	1.69606e-09	0.043828	0.108041	0.0078842	NO	NO	0.0744353	YES	NO	NO	NO	cg26606589	rs4718161
chr7:65081303:G:T	-0.478673	1.1248e-10	ENSG00000234585	chr7_65080781_65081610	7.48624e-07	0.369232	7	0.0909331	0.685107	2.1701e-08	0.632964	0.367036	0	0	CCT6P3	G	neuron	65081303	64942704	0	0	64896902	4.82108e-09	0.108041	1.69606e-09	0.043828	0.108041	0.0078842	NO	NO	0.258148	YES	NO	NO	NO	cg26606589	rs4718161
chr7:65080857:C:T	-0.401225	5.7668e-07	ENSG00000234585	chr7_65080781_65081610	0.000145207	0.226248	7	0.0909331	0.685107	1.48648e-05	0.994494	0.00537753	0	0	CCT6P3	T	neuron	65080857	64942704	0	0	64888362	2.85906e-06	0.000161735	1.96635e-09	0.0102308	0.00215796	0.00496988	NO	NO	0.137365	YES	NO	NO	NO	cg26606589	rs10231738
chr7:65081303:G:T	-0.478673	1.1248e-10	ENSG00000234585	chr7_65080781_65081610	7.48624e-07	0.369232	7	0.0909331	0.685107	2.1701e-08	0.632964	0.367036	0	0	CCT6P3	G	neuron	65081303	64942704	0	0	64888362	2.85906e-06	0.000161735	1.96635e-09	0.0102308	0.00215796	0.00496988	NO	NO	0.164274	YES	NO	NO	NO	cg26606589	rs10231738
chr7:65080857:C:T	-0.401225	5.7668e-07	ENSG00000234585	chr7_65080781_65081610	0.000145207	0.226248	7	0.0909331	0.685107	1.48648e-05	0.994494	0.00537753	0	0	CCT6P3	T	neuron	65080857	64942704	0	0	64792473	2.07941e-09	0.0185329	2.07941e-09	0.287698	0.0374067	0.021417	NO	NO	0.0834549	YES	NO	NO	NO	cg26606589	rs6976052
chr7:65081303:G:T	-0.478673	1.1248e-10	ENSG00000234585	chr7_65080781_65081610	7.48624e-07	0.369232	7	0.0909331	0.685107	2.1701e-08	0.632964	0.367036	0	0	CCT6P3	G	neuron	65081303	64942704	0	0	64792473	2.07941e-09	0.0185329	2.07941e-09	0.287698	0.0374067	0.021417	NO	NO	0.120678	YES	NO	NO	NO	cg26606589	rs6976052
chr7:65080857:C:T	-0.401225	5.7668e-07	ENSG00000234585	chr7_65080781_65081610	0.000145207	0.226248	7	0.0909331	0.685107	1.48648e-05	0.994494	0.00537753	0	0	CCT6P3	T	neuron	65080857	64942704	0	0	64887625	1.55215e-06	4.23988e-05	3.39108e-09	0.0103475	0.00225547	0.00534423	NO	NO	0.137365	YES	NO	NO	NO	cg26606589	rs10256484
chr7:65081303:G:T	-0.478673	1.1248e-10	ENSG00000234585	chr7_65080781_65081610	7.48624e-07	0.369232	7	0.0909331	0.685107	2.1701e-08	0.632964	0.367036	0	0	CCT6P3	G	neuron	65081303	64942704	0	0	64887625	1.55215e-06	4.23988e-05	3.39108e-09	0.0103475	0.00225547	0.00534423	NO	NO	0.164274	YES	NO	NO	NO	cg26606589	rs10256484
chr7:65080857:C:T	-0.401225	5.7668e-07	ENSG00000234585	chr7_65080781_65081610	0.000145207	0.226248	7	0.0909331	0.685107	1.48648e-05	0.994494	0.00537753	0	0	CCT6P3	T	neuron	65080857	64942704	0	0	64850959	3.22579e-08	0.782511	3.72714e-09	0.00681019	0.782511	0.00339309	NO	NO	0.126133	YES	NO	NO	NO	cg26606589	rs12668689
chr7:65080857:C:T	-0.401225	5.7668e-07	ENSG00000234585	chr7_65080781_65081610	0.000145207	0.226248	7	0.0909331	0.685107	1.48648e-05	0.994494	0.00537753	0	0	CCT6P3	T	neuron	65080857	64942704	0	0	64851179	1.15441e-07	0.782511	3.72714e-09	0.00681019	0.782511	0.00339309	NO	NO	0.126133	YES	NO	NO	NO	cg26606589	rs6980403
chr7:65080857:C:T	-0.401225	5.7668e-07	ENSG00000234585	chr7_65080781_65081610	0.000145207	0.226248	7	0.0909331	0.685107	1.48648e-05	0.994494	0.00537753	0	0	CCT6P3	T	neuron	65080857	64942704	0	0	64849462	6.57347e-08	0.782511	3.72714e-09	0.00681019	0.782511	0.00339309	NO	NO	0.000817175	YES	NO	NO	NO	cg26606589	rs7786053
chr7:65081303:G:T	-0.478673	1.1248e-10	ENSG00000234585	chr7_65080781_65081610	7.48624e-07	0.369232	7	0.0909331	0.685107	2.1701e-08	0.632964	0.367036	0	0	CCT6P3	G	neuron	65081303	64942704	0	0	64850959	3.22579e-08	0.782511	3.72714e-09	0.00681019	0.782511	0.00339309	NO	NO	0.401484	YES	NO	NO	NO	cg26606589	rs12668689
chr7:65081303:G:T	-0.478673	1.1248e-10	ENSG00000234585	chr7_65080781_65081610	7.48624e-07	0.369232	7	0.0909331	0.685107	2.1701e-08	0.632964	0.367036	0	0	CCT6P3	G	neuron	65081303	64942704	0	0	64851179	1.15441e-07	0.782511	3.72714e-09	0.00681019	0.782511	0.00339309	NO	NO	0.401484	YES	NO	NO	NO	cg26606589	rs6980403
chr7:65081303:G:T	-0.478673	1.1248e-10	ENSG00000234585	chr7_65080781_65081610	7.48624e-07	0.369232	7	0.0909331	0.685107	2.1701e-08	0.632964	0.367036	0	0	CCT6P3	G	neuron	65081303	64942704	0	0	64849462	6.57347e-08	0.782511	3.72714e-09	0.00681019	0.782511	0.00339309	NO	NO	0.109204	YES	NO	NO	NO	cg26606589	rs7786053
chr7:65080857:C:T	-0.401225	5.7668e-07	ENSG00000234585	chr7_65080781_65081610	0.000145207	0.226248	7	0.0909331	0.685107	1.48648e-05	0.994494	0.00537753	0	0	CCT6P3	T	neuron	65080857	64942704	0	0	64889409	8.63452e-08	2.31715e-05	3.93056e-09	0.0141794	0.00340125	0.00534423	NO	NO	0.137365	YES	NO	NO	NO	cg26606589	rs4718160
chr7:65081303:G:T	-0.478673	1.1248e-10	ENSG00000234585	chr7_65080781_65081610	7.48624e-07	0.369232	7	0.0909331	0.685107	2.1701e-08	0.632964	0.367036	0	0	CCT6P3	G	neuron	65081303	64942704	0	0	64889409	8.63452e-08	2.31715e-05	3.93056e-09	0.0141794	0.00340125	0.00534423	NO	NO	0.164274	YES	NO	NO	NO	cg26606589	rs4718160
chr7:65080857:C:T	-0.401225	5.7668e-07	ENSG00000234585	chr7_65080781_65081610	0.000145207	0.226248	7	0.0909331	0.685107	1.48648e-05	0.994494	0.00537753	0	0	CCT6P3	T	neuron	65080857	64942704	0	0	64942794	0.000632977	0.682696	4.06274e-09	0.0186609	0.773805	0.00378756	NO	NO	0.131248	YES	NO	NO	NO	cg26606589	rs9886096
chr7:65081303:G:T	-0.478673	1.1248e-10	ENSG00000234585	chr7_65080781_65081610	7.48624e-07	0.369232	7	0.0909331	0.685107	2.1701e-08	0.632964	0.367036	0	0	CCT6P3	G	neuron	65081303	64942704	0	0	64942794	0.000632977	0.682696	4.06274e-09	0.0186609	0.773805	0.00378756	NO	NO	0.168696	YES	NO	NO	NO	cg26606589	rs9886096
chr7:65080857:C:T	-0.401225	5.7668e-07	ENSG00000234585	chr7_65080781_65081610	0.000145207	0.226248	7	0.0909331	0.685107	1.48648e-05	0.994494	0.00537753	0	0	CCT6P3	T	neuron	65080857	64942704	0	0	64884558	2.49627e-06	5.73981e-05	4.86902e-09	0.0167293	0.00401062	0.0078842	NO	NO	0.137365	YES	NO	NO	NO	cg26606589	rs13233432
chr7:65081303:G:T	-0.478673	1.1248e-10	ENSG00000234585	chr7_65080781_65081610	7.48624e-07	0.369232	7	0.0909331	0.685107	2.1701e-08	0.632964	0.367036	0	0	CCT6P3	G	neuron	65081303	64942704	0	0	64884558	2.49627e-06	5.73981e-05	4.86902e-09	0.0167293	0.00401062	0.0078842	NO	NO	0.164274	YES	NO	NO	NO	cg26606589	rs13233432
chr7:65080857:C:T	-0.401225	5.7668e-07	ENSG00000234585	chr7_65080781_65081610	0.000145207	0.226248	7	0.0909331	0.685107	1.48648e-05	0.994494	0.00537753	0	0	CCT6P3	T	neuron	65080857	64942704	0	0	64892738	7.51941e-07	7.19345e-06	5.38509e-09	0.0141794	0.00340125	0.00534423	NO	NO	0.127208	YES	NO	NO	NO	cg26606589	rs871077
chr7:65081303:G:T	-0.478673	1.1248e-10	ENSG00000234585	chr7_65080781_65081610	7.48624e-07	0.369232	7	0.0909331	0.685107	2.1701e-08	0.632964	0.367036	0	0	CCT6P3	G	neuron	65081303	64942704	0	0	64892738	7.51941e-07	7.19345e-06	5.38509e-09	0.0141794	0.00340125	0.00534423	NO	NO	0.149096	YES	NO	NO	NO	cg26606589	rs871077
chr7:65080857:C:T	-0.401225	5.7668e-07	ENSG00000234585	chr7_65080781_65081610	0.000145207	0.226248	7	0.0909331	0.685107	1.48648e-05	0.994494	0.00537753	0	0	CCT6P3	T	neuron	65080857	64942704	0	0	64885012	1.83422e-07	5.30541e-06	6.8746e-09	0.00985448	0.00253611	0.00534423	NO	NO	0.140665	YES	NO	NO	NO	cg26606589	rs35037176
chr7:65081303:G:T	-0.478673	1.1248e-10	ENSG00000234585	chr7_65080781_65081610	7.48624e-07	0.369232	7	0.0909331	0.685107	2.1701e-08	0.632964	0.367036	0	0	CCT6P3	G	neuron	65081303	64942704	0	0	64885012	1.83422e-07	5.30541e-06	6.8746e-09	0.00985448	0.00253611	0.00534423	NO	NO	0.160444	YES	NO	NO	NO	cg26606589	rs35037176
chr7:65080857:C:T	-0.401225	5.7668e-07	ENSG00000234585	chr7_65080781_65081610	0.000145207	0.226248	7	0.0909331	0.685107	1.48648e-05	0.994494	0.00537753	0	0	CCT6P3	T	neuron	65080857	64942704	0	0	64898378	1.30234e-10	0.120676	7.26793e-09	0.0315629	0.131837	0.00537186	NO	NO	0.0744353	YES	NO	NO	NO	cg26606589	rs7808902
chr7:65081303:G:T	-0.478673	1.1248e-10	ENSG00000234585	chr7_65080781_65081610	7.48624e-07	0.369232	7	0.0909331	0.685107	2.1701e-08	0.632964	0.367036	0	0	CCT6P3	G	neuron	65081303	64942704	0	0	64898378	1.30234e-10	0.120676	7.26793e-09	0.0315629	0.131837	0.00537186	NO	NO	0.258148	YES	NO	NO	NO	cg26606589	rs7808902
chr7:65080857:C:T	-0.401225	5.7668e-07	ENSG00000234585	chr7_65080781_65081610	0.000145207	0.226248	7	0.0909331	0.685107	1.48648e-05	0.994494	0.00537753	0	0	CCT6P3	T	neuron	65080857	64942704	0	0	64794523	7.97046e-08	0.276774	7.65835e-09	0.00058936	0.276774	0.000431091	NO	NO	0.128843	YES	NO	NO	NO	cg26606589	rs11983033
chr7:65081303:G:T	-0.478673	1.1248e-10	ENSG00000234585	chr7_65080781_65081610	7.48624e-07	0.369232	7	0.0909331	0.685107	2.1701e-08	0.632964	0.367036	0	0	CCT6P3	G	neuron	65081303	64942704	0	0	64794523	7.97046e-08	0.276774	7.65835e-09	0.00058936	0.276774	0.000431091	NO	NO	0.0259134	YES	NO	NO	NO	cg26606589	rs11983033
chr7:65080857:C:T	-0.401225	5.7668e-07	ENSG00000234585	chr7_65080781_65081610	0.000145207	0.226248	7	0.0909331	0.685107	1.48648e-05	0.994494	0.00537753	0	0	CCT6P3	T	neuron	65080857	64942704	0	0	64888782	1.72019e-06	4.01044e-06	8.50724e-09	0.0141794	0.00895536	0.00534423	NO	NO	0.137365	YES	NO	NO	NO	cg26606589	rs6957325
chr7:65081303:G:T	-0.478673	1.1248e-10	ENSG00000234585	chr7_65080781_65081610	7.48624e-07	0.369232	7	0.0909331	0.685107	2.1701e-08	0.632964	0.367036	0	0	CCT6P3	G	neuron	65081303	64942704	0	0	64888782	1.72019e-06	4.01044e-06	8.50724e-09	0.0141794	0.00895536	0.00534423	NO	NO	0.164274	YES	NO	NO	NO	cg26606589	rs6957325
chr7:65080857:C:T	-0.401225	5.7668e-07	ENSG00000234585	chr7_65080781_65081610	0.000145207	0.226248	7	0.0909331	0.685107	1.48648e-05	0.994494	0.00537753	0	0	CCT6P3	T	neuron	65080857	64942704	0	0	64848308	6.39909e-09	0.820305	8.77066e-09	0.0111334	0.820305	0.0044021	NO	NO	0.00368027	YES	NO	NO	NO	cg26606589	rs4273745
chr7:65081303:G:T	-0.478673	1.1248e-10	ENSG00000234585	chr7_65080781_65081610	7.48624e-07	0.369232	7	0.0909331	0.685107	2.1701e-08	0.632964	0.367036	0	0	CCT6P3	G	neuron	65081303	64942704	0	0	64848308	6.39909e-09	0.820305	8.77066e-09	0.0111334	0.820305	0.0044021	NO	NO	0.180693	YES	NO	NO	NO	cg26606589	rs4273745
chr7:65080857:C:T	-0.401225	5.7668e-07	ENSG00000234585	chr7_65080781_65081610	0.000145207	0.226248	7	0.0909331	0.685107	1.48648e-05	0.994494	0.00537753	0	0	CCT6P3	T	neuron	65080857	64942704	0	0	64857001	1.05858e-08	0.464958	1.05858e-08	0.0513811	0.464958	0.0423314	NO	NO	0	YES	NO	NO	NO	cg26606589	chr7.64317379
chr7:65081303:G:T	-0.478673	1.1248e-10	ENSG00000234585	chr7_65080781_65081610	7.48624e-07	0.369232	7	0.0909331	0.685107	2.1701e-08	0.632964	0.367036	0	0	CCT6P3	G	neuron	65081303	64942704	0	0	64857001	1.05858e-08	0.464958	1.05858e-08	0.0513811	0.464958	0.0423314	NO	NO	0	YES	NO	NO	NO	cg26606589	chr7.64317379
chr17:46225386:G:A	-0.784208	5.37768e-07	ENSG00000238083	chr17_46224961_46225720	4.84211e-06	-0.582097	17	0.830534	0.558071	0.00969067	0.97583	0.0144695	0	0	LRRC37A2	G	progenitor	46225386	45986876	45982880	45983164	45993217	1.06118e-12	1.22971e-08	1.08106e-08	0.0280617	1.10035e-05	3.48057e-05	NO	NO	0.140623	YES	NO	NO	NO	cg01934064	rs2471737
chr17:46225515:C:T	-0.784208	5.37768e-07	ENSG00000238083	chr17_46224961_46225720	4.84211e-06	-0.582097	17	0.830534	0.558071	0.00969067	0.97583	0.0144695	0	0	LRRC37A2	C	progenitor	46225515	45986876	45982880	45983164	45993217	1.06118e-12	1.22971e-08	1.08106e-08	0.0280617	1.10035e-05	3.48057e-05	NO	NO	0.140623	YES	NO	NO	NO	cg01934064	rs2471737
chr17:46225538:T:C	-0.784208	5.37768e-07	ENSG00000238083	chr17_46224961_46225720	4.84211e-06	-0.582097	17	0.830534	0.558071	0.00969067	0.97583	0.0144695	0	0	LRRC37A2	T	progenitor	46225538	45986876	45982880	45983164	45993217	1.06118e-12	1.22971e-08	1.08106e-08	0.0280617	1.10035e-05	3.48057e-05	NO	NO	0.140623	YES	NO	NO	NO	cg01934064	rs2471737
chr7:65080857:C:T	-0.401225	5.7668e-07	ENSG00000234585	chr7_65080781_65081610	0.000145207	0.226248	7	0.0909331	0.685107	1.48648e-05	0.994494	0.00537753	0	0	CCT6P3	T	neuron	65080857	64942704	0	0	64894827	1.53783e-08	0.0443143	1.11508e-08	0.000474549	0.0443143	0.000153421	NO	NO	0.283407	YES	NO	NO	NO	cg26606589	rs17708491
chr7:65081303:G:T	-0.478673	1.1248e-10	ENSG00000234585	chr7_65080781_65081610	7.48624e-07	0.369232	7	0.0909331	0.685107	2.1701e-08	0.632964	0.367036	0	0	CCT6P3	G	neuron	65081303	64942704	0	0	64894827	1.53783e-08	0.0443143	1.11508e-08	0.000474549	0.0443143	0.000153421	NO	NO	0.0956887	YES	NO	NO	NO	cg26606589	rs17708491
chr7:65080857:C:T	-0.401225	5.7668e-07	ENSG00000234585	chr7_65080781_65081610	0.000145207	0.226248	7	0.0909331	0.685107	1.48648e-05	0.994494	0.00537753	0	0	CCT6P3	T	neuron	65080857	64942704	0	0	64872702	2.59608e-08	0.517613	1.13665e-08	0.0043792	0.517613	0.00126092	NO	NO	0.176542	YES	NO	NO	NO	cg26606589	rs7777724
chr7:65081303:G:T	-0.478673	1.1248e-10	ENSG00000234585	chr7_65080781_65081610	7.48624e-07	0.369232	7	0.0909331	0.685107	2.1701e-08	0.632964	0.367036	0	0	CCT6P3	G	neuron	65081303	64942704	0	0	64872702	2.59608e-08	0.517613	1.13665e-08	0.0043792	0.517613	0.00126092	NO	NO	0.324748	YES	NO	NO	NO	cg26606589	rs7777724
chr7:65080857:C:T	-0.401225	5.7668e-07	ENSG00000234585	chr7_65080781_65081610	0.000145207	0.226248	7	0.0909331	0.685107	1.48648e-05	0.994494	0.00537753	0	0	CCT6P3	T	neuron	65080857	64942704	0	0	64889345	7.63678e-07	5.44126e-06	1.1439e-08	0.0141794	0.00340125	0.00534423	NO	NO	0.137365	YES	NO	NO	NO	cg26606589	rs4718158
chr7:65081303:G:T	-0.478673	1.1248e-10	ENSG00000234585	chr7_65080781_65081610	7.48624e-07	0.369232	7	0.0909331	0.685107	2.1701e-08	0.632964	0.367036	0	0	CCT6P3	G	neuron	65081303	64942704	0	0	64889345	7.63678e-07	5.44126e-06	1.1439e-08	0.0141794	0.00340125	0.00534423	NO	NO	0.164274	YES	NO	NO	NO	cg26606589	rs4718158
chr7:65080857:C:T	-0.401225	5.7668e-07	ENSG00000234585	chr7_65080781_65081610	0.000145207	0.226248	7	0.0909331	0.685107	1.48648e-05	0.994494	0.00537753	0	0	CCT6P3	T	neuron	65080857	64942704	0	0	64890761	1.04935e-06	3.48126e-06	1.19936e-08	0.0141794	0.00340125	0.00534423	NO	NO	0.127208	YES	NO	NO	NO	cg26606589	rs35238187
chr7:65081303:G:T	-0.478673	1.1248e-10	ENSG00000234585	chr7_65080781_65081610	7.48624e-07	0.369232	7	0.0909331	0.685107	2.1701e-08	0.632964	0.367036	0	0	CCT6P3	G	neuron	65081303	64942704	0	0	64890761	1.04935e-06	3.48126e-06	1.19936e-08	0.0141794	0.00340125	0.00534423	NO	NO	0.149096	YES	NO	NO	NO	cg26606589	rs35238187
chr7:65080857:C:T	-0.401225	5.7668e-07	ENSG00000234585	chr7_65080781_65081610	0.000145207	0.226248	7	0.0909331	0.685107	1.48648e-05	0.994494	0.00537753	0	0	CCT6P3	T	neuron	65080857	64942704	0	0	64884500	1.6109e-07	4.99651e-06	1.31805e-08	0.0160783	0.00316009	0.0078842	NO	NO	0.137365	YES	NO	NO	NO	cg26606589	rs13223080
chr7:65081303:G:T	-0.478673	1.1248e-10	ENSG00000234585	chr7_65080781_65081610	7.48624e-07	0.369232	7	0.0909331	0.685107	2.1701e-08	0.632964	0.367036	0	0	CCT6P3	G	neuron	65081303	64942704	0	0	64884500	1.6109e-07	4.99651e-06	1.31805e-08	0.0160783	0.00316009	0.0078842	NO	NO	0.164274	YES	NO	NO	NO	cg26606589	rs13223080
chr7:65080857:C:T	-0.401225	5.7668e-07	ENSG00000234585	chr7_65080781_65081610	0.000145207	0.226248	7	0.0909331	0.685107	1.48648e-05	0.994494	0.00537753	0	0	CCT6P3	T	neuron	65080857	64942704	0	0	64797004	1.14566e-08	0.276774	1.3937e-08	0.00058936	0.276774	2.69729e-05	NO	NO	0.124026	YES	NO	NO	NO	cg26606589	rs1608899
chr7:65081303:G:T	-0.478673	1.1248e-10	ENSG00000234585	chr7_65080781_65081610	7.48624e-07	0.369232	7	0.0909331	0.685107	2.1701e-08	0.632964	0.367036	0	0	CCT6P3	G	neuron	65081303	64942704	0	0	64797004	1.14566e-08	0.276774	1.3937e-08	0.00058936	0.276774	2.69729e-05	NO	NO	0.0256505	YES	NO	NO	NO	cg26606589	rs1608899
chr17:46225386:G:A	-0.784208	5.37768e-07	ENSG00000238083	chr17_46224961_46225720	4.84211e-06	-0.582097	17	0.830534	0.558071	0.00969067	0.97583	0.0144695	0	0	LRRC37A2	G	progenitor	46225386	45986876	45982880	45983164	45987897	1.20532e-12	1.47737e-09	1.42964e-08	0.325643	0.0847235	3.5041e-05	NO	NO	0.137923	YES	NO	NO	NO	cg01934064	rs713522
chr17:46225515:C:T	-0.784208	5.37768e-07	ENSG00000238083	chr17_46224961_46225720	4.84211e-06	-0.582097	17	0.830534	0.558071	0.00969067	0.97583	0.0144695	0	0	LRRC37A2	C	progenitor	46225515	45986876	45982880	45983164	45987897	1.20532e-12	1.47737e-09	1.42964e-08	0.325643	0.0847235	3.5041e-05	NO	NO	0.137923	YES	NO	NO	NO	cg01934064	rs713522
chr17:46225538:T:C	-0.784208	5.37768e-07	ENSG00000238083	chr17_46224961_46225720	4.84211e-06	-0.582097	17	0.830534	0.558071	0.00969067	0.97583	0.0144695	0	0	LRRC37A2	T	progenitor	46225538	45986876	45982880	45983164	45987897	1.20532e-12	1.47737e-09	1.42964e-08	0.325643	0.0847235	3.5041e-05	NO	NO	0.137923	YES	NO	NO	NO	cg01934064	rs713522
chr17:46225386:G:A	-1.43584	2.82288e-21	ENSG00000214401	chr17_46224961_46225720	4.84211e-06	-0.582097	17	0.736487	0.558071	8.13392e-13	0.999964	2.6824e-05	0	0	KANSL1-AS1	G	progenitor	46225386	46031387	0	0	45985237	4.78718e-09	0.0040298	1.5435e-08	0.00112165	3.28837e-05	0.000514617	NO	NO	0.0187446	YES	NO	NO	NO	cg04571282	rs6503453
chr17:46225515:C:T	-1.43584	2.82288e-21	ENSG00000214401	chr17_46224961_46225720	4.84211e-06	-0.582097	17	0.736487	0.558071	8.13392e-13	0.999964	2.6824e-05	0	0	KANSL1-AS1	C	progenitor	46225515	46031387	0	0	45985237	4.78718e-09	0.0040298	1.5435e-08	0.00112165	3.28837e-05	0.000514617	NO	NO	0.0187446	YES	NO	NO	NO	cg04571282	rs6503453
chr17:46225538:T:C	-1.43584	2.82288e-21	ENSG00000214401	chr17_46224961_46225720	4.84211e-06	-0.582097	17	0.736487	0.558071	8.13392e-13	0.999964	2.6824e-05	0	0	KANSL1-AS1	T	progenitor	46225538	46031387	0	0	45985237	4.78718e-09	0.0040298	1.5435e-08	0.00112165	3.28837e-05	0.000514617	NO	NO	0.0187446	YES	NO	NO	NO	cg04571282	rs6503453
chr17:46225386:G:A	-1.24517	1.64227e-08	ENSG00000214401	chr17_46224961_46225720	0.000101602	-0.542479	17	0.769932	0.73173	5.56531e-08	0.981831	0.0180397	0	0	KANSL1-AS1	G	neuron	46225386	46031387	0	0	45985237	4.78718e-09	0.0040298	1.5435e-08	0.00112165	3.28837e-05	0.000514617	NO	NO	0.0187446	YES	NO	NO	NO	cg04571282	rs6503453
chr17:46225515:C:T	-1.24517	1.64227e-08	ENSG00000214401	chr17_46224961_46225720	0.000101602	-0.542479	17	0.769932	0.73173	5.56531e-08	0.981831	0.0180397	0	0	KANSL1-AS1	C	neuron	46225515	46031387	0	0	45985237	4.78718e-09	0.0040298	1.5435e-08	0.00112165	3.28837e-05	0.000514617	NO	NO	0.0187446	YES	NO	NO	NO	cg04571282	rs6503453
chr17:46225538:T:C	-1.24517	1.64227e-08	ENSG00000214401	chr17_46224961_46225720	0.000101602	-0.542479	17	0.769932	0.73173	5.56531e-08	0.981831	0.0180397	0	0	KANSL1-AS1	T	neuron	46225538	46031387	0	0	45985237	4.78718e-09	0.0040298	1.5435e-08	0.00112165	3.28837e-05	0.000514617	NO	NO	0.0187446	YES	NO	NO	NO	cg04571282	rs6503453
chr7:65080857:C:T	-0.401225	5.7668e-07	ENSG00000234585	chr7_65080781_65081610	0.000145207	0.226248	7	0.0909331	0.685107	1.48648e-05	0.994494	0.00537753	0	0	CCT6P3	T	neuron	65080857	64942704	0	0	64877123	1.94291e-08	0.0100857	1.5736e-08	0.00281217	0.0228295	0.00126092	NO	NO	0.181472	YES	NO	NO	NO	cg26606589	rs7811163
chr7:65081303:G:T	-0.478673	1.1248e-10	ENSG00000234585	chr7_65080781_65081610	7.48624e-07	0.369232	7	0.0909331	0.685107	2.1701e-08	0.632964	0.367036	0	0	CCT6P3	G	neuron	65081303	64942704	0	0	64877123	1.94291e-08	0.0100857	1.5736e-08	0.00281217	0.0228295	0.00126092	NO	NO	0.325868	YES	NO	NO	NO	cg26606589	rs7811163
chr7:65080857:C:T	-0.401225	5.7668e-07	ENSG00000234585	chr7_65080781_65081610	0.000145207	0.226248	7	0.0909331	0.685107	1.48648e-05	0.994494	0.00537753	0	0	CCT6P3	T	neuron	65080857	64942704	0	0	64891429	1.14833e-07	9.54384e-06	1.85967e-08	0.0141794	0.00470081	0.00534423	NO	NO	0.137365	YES	NO	NO	NO	cg26606589	rs35740030
chr7:65081303:G:T	-0.478673	1.1248e-10	ENSG00000234585	chr7_65080781_65081610	7.48624e-07	0.369232	7	0.0909331	0.685107	2.1701e-08	0.632964	0.367036	0	0	CCT6P3	G	neuron	65081303	64942704	0	0	64891429	1.14833e-07	9.54384e-06	1.85967e-08	0.0141794	0.00470081	0.00534423	NO	NO	0.164274	YES	NO	NO	NO	cg26606589	rs35740030
chr7:65080857:C:T	-0.401225	5.7668e-07	ENSG00000234585	chr7_65080781_65081610	0.000145207	0.226248	7	0.0909331	0.685107	1.48648e-05	0.994494	0.00537753	0	0	CCT6P3	T	neuron	65080857	64942704	0	0	64942018	0.000795657	0.677092	1.99941e-08	0.0307427	0.705807	0.00378756	NO	NO	0.0938729	YES	NO	NO	NO	cg26606589	rs1002942
chr7:65081303:G:T	-0.478673	1.1248e-10	ENSG00000234585	chr7_65080781_65081610	7.48624e-07	0.369232	7	0.0909331	0.685107	2.1701e-08	0.632964	0.367036	0	0	CCT6P3	G	neuron	65081303	64942704	0	0	64942018	0.000795657	0.677092	1.99941e-08	0.0307427	0.705807	0.00378756	NO	NO	0.245289	YES	NO	NO	NO	cg26606589	rs1002942
chr7:65080857:C:T	-0.401225	5.7668e-07	ENSG00000234585	chr7_65080781_65081610	0.000145207	0.226248	7	0.0909331	0.685107	1.48648e-05	0.994494	0.00537753	0	0	CCT6P3	T	neuron	65080857	64942704	0	0	64896517	4.23713e-08	0.122985	2.355e-08	0.043828	0.108041	0.0078842	NO	NO	0.118034	YES	NO	NO	NO	cg26606589	rs10265252
chr7:65081303:G:T	-0.478673	1.1248e-10	ENSG00000234585	chr7_65080781_65081610	7.48624e-07	0.369232	7	0.0909331	0.685107	2.1701e-08	0.632964	0.367036	0	0	CCT6P3	G	neuron	65081303	64942704	0	0	64896517	4.23713e-08	0.122985	2.355e-08	0.043828	0.108041	0.0078842	NO	NO	0.174682	YES	NO	NO	NO	cg26606589	rs10265252
chr7:65080857:C:T	-0.401225	5.7668e-07	ENSG00000234585	chr7_65080781_65081610	0.000145207	0.226248	7	0.0909331	0.685107	1.48648e-05	0.994494	0.00537753	0	0	CCT6P3	T	neuron	65080857	64942704	0	0	64848834	1.00316e-08	0.820305	2.47828e-08	0.0111334	0.820305	0.0044021	NO	NO	0.0202408	YES	NO	NO	NO	cg26606589	rs10231007
chr7:65081303:G:T	-0.478673	1.1248e-10	ENSG00000234585	chr7_65080781_65081610	7.48624e-07	0.369232	7	0.0909331	0.685107	2.1701e-08	0.632964	0.367036	0	0	CCT6P3	G	neuron	65081303	64942704	0	0	64848834	1.00316e-08	0.820305	2.47828e-08	0.0111334	0.820305	0.0044021	NO	NO	0.153345	YES	NO	NO	NO	cg26606589	rs10231007
chr17:46225386:G:A	-1.43584	2.82288e-21	ENSG00000214401	chr17_46224961_46225720	4.84211e-06	-0.582097	17	0.736487	0.558071	8.13392e-13	0.999964	2.6824e-05	0	0	KANSL1-AS1	G	progenitor	46225386	46031387	0	0	45987897	5.75776e-12	3.17864e-09	2.50892e-08	0.0545608	0.00698959	2.98366e-06	NO	NO	0.137923	YES	NO	NO	NO	cg04571282	rs713522
chr17:46225515:C:T	-1.43584	2.82288e-21	ENSG00000214401	chr17_46224961_46225720	4.84211e-06	-0.582097	17	0.736487	0.558071	8.13392e-13	0.999964	2.6824e-05	0	0	KANSL1-AS1	C	progenitor	46225515	46031387	0	0	45987897	5.75776e-12	3.17864e-09	2.50892e-08	0.0545608	0.00698959	2.98366e-06	NO	NO	0.137923	YES	NO	NO	NO	cg04571282	rs713522
chr17:46225538:T:C	-1.43584	2.82288e-21	ENSG00000214401	chr17_46224961_46225720	4.84211e-06	-0.582097	17	0.736487	0.558071	8.13392e-13	0.999964	2.6824e-05	0	0	KANSL1-AS1	T	progenitor	46225538	46031387	0	0	45987897	5.75776e-12	3.17864e-09	2.50892e-08	0.0545608	0.00698959	2.98366e-06	NO	NO	0.137923	YES	NO	NO	NO	cg04571282	rs713522
chr17:46225386:G:A	-1.24517	1.64227e-08	ENSG00000214401	chr17_46224961_46225720	0.000101602	-0.542479	17	0.769932	0.73173	5.56531e-08	0.981831	0.0180397	0	0	KANSL1-AS1	G	neuron	46225386	46031387	0	0	45987897	5.75776e-12	3.17864e-09	2.50892e-08	0.0545608	0.00698959	2.98366e-06	NO	NO	0.137923	YES	NO	NO	NO	cg04571282	rs713522
chr17:46225515:C:T	-1.24517	1.64227e-08	ENSG00000214401	chr17_46224961_46225720	0.000101602	-0.542479	17	0.769932	0.73173	5.56531e-08	0.981831	0.0180397	0	0	KANSL1-AS1	C	neuron	46225515	46031387	0	0	45987897	5.75776e-12	3.17864e-09	2.50892e-08	0.0545608	0.00698959	2.98366e-06	NO	NO	0.137923	YES	NO	NO	NO	cg04571282	rs713522
chr17:46225538:T:C	-1.24517	1.64227e-08	ENSG00000214401	chr17_46224961_46225720	0.000101602	-0.542479	17	0.769932	0.73173	5.56531e-08	0.981831	0.0180397	0	0	KANSL1-AS1	T	neuron	46225538	46031387	0	0	45987897	5.75776e-12	3.17864e-09	2.50892e-08	0.0545608	0.00698959	2.98366e-06	NO	NO	0.137923	YES	NO	NO	NO	cg04571282	rs713522
chr7:65080857:C:T	-0.401225	5.7668e-07	ENSG00000234585	chr7_65080781_65081610	0.000145207	0.226248	7	0.0909331	0.685107	1.48648e-05	0.994494	0.00537753	0	0	CCT6P3	T	neuron	65080857	64942704	0	0	64853918	5.51754e-08	0.975608	2.95301e-08	0.0126731	0.975608	0.00711094	NO	NO	0.087999	YES	NO	NO	NO	cg26606589	rs2863984
chr7:65081303:G:T	-0.478673	1.1248e-10	ENSG00000234585	chr7_65080781_65081610	7.48624e-07	0.369232	7	0.0909331	0.685107	2.1701e-08	0.632964	0.367036	0	0	CCT6P3	G	neuron	65081303	64942704	0	0	64853918	5.51754e-08	0.975608	2.95301e-08	0.0126731	0.975608	0.00711094	NO	NO	0.310826	YES	NO	NO	NO	cg26606589	rs2863984
chr17:46225386:G:A	-1.43584	2.82288e-21	ENSG00000214401	chr17_46224961_46225720	4.84211e-06	-0.582097	17	0.736487	0.558071	8.13392e-13	0.999964	2.6824e-05	0	0	KANSL1-AS1	G	progenitor	46225386	46031387	0	0	45993217	6.77868e-12	2.48334e-08	3.10465e-08	0.0020537	2.95703e-07	1.31541e-06	NO	NO	0.140623	YES	NO	NO	NO	cg04571282	rs2471737
chr17:46225515:C:T	-1.43584	2.82288e-21	ENSG00000214401	chr17_46224961_46225720	4.84211e-06	-0.582097	17	0.736487	0.558071	8.13392e-13	0.999964	2.6824e-05	0	0	KANSL1-AS1	C	progenitor	46225515	46031387	0	0	45993217	6.77868e-12	2.48334e-08	3.10465e-08	0.0020537	2.95703e-07	1.31541e-06	NO	NO	0.140623	YES	NO	NO	NO	cg04571282	rs2471737
chr17:46225538:T:C	-1.43584	2.82288e-21	ENSG00000214401	chr17_46224961_46225720	4.84211e-06	-0.582097	17	0.736487	0.558071	8.13392e-13	0.999964	2.6824e-05	0	0	KANSL1-AS1	T	progenitor	46225538	46031387	0	0	45993217	6.77868e-12	2.48334e-08	3.10465e-08	0.0020537	2.95703e-07	1.31541e-06	NO	NO	0.140623	YES	NO	NO	NO	cg04571282	rs2471737
chr17:46225386:G:A	-1.24517	1.64227e-08	ENSG00000214401	chr17_46224961_46225720	0.000101602	-0.542479	17	0.769932	0.73173	5.56531e-08	0.981831	0.0180397	0	0	KANSL1-AS1	G	neuron	46225386	46031387	0	0	45993217	6.77868e-12	2.48334e-08	3.10465e-08	0.0020537	2.95703e-07	1.31541e-06	NO	NO	0.140623	YES	NO	NO	NO	cg04571282	rs2471737
chr17:46225515:C:T	-1.24517	1.64227e-08	ENSG00000214401	chr17_46224961_46225720	0.000101602	-0.542479	17	0.769932	0.73173	5.56531e-08	0.981831	0.0180397	0	0	KANSL1-AS1	C	neuron	46225515	46031387	0	0	45993217	6.77868e-12	2.48334e-08	3.10465e-08	0.0020537	2.95703e-07	1.31541e-06	NO	NO	0.140623	YES	NO	NO	NO	cg04571282	rs2471737
chr17:46225538:T:C	-1.24517	1.64227e-08	ENSG00000214401	chr17_46224961_46225720	0.000101602	-0.542479	17	0.769932	0.73173	5.56531e-08	0.981831	0.0180397	0	0	KANSL1-AS1	T	neuron	46225538	46031387	0	0	45993217	6.77868e-12	2.48334e-08	3.10465e-08	0.0020537	2.95703e-07	1.31541e-06	NO	NO	0.140623	YES	NO	NO	NO	cg04571282	rs2471737
chr7:65080857:C:T	-0.401225	5.7668e-07	ENSG00000234585	chr7_65080781_65081610	0.000145207	0.226248	7	0.0909331	0.685107	1.48648e-05	0.994494	0.00537753	0	0	CCT6P3	T	neuron	65080857	64942704	0	0	64940769	0.0195751	0.833553	3.14605e-08	0.0664355	0.835143	0.00378756	NO	NO	0.0779427	YES	NO	NO	NO	cg26606589	rs34843623
chr7:65081303:G:T	-0.478673	1.1248e-10	ENSG00000234585	chr7_65080781_65081610	7.48624e-07	0.369232	7	0.0909331	0.685107	2.1701e-08	0.632964	0.367036	0	0	CCT6P3	G	neuron	65081303	64942704	0	0	64940769	0.0195751	0.833553	3.14605e-08	0.0664355	0.835143	0.00378756	NO	NO	0.261881	YES	NO	NO	NO	cg26606589	rs34843623
chr7:65080857:C:T	-0.401225	5.7668e-07	ENSG00000234585	chr7_65080781_65081610	0.000145207	0.226248	7	0.0909331	0.685107	1.48648e-05	0.994494	0.00537753	0	0	CCT6P3	T	neuron	65080857	64942704	0	0	64794413	1.03505e-06	0.276774	3.47238e-08	0.00058936	0.276774	2.38979e-05	NO	NO	0.0993853	YES	NO	NO	NO	cg26606589	rs10949938
chr7:65081303:G:T	-0.478673	1.1248e-10	ENSG00000234585	chr7_65080781_65081610	7.48624e-07	0.369232	7	0.0909331	0.685107	2.1701e-08	0.632964	0.367036	0	0	CCT6P3	G	neuron	65081303	64942704	0	0	64794413	1.03505e-06	0.276774	3.47238e-08	0.00058936	0.276774	2.38979e-05	NO	NO	0.0303388	YES	NO	NO	NO	cg26606589	rs10949938
chr7:65080857:C:T	-0.401225	5.7668e-07	ENSG00000234585	chr7_65080781_65081610	0.000145207	0.226248	7	0.0909331	0.685107	1.48648e-05	0.994494	0.00537753	0	0	CCT6P3	T	neuron	65080857	64942704	0	0	64852329	1.19075e-07	0.817342	3.63524e-08	0.0105381	0.817342	0.00535068	NO	NO	0.126133	YES	NO	NO	NO	cg26606589	rs7804955
chr7:65081303:G:T	-0.478673	1.1248e-10	ENSG00000234585	chr7_65080781_65081610	7.48624e-07	0.369232	7	0.0909331	0.685107	2.1701e-08	0.632964	0.367036	0	0	CCT6P3	G	neuron	65081303	64942704	0	0	64852329	1.19075e-07	0.817342	3.63524e-08	0.0105381	0.817342	0.00535068	NO	NO	0.401484	YES	NO	NO	NO	cg26606589	rs7804955
chr7:65080857:C:T	-0.401225	5.7668e-07	ENSG00000234585	chr7_65080781_65081610	0.000145207	0.226248	7	0.0909331	0.685107	1.48648e-05	0.994494	0.00537753	0	0	CCT6P3	T	neuron	65080857	64942704	0	0	64891545	8.63452e-08	2.37183e-06	3.85042e-08	0.0141794	0.00340125	0.00534423	NO	NO	0.137365	YES	NO	NO	NO	cg26606589	rs13239921
chr7:65081303:G:T	-0.478673	1.1248e-10	ENSG00000234585	chr7_65080781_65081610	7.48624e-07	0.369232	7	0.0909331	0.685107	2.1701e-08	0.632964	0.367036	0	0	CCT6P3	G	neuron	65081303	64942704	0	0	64891545	8.63452e-08	2.37183e-06	3.85042e-08	0.0141794	0.00340125	0.00534423	NO	NO	0.164274	YES	NO	NO	NO	cg26606589	rs13239921
chr7:65080857:C:T	-0.401225	5.7668e-07	ENSG00000234585	chr7_65080781_65081610	0.000145207	0.226248	7	0.0909331	0.685107	1.48648e-05	0.994494	0.00537753	0	0	CCT6P3	T	neuron	65080857	64942704	0	0	64893677	3.07466e-07	1.17042e-06	4.24608e-08	0.0180949	0.00384836	0.00534423	NO	NO	0	YES	NO	NO	NO	cg26606589	rs10268104
chr7:65081303:G:T	-0.478673	1.1248e-10	ENSG00000234585	chr7_65080781_65081610	7.48624e-07	0.369232	7	0.0909331	0.685107	2.1701e-08	0.632964	0.367036	0	0	CCT6P3	G	neuron	65081303	64942704	0	0	64893677	3.07466e-07	1.17042e-06	4.24608e-08	0.0180949	0.00384836	0.00534423	NO	NO	0	YES	NO	NO	NO	cg26606589	rs10268104
chr7:65080857:C:T	-0.401225	5.7668e-07	ENSG00000234585	chr7_65080781_65081610	0.000145207	0.226248	7	0.0909331	0.685107	1.48648e-05	0.994494	0.00537753	0	0	CCT6P3	T	neuron	65080857	64942704	0	0	64884649	1.42704e-06	3.21392e-06	4.36784e-08	0.0167293	0.00457138	0.0078842	NO	NO	0.140665	YES	NO	NO	NO	cg26606589	rs13233552
chr7:65081303:G:T	-0.478673	1.1248e-10	ENSG00000234585	chr7_65080781_65081610	7.48624e-07	0.369232	7	0.0909331	0.685107	2.1701e-08	0.632964	0.367036	0	0	CCT6P3	G	neuron	65081303	64942704	0	0	64884649	1.42704e-06	3.21392e-06	4.36784e-08	0.0167293	0.00457138	0.0078842	NO	NO	0.160444	YES	NO	NO	NO	cg26606589	rs13233552
chr7:65080857:C:T	-0.401225	5.7668e-07	ENSG00000234585	chr7_65080781_65081610	0.000145207	0.226248	7	0.0909331	0.685107	1.48648e-05	0.994494	0.00537753	0	0	CCT6P3	T	neuron	65080857	64942704	0	0	64863857	9.52645e-09	0.543893	4.89198e-08	0.0037179	0.543893	0.00100273	NO	NO	0.127117	YES	NO	NO	NO	cg26606589	rs10271473
chr7:65081303:G:T	-0.478673	1.1248e-10	ENSG00000234585	chr7_65080781_65081610	7.48624e-07	0.369232	7	0.0909331	0.685107	2.1701e-08	0.632964	0.367036	0	0	CCT6P3	G	neuron	65081303	64942704	0	0	64863857	9.52645e-09	0.543893	4.89198e-08	0.0037179	0.543893	0.00100273	NO	NO	0.397983	YES	NO	NO	NO	cg26606589	rs10271473
chr2:88170251:G:C	1.18457	1.87429e-06	ENSG00000144115	chr2_88170131_88170790	5.27201e-06	0.49437	2	0.309039	0.633895	0.000857402	0.999091	5.14196e-05	0	0	THNSL2	C	neuron	88170251	88191799	0	0	88189771	3.96143e-10	6.78082e-06	7.06435e-08	0.000213861	1.39001e-10	9.2634e-06	NO	NO	0.359636	YES	NO	NO	NO	cg18302933	rs9973903
chr2:88170344:G:C	1.18457	1.87429e-06	ENSG00000144115	chr2_88170131_88170790	5.27201e-06	0.49437	2	0.309039	0.633895	0.000857402	0.999091	5.14196e-05	0	0	THNSL2	C	neuron	88170344	88191799	0	0	88189771	3.96143e-10	6.78082e-06	7.06435e-08	0.000213861	1.39001e-10	9.2634e-06	NO	NO	0.359636	YES	NO	NO	NO	cg18302933	rs9973903
chr2:88170251:G:C	1.18457	1.87429e-06	ENSG00000144115	chr2_88170131_88170790	5.27201e-06	0.49437	2	0.309039	0.633895	0.000857402	0.999091	5.14196e-05	0	0	THNSL2	C	neuron	88170251	88191799	0	0	88174851	3.0225e-11	1.122e-09	7.899e-08	0.0422841	0.00678959	1.38007e-07	NO	NO	0.342116	YES	NO	NO	NO	cg18302933	rs2139100
chr2:88170251:G:C	1.18457	1.87429e-06	ENSG00000144115	chr2_88170131_88170790	5.27201e-06	0.49437	2	0.309039	0.633895	0.000857402	0.999091	5.14196e-05	0	0	THNSL2	C	neuron	88170251	88191799	0	0	88173272	3.0225e-11	1.122e-09	7.899e-08	0.0422841	0.00678959	1.38007e-07	NO	NO	0.363732	YES	NO	NO	NO	cg18302933	rs4129190
chr2:88170251:G:C	1.18457	1.87429e-06	ENSG00000144115	chr2_88170131_88170790	5.27201e-06	0.49437	2	0.309039	0.633895	0.000857402	0.999091	5.14196e-05	0	0	THNSL2	C	neuron	88170251	88191799	0	0	88172761	3.0225e-11	1.122e-09	7.899e-08	0.0422841	0.00678959	1.38007e-07	NO	NO	0.335064	YES	NO	NO	NO	cg18302933	rs7569216
chr2:88170344:G:C	1.18457	1.87429e-06	ENSG00000144115	chr2_88170131_88170790	5.27201e-06	0.49437	2	0.309039	0.633895	0.000857402	0.999091	5.14196e-05	0	0	THNSL2	C	neuron	88170344	88191799	0	0	88174851	3.0225e-11	1.122e-09	7.899e-08	0.0422841	0.00678959	1.38007e-07	NO	NO	0.342116	YES	NO	NO	NO	cg18302933	rs2139100
chr2:88170344:G:C	1.18457	1.87429e-06	ENSG00000144115	chr2_88170131_88170790	5.27201e-06	0.49437	2	0.309039	0.633895	0.000857402	0.999091	5.14196e-05	0	0	THNSL2	C	neuron	88170344	88191799	0	0	88173272	3.0225e-11	1.122e-09	7.899e-08	0.0422841	0.00678959	1.38007e-07	NO	NO	0.363732	YES	NO	NO	NO	cg18302933	rs4129190
chr2:88170344:G:C	1.18457	1.87429e-06	ENSG00000144115	chr2_88170131_88170790	5.27201e-06	0.49437	2	0.309039	0.633895	0.000857402	0.999091	5.14196e-05	0	0	THNSL2	C	neuron	88170344	88191799	0	0	88172761	3.0225e-11	1.122e-09	7.899e-08	0.0422841	0.00678959	1.38007e-07	NO	NO	0.335064	YES	NO	NO	NO	cg18302933	rs7569216
chr2:88170251:G:C	1.18457	1.87429e-06	ENSG00000144115	chr2_88170131_88170790	5.27201e-06	0.49437	2	0.309039	0.633895	0.000857402	0.999091	5.14196e-05	0	0	THNSL2	C	neuron	88170251	88191799	0	0	88167960	4.21101e-12	1.47772e-10	7.90839e-08	0.109224	0.0239086	5.3982e-07	NO	NO	0.374179	YES	NO	NO	NO	cg18302933	rs10469977
chr2:88170344:G:C	1.18457	1.87429e-06	ENSG00000144115	chr2_88170131_88170790	5.27201e-06	0.49437	2	0.309039	0.633895	0.000857402	0.999091	5.14196e-05	0	0	THNSL2	C	neuron	88170344	88191799	0	0	88167960	4.21101e-12	1.47772e-10	7.90839e-08	0.109224	0.0239086	5.3982e-07	NO	NO	0.374179	YES	NO	NO	NO	cg18302933	rs10469977
chr7:65080857:C:T	-0.401225	5.7668e-07	ENSG00000234585	chr7_65080781_65081610	0.000145207	0.226248	7	0.0909331	0.685107	1.48648e-05	0.994494	0.00537753	0	0	CCT6P3	T	neuron	65080857	64942704	0	0	64850974	3.80207e-07	0.782511	8.14315e-08	0.00681019	0.782511	0.00339309	NO	NO	0.175201	YES	NO	NO	NO	cg26606589	rs6942993
chr7:65081303:G:T	-0.478673	1.1248e-10	ENSG00000234585	chr7_65080781_65081610	7.48624e-07	0.369232	7	0.0909331	0.685107	2.1701e-08	0.632964	0.367036	0	0	CCT6P3	G	neuron	65081303	64942704	0	0	64850974	3.80207e-07	0.782511	8.14315e-08	0.00681019	0.782511	0.00339309	NO	NO	0.29747	YES	NO	NO	NO	cg26606589	rs6942993
chr7:65080857:C:T	-0.401225	5.7668e-07	ENSG00000234585	chr7_65080781_65081610	0.000145207	0.226248	7	0.0909331	0.685107	1.48648e-05	0.994494	0.00537753	0	0	CCT6P3	T	neuron	65080857	64942704	0	0	64790887	1.32083e-08	0.127302	9.0983e-08	0.000201407	0.127302	0.000180911	NO	NO	0.108019	YES	NO	NO	NO	cg26606589	rs1405006
chr7:65081303:G:T	-0.478673	1.1248e-10	ENSG00000234585	chr7_65080781_65081610	7.48624e-07	0.369232	7	0.0909331	0.685107	2.1701e-08	0.632964	0.367036	0	0	CCT6P3	G	neuron	65081303	64942704	0	0	64790887	1.32083e-08	0.127302	9.0983e-08	0.000201407	0.127302	0.000180911	NO	NO	0.0281485	YES	NO	NO	NO	cg26606589	rs1405006
chr7:65080857:C:T	-0.401225	5.7668e-07	ENSG00000234585	chr7_65080781_65081610	0.000145207	0.226248	7	0.0909331	0.685107	1.48648e-05	0.994494	0.00537753	0	0	CCT6P3	T	neuron	65080857	64942704	0	0	64946061	0.000632977	0.715752	9.55599e-08	0.0304363	0.714276	0.00378756	NO	NO	0.131248	YES	NO	NO	NO	cg26606589	rs10949950
chr7:65081303:G:T	-0.478673	1.1248e-10	ENSG00000234585	chr7_65080781_65081610	7.48624e-07	0.369232	7	0.0909331	0.685107	2.1701e-08	0.632964	0.367036	0	0	CCT6P3	G	neuron	65081303	64942704	0	0	64946061	0.000632977	0.715752	9.55599e-08	0.0304363	0.714276	0.00378756	NO	NO	0.168696	YES	NO	NO	NO	cg26606589	rs10949950
chr7:65080857:C:T	-0.401225	5.7668e-07	ENSG00000234585	chr7_65080781_65081610	0.000145207	0.226248	7	0.0909331	0.685107	1.48648e-05	0.994494	0.00537753	0	0	CCT6P3	T	neuron	65080857	64942704	0	0	64854525	1.62752e-08	0.817342	9.982e-08	0.0105381	0.817342	0.00535068	NO	NO	0.127117	YES	NO	NO	NO	cg26606589	rs11769995
chr7:65081303:G:T	-0.478673	1.1248e-10	ENSG00000234585	chr7_65080781_65081610	7.48624e-07	0.369232	7	0.0909331	0.685107	2.1701e-08	0.632964	0.367036	0	0	CCT6P3	G	neuron	65081303	64942704	0	0	64854525	1.62752e-08	0.817342	9.982e-08	0.0105381	0.817342	0.00535068	NO	NO	0.397983	YES	NO	NO	NO	cg26606589	rs11769995
chr2:88170251:G:C	1.18457	1.87429e-06	ENSG00000144115	chr2_88170131_88170790	5.27201e-06	0.49437	2	0.309039	0.633895	0.000857402	0.999091	5.14196e-05	0	0	THNSL2	C	neuron	88170251	88191799	0	0	88165372	4.93148e-17	3.1204e-15	1.04503e-07	0.13309	0.00786853	2.37208e-07	NO	NO	0.369326	YES	NO	NO	NO	cg18302933	rs4575723
chr2:88170251:G:C	1.18457	1.87429e-06	ENSG00000144115	chr2_88170131_88170790	5.27201e-06	0.49437	2	0.309039	0.633895	0.000857402	0.999091	5.14196e-05	0	0	THNSL2	C	neuron	88170251	88191799	0	0	88165957	3.41444e-14	8.62969e-13	1.04503e-07	0.0643186	0.0103374	2.37208e-07	NO	NO	0.313478	YES	NO	NO	NO	cg18302933	rs4633926
chr2:88170344:G:C	1.18457	1.87429e-06	ENSG00000144115	chr2_88170131_88170790	5.27201e-06	0.49437	2	0.309039	0.633895	0.000857402	0.999091	5.14196e-05	0	0	THNSL2	C	neuron	88170344	88191799	0	0	88165372	4.93148e-17	3.1204e-15	1.04503e-07	0.13309	0.00786853	2.37208e-07	NO	NO	0.369326	YES	NO	NO	NO	cg18302933	rs4575723
chr2:88170344:G:C	1.18457	1.87429e-06	ENSG00000144115	chr2_88170131_88170790	5.27201e-06	0.49437	2	0.309039	0.633895	0.000857402	0.999091	5.14196e-05	0	0	THNSL2	C	neuron	88170344	88191799	0	0	88165957	3.41444e-14	8.62969e-13	1.04503e-07	0.0643186	0.0103374	2.37208e-07	NO	NO	0.313478	YES	NO	NO	NO	cg18302933	rs4633926
chr2:88170251:G:C	1.18457	1.87429e-06	ENSG00000144115	chr2_88170131_88170790	5.27201e-06	0.49437	2	0.309039	0.633895	0.000857402	0.999091	5.14196e-05	0	0	THNSL2	C	neuron	88170251	88191799	0	0	88165407	7.02463e-17	4.17331e-15	1.22775e-07	0.108996	0.0058578	1.45124e-07	NO	NO	0.369326	YES	NO	NO	NO	cg18302933	rs4246599
chr2:88170344:G:C	1.18457	1.87429e-06	ENSG00000144115	chr2_88170131_88170790	5.27201e-06	0.49437	2	0.309039	0.633895	0.000857402	0.999091	5.14196e-05	0	0	THNSL2	C	neuron	88170344	88191799	0	0	88165407	7.02463e-17	4.17331e-15	1.22775e-07	0.108996	0.0058578	1.45124e-07	NO	NO	0.369326	YES	NO	NO	NO	cg18302933	rs4246599
chr2:88170251:G:C	1.18457	1.87429e-06	ENSG00000144115	chr2_88170131_88170790	5.27201e-06	0.49437	2	0.309039	0.633895	0.000857402	0.999091	5.14196e-05	0	0	THNSL2	C	neuron	88170251	88191799	0	0	88187623	4.18357e-10	4.42634e-06	1.35002e-07	0.000288153	6.30473e-09	9.9574e-06	NO	NO	0.264146	YES	NO	NO	NO	cg18302933	rs12475621
chr2:88170344:G:C	1.18457	1.87429e-06	ENSG00000144115	chr2_88170131_88170790	5.27201e-06	0.49437	2	0.309039	0.633895	0.000857402	0.999091	5.14196e-05	0	0	THNSL2	C	neuron	88170344	88191799	0	0	88187623	4.18357e-10	4.42634e-06	1.35002e-07	0.000288153	6.30473e-09	9.9574e-06	NO	NO	0.264146	YES	NO	NO	NO	cg18302933	rs12475621
chr7:65080857:C:T	-0.401225	5.7668e-07	ENSG00000234585	chr7_65080781_65081610	0.000145207	0.226248	7	0.0909331	0.685107	1.48648e-05	0.994494	0.00537753	0	0	CCT6P3	T	neuron	65080857	64942704	0	0	64894191	1.66582e-09	1.11528e-05	1.50599e-07	0.0184453	0.00074887	0.00534423	NO	NO	0.127208	YES	NO	NO	NO	cg26606589	rs12672910
chr7:65081303:G:T	-0.478673	1.1248e-10	ENSG00000234585	chr7_65080781_65081610	7.48624e-07	0.369232	7	0.0909331	0.685107	2.1701e-08	0.632964	0.367036	0	0	CCT6P3	G	neuron	65081303	64942704	0	0	64894191	1.66582e-09	1.11528e-05	1.50599e-07	0.0184453	0.00074887	0.00534423	NO	NO	0.149096	YES	NO	NO	NO	cg26606589	rs12672910
chr7:65080857:C:T	-0.401225	5.7668e-07	ENSG00000234585	chr7_65080781_65081610	0.000145207	0.226248	7	0.0909331	0.685107	1.48648e-05	0.994494	0.00537753	0	0	CCT6P3	T	neuron	65080857	64942704	0	0	64949681	4.70316e-10	0.000108446	1.92241e-07	0.000277627	3.77668e-05	1.24176e-05	NO	NO	0.336999	YES	NO	NO	NO	cg26606589	rs56037593
chr7:65081303:G:T	-0.478673	1.1248e-10	ENSG00000234585	chr7_65080781_65081610	7.48624e-07	0.369232	7	0.0909331	0.685107	2.1701e-08	0.632964	0.367036	0	0	CCT6P3	G	neuron	65081303	64942704	0	0	64949681	4.70316e-10	0.000108446	1.92241e-07	0.000277627	3.77668e-05	1.24176e-05	NO	NO	0.642916	YES	NO	NO	NO	cg26606589	rs56037593
chr17:46225386:G:A	-0.984205	1.49088e-08	ENSG00000176681	chr17_46224961_46225720	4.84211e-06	-0.582097	17	0.714076	0.558071	0.000198113	0.991819	0.0079733	0	0	LRRC37A	G	progenitor	46225386	45986876	45982880	45983164	45994485	6.41902e-12	1.05691e-08	2.29557e-07	0.00607809	1.30456e-05	1.37105e-06	NO	NO	0.156623	YES	NO	NO	NO	cg01934064	rs2435200
chr17:46225515:C:T	-0.984205	1.49088e-08	ENSG00000176681	chr17_46224961_46225720	4.84211e-06	-0.582097	17	0.714076	0.558071	0.000198113	0.991819	0.0079733	0	0	LRRC37A	C	progenitor	46225515	45986876	45982880	45983164	45994485	6.41902e-12	1.05691e-08	2.29557e-07	0.00607809	1.30456e-05	1.37105e-06	NO	NO	0.156623	YES	NO	NO	NO	cg01934064	rs2435200
chr17:46225538:T:C	-0.984205	1.49088e-08	ENSG00000176681	chr17_46224961_46225720	4.84211e-06	-0.582097	17	0.714076	0.558071	0.000198113	0.991819	0.0079733	0	0	LRRC37A	T	progenitor	46225538	45986876	45982880	45983164	45994485	6.41902e-12	1.05691e-08	2.29557e-07	0.00607809	1.30456e-05	1.37105e-06	NO	NO	0.156623	YES	NO	NO	NO	cg01934064	rs2435200
chr7:65080857:C:T	-0.401225	5.7668e-07	ENSG00000234585	chr7_65080781_65081610	0.000145207	0.226248	7	0.0909331	0.685107	1.48648e-05	0.994494	0.00537753	0	0	CCT6P3	T	neuron	65080857	64942704	0	0	64878368	3.67809e-09	0.000735708	2.3771e-07	0.0161722	0.00323444	0.0078842	NO	NO	0.120799	YES	NO	NO	NO	cg26606589	rs6964268
chr7:65081303:G:T	-0.478673	1.1248e-10	ENSG00000234585	chr7_65080781_65081610	7.48624e-07	0.369232	7	0.0909331	0.685107	2.1701e-08	0.632964	0.367036	0	0	CCT6P3	G	neuron	65081303	64942704	0	0	64878368	3.67809e-09	0.000735708	2.3771e-07	0.0161722	0.00323444	0.0078842	NO	NO	0.198895	YES	NO	NO	NO	cg26606589	rs6964268
chr2:88170251:G:C	1.18457	1.87429e-06	ENSG00000144115	chr2_88170131_88170790	5.27201e-06	0.49437	2	0.309039	0.633895	0.000857402	0.999091	5.14196e-05	0	0	THNSL2	C	neuron	88170251	88191799	0	0	88171074	1.74739e-08	1.26634e-06	3.97687e-07	0.00556092	0.000352241	2.28e-10	NO	NO	0.366815	YES	NO	NO	NO	cg18302933	chr2.88470593
chr2:88170251:G:C	1.18457	1.87429e-06	ENSG00000144115	chr2_88170131_88170790	5.27201e-06	0.49437	2	0.309039	0.633895	0.000857402	0.999091	5.14196e-05	0	0	THNSL2	C	neuron	88170251	88191799	0	0	88174056	1.74739e-08	1.26634e-06	3.97687e-07	0.00556092	0.000352241	2.28e-10	NO	NO	0.320829	YES	NO	NO	NO	cg18302933	chr2.88473575
chr2:88170251:G:C	1.18457	1.87429e-06	ENSG00000144115	chr2_88170131_88170790	5.27201e-06	0.49437	2	0.309039	0.633895	0.000857402	0.999091	5.14196e-05	0	0	THNSL2	C	neuron	88170251	88191799	0	0	88174313	1.74739e-08	1.26634e-06	3.97687e-07	0.00556092	0.000352241	2.28e-10	NO	NO	0.320829	YES	NO	NO	NO	cg18302933	chr2.88473832
chr2:88170251:G:C	1.18457	1.87429e-06	ENSG00000144115	chr2_88170131_88170790	5.27201e-06	0.49437	2	0.309039	0.633895	0.000857402	0.999091	5.14196e-05	0	0	THNSL2	C	neuron	88170251	88191799	0	0	88175528	2.57114e-11	8.60302e-09	3.97687e-07	0.0220568	0.00156172	2.28e-10	NO	NO	0.320829	YES	NO	NO	NO	cg18302933	rs2292868
chr2:88170344:G:C	1.18457	1.87429e-06	ENSG00000144115	chr2_88170131_88170790	5.27201e-06	0.49437	2	0.309039	0.633895	0.000857402	0.999091	5.14196e-05	0	0	THNSL2	C	neuron	88170344	88191799	0	0	88171074	1.74739e-08	1.26634e-06	3.97687e-07	0.00556092	0.000352241	2.28e-10	NO	NO	0.366815	YES	NO	NO	NO	cg18302933	chr2.88470593
chr2:88170344:G:C	1.18457	1.87429e-06	ENSG00000144115	chr2_88170131_88170790	5.27201e-06	0.49437	2	0.309039	0.633895	0.000857402	0.999091	5.14196e-05	0	0	THNSL2	C	neuron	88170344	88191799	0	0	88174056	1.74739e-08	1.26634e-06	3.97687e-07	0.00556092	0.000352241	2.28e-10	NO	NO	0.320829	YES	NO	NO	NO	cg18302933	chr2.88473575
chr2:88170344:G:C	1.18457	1.87429e-06	ENSG00000144115	chr2_88170131_88170790	5.27201e-06	0.49437	2	0.309039	0.633895	0.000857402	0.999091	5.14196e-05	0	0	THNSL2	C	neuron	88170344	88191799	0	0	88174313	1.74739e-08	1.26634e-06	3.97687e-07	0.00556092	0.000352241	2.28e-10	NO	NO	0.320829	YES	NO	NO	NO	cg18302933	chr2.88473832
chr2:88170344:G:C	1.18457	1.87429e-06	ENSG00000144115	chr2_88170131_88170790	5.27201e-06	0.49437	2	0.309039	0.633895	0.000857402	0.999091	5.14196e-05	0	0	THNSL2	C	neuron	88170344	88191799	0	0	88175528	2.57114e-11	8.60302e-09	3.97687e-07	0.0220568	0.00156172	2.28e-10	NO	NO	0.320829	YES	NO	NO	NO	cg18302933	rs2292868
chr7:65080857:C:T	-0.401225	5.7668e-07	ENSG00000234585	chr7_65080781_65081610	0.000145207	0.226248	7	0.0909331	0.685107	1.48648e-05	0.994494	0.00537753	0	0	CCT6P3	T	neuron	65080857	64942704	0	0	64949431	4.7786e-10	0.00364978	4.17961e-07	1.3552e-06	0.000730624	8.42528e-06	NO	NO	0.585848	YES	NO	NO	NO	cg26606589	rs2091228
chr7:65081303:G:T	-0.478673	1.1248e-10	ENSG00000234585	chr7_65080781_65081610	7.48624e-07	0.369232	7	0.0909331	0.685107	2.1701e-08	0.632964	0.367036	0	0	CCT6P3	G	neuron	65081303	64942704	0	0	64949431	4.7786e-10	0.00364978	4.17961e-07	1.3552e-06	0.000730624	8.42528e-06	NO	NO	0.228092	YES	NO	NO	NO	cg26606589	rs2091228
chr2:88170251:G:C	1.18457	1.87429e-06	ENSG00000144115	chr2_88170131_88170790	5.27201e-06	0.49437	2	0.309039	0.633895	0.000857402	0.999091	5.14196e-05	0	0	THNSL2	C	neuron	88170251	88191799	0	0	88166550	2.08197e-08	1.49189e-06	4.62504e-07	0.00303922	0.000160141	1.953e-10	NO	NO	0.367409	YES	NO	NO	NO	cg18302933	chr2.88466069
chr2:88170251:G:C	1.18457	1.87429e-06	ENSG00000144115	chr2_88170131_88170790	5.27201e-06	0.49437	2	0.309039	0.633895	0.000857402	0.999091	5.14196e-05	0	0	THNSL2	C	neuron	88170251	88191799	0	0	88170095	2.08197e-08	1.49189e-06	4.62504e-07	0.00303922	0.000160141	1.953e-10	NO	NO	0.366815	YES	NO	NO	NO	cg18302933	chr2.88469614
chr2:88170251:G:C	1.18457	1.87429e-06	ENSG00000144115	chr2_88170131_88170790	5.27201e-06	0.49437	2	0.309039	0.633895	0.000857402	0.999091	5.14196e-05	0	0	THNSL2	C	neuron	88170251	88191799	0	0	88167940	2.08197e-08	1.49189e-06	4.62504e-07	0.00303922	0.000160141	1.953e-10	NO	NO	0.367409	YES	NO	NO	NO	cg18302933	rs12465706
chr2:88170251:G:C	1.18457	1.87429e-06	ENSG00000144115	chr2_88170131_88170790	5.27201e-06	0.49437	2	0.309039	0.633895	0.000857402	0.999091	5.14196e-05	0	0	THNSL2	C	neuron	88170251	88191799	0	0	88166677	2.08197e-08	1.49189e-06	4.62504e-07	0.00303922	0.000160141	1.953e-10	NO	NO	0.367409	YES	NO	NO	NO	cg18302933	rs4972044
chr2:88170344:G:C	1.18457	1.87429e-06	ENSG00000144115	chr2_88170131_88170790	5.27201e-06	0.49437	2	0.309039	0.633895	0.000857402	0.999091	5.14196e-05	0	0	THNSL2	C	neuron	88170344	88191799	0	0	88166550	2.08197e-08	1.49189e-06	4.62504e-07	0.00303922	0.000160141	1.953e-10	NO	NO	0.367409	YES	NO	NO	NO	cg18302933	chr2.88466069
chr2:88170344:G:C	1.18457	1.87429e-06	ENSG00000144115	chr2_88170131_88170790	5.27201e-06	0.49437	2	0.309039	0.633895	0.000857402	0.999091	5.14196e-05	0	0	THNSL2	C	neuron	88170344	88191799	0	0	88170095	2.08197e-08	1.49189e-06	4.62504e-07	0.00303922	0.000160141	1.953e-10	NO	NO	0.366815	YES	NO	NO	NO	cg18302933	chr2.88469614
chr2:88170344:G:C	1.18457	1.87429e-06	ENSG00000144115	chr2_88170131_88170790	5.27201e-06	0.49437	2	0.309039	0.633895	0.000857402	0.999091	5.14196e-05	0	0	THNSL2	C	neuron	88170344	88191799	0	0	88167940	2.08197e-08	1.49189e-06	4.62504e-07	0.00303922	0.000160141	1.953e-10	NO	NO	0.367409	YES	NO	NO	NO	cg18302933	rs12465706
chr2:88170344:G:C	1.18457	1.87429e-06	ENSG00000144115	chr2_88170131_88170790	5.27201e-06	0.49437	2	0.309039	0.633895	0.000857402	0.999091	5.14196e-05	0	0	THNSL2	C	neuron	88170344	88191799	0	0	88166677	2.08197e-08	1.49189e-06	4.62504e-07	0.00303922	0.000160141	1.953e-10	NO	NO	0.367409	YES	NO	NO	NO	cg18302933	rs4972044
chr7:65080857:C:T	-0.401225	5.7668e-07	ENSG00000234585	chr7_65080781_65081610	0.000145207	0.226248	7	0.0909331	0.685107	1.48648e-05	0.994494	0.00537753	0	0	CCT6P3	T	neuron	65080857	64942704	0	0	64878673	5.39952e-07	0.0110609	4.6834e-07	0.00144348	0.0239008	0.000847107	NO	NO	0.181472	YES	NO	NO	NO	cg26606589	rs6965861
chr7:65081303:G:T	-0.478673	1.1248e-10	ENSG00000234585	chr7_65080781_65081610	7.48624e-07	0.369232	7	0.0909331	0.685107	2.1701e-08	0.632964	0.367036	0	0	CCT6P3	G	neuron	65081303	64942704	0	0	64878673	5.39952e-07	0.0110609	4.6834e-07	0.00144348	0.0239008	0.000847107	NO	NO	0.325868	YES	NO	NO	NO	cg26606589	rs6965861
chr7:65080857:C:T	-0.401225	5.7668e-07	ENSG00000234585	chr7_65080781_65081610	0.000145207	0.226248	7	0.0909331	0.685107	1.48648e-05	0.994494	0.00537753	0	0	CCT6P3	T	neuron	65080857	64942704	0	0	64849727	5.51514e-07	0.317484	5.51514e-07	0.259434	0.317484	0.242193	NO	NO	0.0155327	YES	NO	NO	NO	cg26606589	rs10245591
chr7:65081303:G:T	-0.478673	1.1248e-10	ENSG00000234585	chr7_65080781_65081610	7.48624e-07	0.369232	7	0.0909331	0.685107	2.1701e-08	0.632964	0.367036	0	0	CCT6P3	G	neuron	65081303	64942704	0	0	64849727	5.51514e-07	0.317484	5.51514e-07	0.259434	0.317484	0.242193	NO	NO	0.141957	YES	NO	NO	NO	cg26606589	rs10245591
chr7:65080857:C:T	-0.401225	5.7668e-07	ENSG00000234585	chr7_65080781_65081610	0.000145207	0.226248	7	0.0909331	0.685107	1.48648e-05	0.994494	0.00537753	0	0	CCT6P3	T	neuron	65080857	64942704	0	0	64797695	5.74281e-08	0.276774	8.32133e-07	0.00058936	0.276774	2.09752e-05	NO	NO	0.0993853	YES	NO	NO	NO	cg26606589	rs6956610
chr7:65081303:G:T	-0.478673	1.1248e-10	ENSG00000234585	chr7_65080781_65081610	7.48624e-07	0.369232	7	0.0909331	0.685107	2.1701e-08	0.632964	0.367036	0	0	CCT6P3	G	neuron	65081303	64942704	0	0	64797695	5.74281e-08	0.276774	8.32133e-07	0.00058936	0.276774	2.09752e-05	NO	NO	0.0303388	YES	NO	NO	NO	cg26606589	rs6956610
chr8:17850645:C:T	0.59303	1.12046e-13	ENSG00000129422	chr8_17850101_17851560	1.43992e-08	0.270007	8	0.544133	0.19096	1.5897e-07	0.686498	0.313502	0	0	MTUS1	T	progenitor	17850645	17692259	0	0	17641433	0.00069876	0.852994	9.62729e-07	0.00750825	0.828064	0.000304066	NO	NO	0.0544477	YES	NO	NO	NO	cg17644611	rs11780427
chr1:153627648:T:C	0.596969	1.15811e-11	ENSG00000189171	chr1_153627271_153627720	2.13179e-08	0.30524	1	0.65854	0.358569	3.84499e-05	0.99982	0.000141768	0	0	S100A13	C	progenitor	153627648	153613439	0	0	153658595	1.75285e-08	0.00835117	9.8589e-07	3.61413e-05	0.00813885	5.29539e-07	NO	NO	0.404442	YES	NO	NO	NO	cg23851011	rs3806234
chr7:65080857:C:T	-0.401225	5.7668e-07	ENSG00000234585	chr7_65080781_65081610	0.000145207	0.226248	7	0.0909331	0.685107	1.48648e-05	0.994494	0.00537753	0	0	CCT6P3	T	neuron	65080857	64942704	0	0	64795603	1.28011e-07	0.276774	1.55786e-06	0.00058936	0.276774	2.09752e-05	NO	NO	0.124026	YES	NO	NO	NO	cg26606589	rs73142715
chr7:65081303:G:T	-0.478673	1.1248e-10	ENSG00000234585	chr7_65080781_65081610	7.48624e-07	0.369232	7	0.0909331	0.685107	2.1701e-08	0.632964	0.367036	0	0	CCT6P3	G	neuron	65081303	64942704	0	0	64795603	1.28011e-07	0.276774	1.55786e-06	0.00058936	0.276774	2.09752e-05	NO	NO	0.0256505	YES	NO	NO	NO	cg26606589	rs73142715
chr3:186930256:G:A	0.575188	2.8488e-05	ENSG00000073849	chr3_186930111_186932740	9.43701e-05	0.170009	3	0.720096	0.676131	0.0418132	0.956381	0.00157843	0	0	ST6GAL1	G	progenitor	186930256	186964846	0	0	186964824	0.000225356	0.52673	1.92316e-06	0.003751	0.52673	0.000298357	NO	NO	0.0156831	YES	NO	NO	NO	cg12632309	rs6809750
chr3:186930328:A:G	0.494085	1.71818e-05	ENSG00000073849	chr3_186930111_186932740	0.000636014	0.127946	3	0.720096	0.676131	0.0311465	0.966013	0.000474893	0	0	ST6GAL1	A	progenitor	186930328	186964846	0	0	186964824	0.000225356	0.52673	1.92316e-06	0.003751	0.52673	0.000298357	NO	NO	0.0219512	YES	NO	NO	NO	cg12632309	rs6809750
chr3:186930622:C:T	0.494085	1.71818e-05	ENSG00000073849	chr3_186930111_186932740	0.000636014	0.127946	3	0.720096	0.676131	0.0311465	0.966013	0.000474893	0	0	ST6GAL1	C	progenitor	186930622	186964846	0	0	186964824	0.000225356	0.52673	1.92316e-06	0.003751	0.52673	0.000298357	NO	NO	0.0205236	YES	NO	NO	NO	cg12632309	rs6809750
chr3:186930256:G:A	0.575188	2.8488e-05	ENSG00000073849	chr3_186930111_186932740	9.43701e-05	0.170009	3	0.720096	0.676131	0.0418132	0.956381	0.00157843	0	0	ST6GAL1	G	progenitor	186930256	186964846	0	0	186931894	4.18564e-08	1.60238e-05	2.07851e-06	0.0131308	0.0029633	0.000120666	NO	NO	0.0219517	YES	NO	NO	NO	cg12632309	rs35102841
chr3:186930328:A:G	0.494085	1.71818e-05	ENSG00000073849	chr3_186930111_186932740	0.000636014	0.127946	3	0.720096	0.676131	0.0311465	0.966013	0.000474893	0	0	ST6GAL1	A	progenitor	186930328	186964846	0	0	186931894	4.18564e-08	1.60238e-05	2.07851e-06	0.0131308	0.0029633	0.000120666	NO	NO	0.0855915	YES	NO	NO	NO	cg12632309	rs35102841
chr3:186930622:C:T	0.494085	1.71818e-05	ENSG00000073849	chr3_186930111_186932740	0.000636014	0.127946	3	0.720096	0.676131	0.0311465	0.966013	0.000474893	0	0	ST6GAL1	C	progenitor	186930622	186964846	0	0	186931894	4.18564e-08	1.60238e-05	2.07851e-06	0.0131308	0.0029633	0.000120666	NO	NO	0.0862821	YES	NO	NO	NO	cg12632309	rs35102841
chr7:65080857:C:T	-0.401225	5.7668e-07	ENSG00000234585	chr7_65080781_65081610	0.000145207	0.226248	7	0.0909331	0.685107	1.48648e-05	0.994494	0.00537753	0	0	CCT6P3	T	neuron	65080857	64942704	0	0	64793682	1.85429e-08	0.276774	2.08206e-06	0.00058936	0.276774	2.09752e-05	NO	NO	0.124026	YES	NO	NO	NO	cg26606589	rs11760270
chr7:65081303:G:T	-0.478673	1.1248e-10	ENSG00000234585	chr7_65080781_65081610	7.48624e-07	0.369232	7	0.0909331	0.685107	2.1701e-08	0.632964	0.367036	0	0	CCT6P3	G	neuron	65081303	64942704	0	0	64793682	1.85429e-08	0.276774	2.08206e-06	0.00058936	0.276774	2.09752e-05	NO	NO	0.0256505	YES	NO	NO	NO	cg26606589	rs11760270
chr7:65080857:C:T	-0.401225	5.7668e-07	ENSG00000234585	chr7_65080781_65081610	0.000145207	0.226248	7	0.0909331	0.685107	1.48648e-05	0.994494	0.00537753	0	0	CCT6P3	T	neuron	65080857	64942704	0	0	64853811	5.84113e-07	0.817342	2.2864e-06	0.0105381	0.817342	0.00535068	NO	NO	0.127117	YES	NO	NO	NO	cg26606589	rs7810539
chr7:65081303:G:T	-0.478673	1.1248e-10	ENSG00000234585	chr7_65080781_65081610	7.48624e-07	0.369232	7	0.0909331	0.685107	2.1701e-08	0.632964	0.367036	0	0	CCT6P3	G	neuron	65081303	64942704	0	0	64853811	5.84113e-07	0.817342	2.2864e-06	0.0105381	0.817342	0.00535068	NO	NO	0.397983	YES	NO	NO	NO	cg26606589	rs7810539
chr1:153627648:T:C	0.596969	1.15811e-11	ENSG00000189171	chr1_153627271_153627720	2.13179e-08	0.30524	1	0.65854	0.358569	3.84499e-05	0.99982	0.000141768	0	0	S100A13	C	progenitor	153627648	153613439	0	0	153656169	3.68757e-07	0.0230356	2.65582e-06	1.06016e-05	0.0230356	1.36195e-07	NO	NO	0.268131	YES	NO	NO	NO	cg23851011	chr1.153628645
chr1:153627648:T:C	0.596969	1.15811e-11	ENSG00000189171	chr1_153627271_153627720	2.13179e-08	0.30524	1	0.65854	0.358569	3.84499e-05	0.99982	0.000141768	0	0	S100A13	C	progenitor	153627648	153613439	0	0	153615864	1.43522e-13	6.09256e-14	2.86366e-06	2.78038e-06	4.51758e-08	3.29169e-07	NO	NO	0.952596	YES	NO	YES	NO	cg23851011	rs11548103
chr8:17850645:C:T	0.59303	1.12046e-13	ENSG00000129422	chr8_17850101_17851560	1.43992e-08	0.270007	8	0.544133	0.19096	1.5897e-07	0.686498	0.313502	0	0	MTUS1	T	progenitor	17850645	17692259	0	0	17693553	8.78518e-07	0.0199917	3.8442e-06	0.000783364	0.0383652	0.000102236	NO	NO	0.000215901	YES	NO	NO	NO	cg17644611	rs209972
chr1:153627648:T:C	0.596969	1.15811e-11	ENSG00000189171	chr1_153627271_153627720	2.13179e-08	0.30524	1	0.65854	0.358569	3.84499e-05	0.99982	0.000141768	0	0	S100A13	C	progenitor	153627648	153613439	0	0	153615803	5.78734e-14	9.96179e-13	4.91692e-06	0.000235686	5.71049e-06	1.39843e-06	NO	NO	0.341929	YES	NO	NO	NO	cg23851011	rs9792967
chr8:17850645:C:T	0.59303	1.12046e-13	ENSG00000129422	chr8_17850101_17851560	1.43992e-08	0.270007	8	0.544133	0.19096	1.5897e-07	0.686498	0.313502	0	0	MTUS1	T	progenitor	17850645	17692259	0	0	17695105	2.3873e-06	0.0315884	7.20795e-06	0.000263647	0.0363664	0.000138152	NO	NO	0.00137087	YES	NO	NO	NO	cg17644611	rs423832
chr1:153627648:T:C	0.596969	1.15811e-11	ENSG00000189171	chr1_153627271_153627720	2.13179e-08	0.30524	1	0.65854	0.358569	3.84499e-05	0.99982	0.000141768	0	0	S100A13	C	progenitor	153627648	153613439	0	0	153619176	1.78008e-18	1.4642e-11	7.36888e-06	0.000206836	5.19269e-06	8.2438e-06	NO	NO	0.341929	YES	NO	NO	NO	cg23851011	rs9726753
chr3:186930256:G:A	0.575188	2.8488e-05	ENSG00000073849	chr3_186930111_186932740	9.43701e-05	0.170009	3	0.720096	0.676131	0.0418132	0.956381	0.00157843	0	0	ST6GAL1	G	progenitor	186930256	186964846	0	0	186928351	7.85097e-08	3.48605e-06	7.56546e-06	0.00507337	0.000846226	3.76549e-06	NO	NO	0.0176806	YES	NO	NO	NO	cg12632309	rs35166820
chr3:186930328:A:G	0.494085	1.71818e-05	ENSG00000073849	chr3_186930111_186932740	0.000636014	0.127946	3	0.720096	0.676131	0.0311465	0.966013	0.000474893	0	0	ST6GAL1	A	progenitor	186930328	186964846	0	0	186928351	7.85097e-08	3.48605e-06	7.56546e-06	0.00507337	0.000846226	3.76549e-06	NO	NO	0.0572781	YES	NO	NO	NO	cg12632309	rs35166820
chr3:186930622:C:T	0.494085	1.71818e-05	ENSG00000073849	chr3_186930111_186932740	0.000636014	0.127946	3	0.720096	0.676131	0.0311465	0.966013	0.000474893	0	0	ST6GAL1	C	progenitor	186930622	186964846	0	0	186928351	7.85097e-08	3.48605e-06	7.56546e-06	0.00507337	0.000846226	3.76549e-06	NO	NO	0.0577823	YES	NO	NO	NO	cg12632309	rs35166820
chr1:153627648:T:C	0.596969	1.15811e-11	ENSG00000189171	chr1_153627271_153627720	2.13179e-08	0.30524	1	0.65854	0.358569	3.84499e-05	0.99982	0.000141768	0	0	S100A13	C	progenitor	153627648	153613439	0	0	153635640	4.03121e-09	3.68792e-06	8.66232e-06	4.91214e-06	0.000192302	4.61278e-06	NO	NO	0.383788	YES	NO	NO	NO	cg23851011	rs28518786
chr1:153627648:T:C	0.596969	1.15811e-11	ENSG00000189171	chr1_153627271_153627720	2.13179e-08	0.30524	1	0.65854	0.358569	3.84499e-05	0.99982	0.000141768	0	0	S100A13	C	progenitor	153627648	153613439	0	0	153617113	1.45858e-16	6.32653e-15	9.05352e-06	2.78038e-06	4.51758e-08	6.62716e-07	NO	NO	0.952596	YES	NO	YES	NO	cg23851011	rs12737861
chr7:23680147:G:A	0.80086	2.8604e-20	ENSG00000188732	chr7_23679871_23681130	1.39866e-11	0.386931	7	0.754746	0.874414	1.56005e-09	0.999811	0.000188891	0	0	FAM221A	G	progenitor	23680147	23679933	23680000	23680387	23684221	1.10292e-10	1.31386e-07	9.86092e-06	0.000117263	1.63772e-06	2.84925e-06	YES	YES	0.412803	YES	YES	NO	NO	cg22120345	rs6461724
chr7:23680160:G:A	0.797338	9.02128e-19	ENSG00000188732	chr7_23679871_23681130	3.61592e-11	0.386867	7	0.754746	0.874414	1.55451e-08	0.999965	3.46373e-05	0	0	FAM221A	G	progenitor	23680160	23679933	23680000	23680387	23684221	1.10292e-10	1.31386e-07	9.86092e-06	0.000117263	1.63772e-06	2.84925e-06	YES	YES	0.428212	YES	YES	NO	NO	cg22120345	rs6461724
chr7:23680869:G:T	0.797338	9.02128e-19	ENSG00000188732	chr7_23679871_23681130	3.61592e-11	0.386867	7	0.754746	0.874414	1.55451e-08	0.999965	3.46373e-05	0	0	FAM221A	G	progenitor	23680869	23679933	23680000	23680387	23684221	1.10292e-10	1.31386e-07	9.86092e-06	0.000117263	1.63772e-06	2.84925e-06	YES	YES	0.430739	YES	YES	NO	NO	cg22120345	rs6461724
chr7:23681101:T:G	-0.633994	5.6982e-09	ENSG00000188732	chr7_23679871_23681130	8.67727e-09	-0.360578	7	0.754746	0.874414	0.0549336	0.945066	4.10412e-08	0	0	FAM221A	G	progenitor	23681101	23679933	23680000	23680387	23684221	1.10292e-10	1.31386e-07	9.86092e-06	0.000117263	1.63772e-06	2.84925e-06	YES	YES	0.131377	YES	YES	NO	NO	cg22120345	rs6461724
chr7:23680147:G:A	0.676165	4.46768e-14	ENSG00000188732	chr7_23679871_23681130	3.59193e-13	0.535614	7	0.772301	0.906497	6.66458e-07	0.991054	0.00894506	0	0	FAM221A	G	neuron	23680147	23679933	23680000	23680387	23684221	1.10292e-10	1.31386e-07	9.86092e-06	0.000117263	1.63772e-06	2.84925e-06	YES	YES	0.412803	YES	YES	NO	NO	cg22120345	rs6461724
chr7:23680160:G:A	0.687973	2.91891e-13	ENSG00000188732	chr7_23679871_23681130	2.14543e-13	0.544006	7	0.772301	0.906497	1.01397e-05	0.991923	0.00806655	0	0	FAM221A	G	neuron	23680160	23679933	23680000	23680387	23684221	1.10292e-10	1.31386e-07	9.86092e-06	0.000117263	1.63772e-06	2.84925e-06	YES	YES	0.428212	YES	YES	NO	NO	cg22120345	rs6461724
chr7:23680869:G:T	0.687973	2.91891e-13	ENSG00000188732	chr7_23679871_23681130	2.14543e-13	0.544006	7	0.772301	0.906497	1.01397e-05	0.991923	0.00806655	0	0	FAM221A	G	neuron	23680869	23679933	23680000	23680387	23684221	1.10292e-10	1.31386e-07	9.86092e-06	0.000117263	1.63772e-06	2.84925e-06	YES	YES	0.430739	YES	YES	NO	NO	cg22120345	rs6461724
chr3:186930256:G:A	0.575188	2.8488e-05	ENSG00000073849	chr3_186930111_186932740	9.43701e-05	0.170009	3	0.720096	0.676131	0.0418132	0.956381	0.00157843	0	0	ST6GAL1	G	progenitor	186930256	186964846	0	0	186927291	3.70625e-07	5.20102e-05	1.08823e-05	0.00282755	0.000412871	0.000305606	NO	NO	0.030108	YES	NO	NO	NO	cg12632309	rs34421968
chr3:186930328:A:G	0.494085	1.71818e-05	ENSG00000073849	chr3_186930111_186932740	0.000636014	0.127946	3	0.720096	0.676131	0.0311465	0.966013	0.000474893	0	0	ST6GAL1	A	progenitor	186930328	186964846	0	0	186927291	3.70625e-07	5.20102e-05	1.08823e-05	0.00282755	0.000412871	0.000305606	NO	NO	0.0705222	YES	NO	NO	NO	cg12632309	rs34421968
chr3:186930622:C:T	0.494085	1.71818e-05	ENSG00000073849	chr3_186930111_186932740	0.000636014	0.127946	3	0.720096	0.676131	0.0311465	0.966013	0.000474893	0	0	ST6GAL1	C	progenitor	186930622	186964846	0	0	186927291	3.70625e-07	5.20102e-05	1.08823e-05	0.00282755	0.000412871	0.000305606	NO	NO	0.0653245	YES	NO	NO	NO	cg12632309	rs34421968
chr1:153627648:T:C	0.596969	1.15811e-11	ENSG00000189171	chr1_153627271_153627720	2.13179e-08	0.30524	1	0.65854	0.358569	3.84499e-05	0.99982	0.000141768	0	0	S100A13	C	progenitor	153627648	153613439	0	0	153657644	1.3116e-06	0.04598	1.31845e-05	0.000110625	0.0466635	1.0064e-06	NO	NO	0.399992	YES	NO	NO	NO	cg23851011	rs66721814
chr17:46225386:G:A	-1.43584	2.82288e-21	ENSG00000214401	chr17_46224961_46225720	4.84211e-06	-0.582097	17	0.736487	0.558071	8.13392e-13	0.999964	2.6824e-05	0	0	KANSL1-AS1	G	progenitor	46225386	46031387	0	0	46028029	9.21659e-13	0.00284147	1.78767e-05	0.0520156	7.8761e-08	0.00154739	NO	NO	0.0688238	YES	NO	NO	NO	cg04571282	rs7521
chr17:46225515:C:T	-1.43584	2.82288e-21	ENSG00000214401	chr17_46224961_46225720	4.84211e-06	-0.582097	17	0.736487	0.558071	8.13392e-13	0.999964	2.6824e-05	0	0	KANSL1-AS1	C	progenitor	46225515	46031387	0	0	46028029	9.21659e-13	0.00284147	1.78767e-05	0.0520156	7.8761e-08	0.00154739	NO	NO	0.0688238	YES	NO	NO	NO	cg04571282	rs7521
chr17:46225538:T:C	-1.43584	2.82288e-21	ENSG00000214401	chr17_46224961_46225720	4.84211e-06	-0.582097	17	0.736487	0.558071	8.13392e-13	0.999964	2.6824e-05	0	0	KANSL1-AS1	T	progenitor	46225538	46031387	0	0	46028029	9.21659e-13	0.00284147	1.78767e-05	0.0520156	7.8761e-08	0.00154739	NO	NO	0.0688238	YES	NO	NO	NO	cg04571282	rs7521
chr17:46225386:G:A	-1.24517	1.64227e-08	ENSG00000214401	chr17_46224961_46225720	0.000101602	-0.542479	17	0.769932	0.73173	5.56531e-08	0.981831	0.0180397	0	0	KANSL1-AS1	G	neuron	46225386	46031387	0	0	46028029	9.21659e-13	0.00284147	1.78767e-05	0.0520156	7.8761e-08	0.00154739	NO	NO	0.0688238	YES	NO	NO	NO	cg04571282	rs7521
chr17:46225515:C:T	-1.24517	1.64227e-08	ENSG00000214401	chr17_46224961_46225720	0.000101602	-0.542479	17	0.769932	0.73173	5.56531e-08	0.981831	0.0180397	0	0	KANSL1-AS1	C	neuron	46225515	46031387	0	0	46028029	9.21659e-13	0.00284147	1.78767e-05	0.0520156	7.8761e-08	0.00154739	NO	NO	0.0688238	YES	NO	NO	NO	cg04571282	rs7521
chr17:46225538:T:C	-1.24517	1.64227e-08	ENSG00000214401	chr17_46224961_46225720	0.000101602	-0.542479	17	0.769932	0.73173	5.56531e-08	0.981831	0.0180397	0	0	KANSL1-AS1	T	neuron	46225538	46031387	0	0	46028029	9.21659e-13	0.00284147	1.78767e-05	0.0520156	7.8761e-08	0.00154739	NO	NO	0.0688238	YES	NO	NO	NO	cg04571282	rs7521
chr1:153627648:T:C	0.596969	1.15811e-11	ENSG00000189171	chr1_153627271_153627720	2.13179e-08	0.30524	1	0.65854	0.358569	3.84499e-05	0.99982	0.000141768	0	0	S100A13	C	progenitor	153627648	153613439	0	0	153631636	3.49505e-07	6.42103e-05	1.89261e-05	9.65122e-05	0.00417521	1.56954e-09	NO	NO	0.427576	YES	NO	NO	NO	cg23851011	rs1046381
chr1:153627648:T:C	0.596969	1.15811e-11	ENSG00000189171	chr1_153627271_153627720	2.13179e-08	0.30524	1	0.65854	0.358569	3.84499e-05	0.99982	0.000141768	0	0	S100A13	C	progenitor	153627648	153613439	0	0	153633911	7.31981e-10	1.82694e-05	1.89261e-05	0.000209954	0.00679495	3.03207e-10	NO	NO	0.512388	YES	NO	NO	NO	cg23851011	rs1888115
chr1:153627648:T:C	0.596969	1.15811e-11	ENSG00000189171	chr1_153627271_153627720	2.13179e-08	0.30524	1	0.65854	0.358569	3.84499e-05	0.99982	0.000141768	0	0	S100A13	C	progenitor	153627648	153613439	0	0	153635155	7.31981e-10	1.82694e-05	1.89261e-05	0.000576075	0.00750417	2.32572e-10	NO	NO	0.492461	YES	NO	NO	NO	cg23851011	rs28379831
chr1:153627648:T:C	0.596969	1.15811e-11	ENSG00000189171	chr1_153627271_153627720	2.13179e-08	0.30524	1	0.65854	0.358569	3.84499e-05	0.99982	0.000141768	0	0	S100A13	C	progenitor	153627648	153613439	0	0	153633433	7.31981e-10	2.26385e-05	1.89261e-05	0.000377671	0.00535873	2.36007e-09	NO	NO	0.713675	YES	NO	NO	NO	cg23851011	rs28380060
chr1:153627648:T:C	0.596969	1.15811e-11	ENSG00000189171	chr1_153627271_153627720	2.13179e-08	0.30524	1	0.65854	0.358569	3.84499e-05	0.99982	0.000141768	0	0	S100A13	C	progenitor	153627648	153613439	0	0	153637410	1.84637e-07	0.00232104	1.89261e-05	0.000420523	0.0129755	1.84618e-10	NO	NO	0.713675	YES	NO	NO	NO	cg23851011	rs28510471
chr1:153627648:T:C	0.596969	1.15811e-11	ENSG00000189171	chr1_153627271_153627720	2.13179e-08	0.30524	1	0.65854	0.358569	3.84499e-05	0.99982	0.000141768	0	0	S100A13	C	progenitor	153627648	153613439	0	0	153634375	6.5944e-09	1.82694e-05	1.89261e-05	0.000102878	0.00757693	2.06832e-10	NO	NO	0.713675	YES	NO	NO	NO	cg23851011	rs28580554
chr1:153627648:T:C	0.596969	1.15811e-11	ENSG00000189171	chr1_153627271_153627720	2.13179e-08	0.30524	1	0.65854	0.358569	3.84499e-05	0.99982	0.000141768	0	0	S100A13	C	progenitor	153627648	153613439	0	0	153637541	3.11915e-08	0.000759807	1.89261e-05	0.00165309	0.0149133	1.2037e-10	NO	NO	0.555786	YES	NO	NO	NO	cg23851011	rs28613361
chr1:153627648:T:C	0.596969	1.15811e-11	ENSG00000189171	chr1_153627271_153627720	2.13179e-08	0.30524	1	0.65854	0.358569	3.84499e-05	0.99982	0.000141768	0	0	S100A13	C	progenitor	153627648	153613439	0	0	153632380	2.05048e-10	2.71499e-08	1.89261e-05	0.000160768	0.000457457	2.9386e-11	NO	NO	0.713675	YES	NO	NO	NO	cg23851011	rs6694006
chr1:153627648:T:C	0.596969	1.15811e-11	ENSG00000189171	chr1_153627271_153627720	2.13179e-08	0.30524	1	0.65854	0.358569	3.84499e-05	0.99982	0.000141768	0	0	S100A13	C	progenitor	153627648	153613439	0	0	153625618	9.53329e-08	7.0203e-05	1.90282e-05	3.48126e-06	4.6401e-07	5.93545e-07	NO	NO	0.450987	YES	NO	NO	NO	cg23851011	rs28754733
chr1:153627648:T:C	0.596969	1.15811e-11	ENSG00000189171	chr1_153627271_153627720	2.13179e-08	0.30524	1	0.65854	0.358569	3.84499e-05	0.99982	0.000141768	0	0	S100A13	C	progenitor	153627648	153613439	0	0	153612510	2.56003e-15	4.96435e-09	1.91402e-05	2.01437e-09	3.98875e-06	7.5147e-08	NO	NO	0.357608	YES	NO	NO	NO	cg23851011	rs9700928
chr7:65080857:C:T	-0.401225	5.7668e-07	ENSG00000234585	chr7_65080781_65081610	0.000145207	0.226248	7	0.0909331	0.685107	1.48648e-05	0.994494	0.00537753	0	0	CCT6P3	T	neuron	65080857	64942704	0	0	64949276	3.08268e-07	0.00382932	1.93657e-05	6.69766e-05	0.00341778	8.97896e-05	NO	NO	0.408689	YES	NO	NO	NO	cg26606589	rs2091227
chr7:65081303:G:T	-0.478673	1.1248e-10	ENSG00000234585	chr7_65080781_65081610	7.48624e-07	0.369232	7	0.0909331	0.685107	2.1701e-08	0.632964	0.367036	0	0	CCT6P3	G	neuron	65081303	64942704	0	0	64949276	3.08268e-07	0.00382932	1.93657e-05	6.69766e-05	0.00341778	8.97896e-05	NO	NO	0.276964	YES	NO	NO	NO	cg26606589	rs2091227
chr3:186930256:G:A	0.575188	2.8488e-05	ENSG00000073849	chr3_186930111_186932740	9.43701e-05	0.170009	3	0.720096	0.676131	0.0418132	0.956381	0.00157843	0	0	ST6GAL1	G	progenitor	186930256	186964846	0	0	186931140	2.68193e-08	4.32564e-06	1.96904e-05	0.0131308	0.00230313	5.72997e-05	NO	NO	0.0219517	YES	NO	NO	NO	cg12632309	rs35376159
chr3:186930328:A:G	0.494085	1.71818e-05	ENSG00000073849	chr3_186930111_186932740	0.000636014	0.127946	3	0.720096	0.676131	0.0311465	0.966013	0.000474893	0	0	ST6GAL1	A	progenitor	186930328	186964846	0	0	186931140	2.68193e-08	4.32564e-06	1.96904e-05	0.0131308	0.00230313	5.72997e-05	NO	NO	0.0855915	YES	NO	NO	NO	cg12632309	rs35376159
chr3:186930622:C:T	0.494085	1.71818e-05	ENSG00000073849	chr3_186930111_186932740	0.000636014	0.127946	3	0.720096	0.676131	0.0311465	0.966013	0.000474893	0	0	ST6GAL1	C	progenitor	186930622	186964846	0	0	186931140	2.68193e-08	4.32564e-06	1.96904e-05	0.0131308	0.00230313	5.72997e-05	NO	NO	0.0862821	YES	NO	NO	NO	cg12632309	rs35376159
chr1:153627648:T:C	0.596969	1.15811e-11	ENSG00000189171	chr1_153627271_153627720	2.13179e-08	0.30524	1	0.65854	0.358569	3.84499e-05	0.99982	0.000141768	0	0	S100A13	C	progenitor	153627648	153613439	0	0	153636563	8.26876e-08	0.000759807	2.18008e-05	0.00144058	0.0116105	1.05403e-09	NO	NO	0.555786	YES	NO	NO	NO	cg23851011	rs4845557
chr8:17850645:C:T	0.59303	1.12046e-13	ENSG00000129422	chr8_17850101_17851560	1.43992e-08	0.270007	8	0.544133	0.19096	1.5897e-07	0.686498	0.313502	0	0	MTUS1	T	progenitor	17850645	17692259	0	0	17688017	4.96246e-07	0.00466046	2.22839e-05	7.15423e-05	0.000455247	1.95742e-05	NO	NO	0.0577032	YES	NO	NO	NO	cg17644611	rs11203899
chr3:186930256:G:A	0.575188	2.8488e-05	ENSG00000073849	chr3_186930111_186932740	9.43701e-05	0.170009	3	0.720096	0.676131	0.0418132	0.956381	0.00157843	0	0	ST6GAL1	G	progenitor	186930256	186964846	0	0	186933001	2.68193e-08	1.70129e-05	2.59267e-05	0.0131308	0.00230313	0.000114004	NO	NO	0.0288364	YES	NO	NO	NO	cg12632309	rs10937275
chr3:186930328:A:G	0.494085	1.71818e-05	ENSG00000073849	chr3_186930111_186932740	0.000636014	0.127946	3	0.720096	0.676131	0.0311465	0.966013	0.000474893	0	0	ST6GAL1	A	progenitor	186930328	186964846	0	0	186933001	2.68193e-08	1.70129e-05	2.59267e-05	0.0131308	0.00230313	0.000114004	NO	NO	0.0626873	YES	NO	NO	NO	cg12632309	rs10937275
chr3:186930622:C:T	0.494085	1.71818e-05	ENSG00000073849	chr3_186930111_186932740	0.000636014	0.127946	3	0.720096	0.676131	0.0311465	0.966013	0.000474893	0	0	ST6GAL1	C	progenitor	186930622	186964846	0	0	186933001	2.68193e-08	1.70129e-05	2.59267e-05	0.0131308	0.00230313	0.000114004	NO	NO	0.0633716	YES	NO	NO	NO	cg12632309	rs10937275
chr3:186930256:G:A	0.575188	2.8488e-05	ENSG00000073849	chr3_186930111_186932740	9.43701e-05	0.170009	3	0.720096	0.676131	0.0418132	0.956381	0.00157843	0	0	ST6GAL1	G	progenitor	186930256	186964846	0	0	186928546	3.59067e-07	3.92966e-06	2.74144e-05	0.00507337	0.000846226	0.000112019	NO	NO	0.0343691	YES	NO	NO	NO	cg12632309	rs36118972
chr3:186930328:A:G	0.494085	1.71818e-05	ENSG00000073849	chr3_186930111_186932740	0.000636014	0.127946	3	0.720096	0.676131	0.0311465	0.966013	0.000474893	0	0	ST6GAL1	A	progenitor	186930328	186964846	0	0	186928546	3.59067e-07	3.92966e-06	2.74144e-05	0.00507337	0.000846226	0.000112019	NO	NO	0.0178851	YES	NO	NO	NO	cg12632309	rs36118972
chr3:186930622:C:T	0.494085	1.71818e-05	ENSG00000073849	chr3_186930111_186932740	0.000636014	0.127946	3	0.720096	0.676131	0.0311465	0.966013	0.000474893	0	0	ST6GAL1	C	progenitor	186930622	186964846	0	0	186928546	3.59067e-07	3.92966e-06	2.74144e-05	0.00507337	0.000846226	0.000112019	NO	NO	0.0152913	YES	NO	NO	NO	cg12632309	rs36118972
chr1:153627648:T:C	0.596969	1.15811e-11	ENSG00000189171	chr1_153627271_153627720	2.13179e-08	0.30524	1	0.65854	0.358569	3.84499e-05	0.99982	0.000141768	0	0	S100A13	C	progenitor	153627648	153613439	0	0	153632784	1.10371e-09	1.82694e-05	3.09355e-05	9.84201e-05	0.00866256	3.054e-10	NO	NO	0.512388	YES	NO	NO	NO	cg23851011	rs28700217
chr1:153627648:T:C	0.596969	1.15811e-11	ENSG00000189171	chr1_153627271_153627720	2.13179e-08	0.30524	1	0.65854	0.358569	3.84499e-05	0.99982	0.000141768	0	0	S100A13	C	progenitor	153627648	153613439	0	0	153613108	6.85192e-15	4.16772e-13	4.48546e-05	0.000235686	5.71049e-06	1.63263e-07	NO	NO	0	YES	NO	NO	NO	cg23851011	rs9700179
chr1:153627648:T:C	0.596969	1.15811e-11	ENSG00000189171	chr1_153627271_153627720	2.13179e-08	0.30524	1	0.65854	0.358569	3.84499e-05	0.99982	0.000141768	0	0	S100A13	C	progenitor	153627648	153613439	0	0	153628302	4.56766e-09	5.74572e-08	4.58522e-05	3.61836e-07	3.00495e-05	9.87128e-07	NO	NO	0.40743	YES	NO	NO	NO	cg23851011	rs3806233
chr3:186930256:G:A	0.575188	2.8488e-05	ENSG00000073849	chr3_186930111_186932740	9.43701e-05	0.170009	3	0.720096	0.676131	0.0418132	0.956381	0.00157843	0	0	ST6GAL1	G	progenitor	186930256	186964846	0	0	186927489	3.5318e-08	8.59983e-06	5.04522e-05	0.00282755	0.000412871	0.000184456	NO	NO	0.0262353	YES	NO	NO	NO	cg12632309	rs36086787
chr3:186930328:A:G	0.494085	1.71818e-05	ENSG00000073849	chr3_186930111_186932740	0.000636014	0.127946	3	0.720096	0.676131	0.0311465	0.966013	0.000474893	0	0	ST6GAL1	A	progenitor	186930328	186964846	0	0	186927489	3.5318e-08	8.59983e-06	5.04522e-05	0.00282755	0.000412871	0.000184456	NO	NO	0.0354731	YES	NO	NO	NO	cg12632309	rs36086787
chr3:186930622:C:T	0.494085	1.71818e-05	ENSG00000073849	chr3_186930111_186932740	0.000636014	0.127946	3	0.720096	0.676131	0.0311465	0.966013	0.000474893	0	0	ST6GAL1	C	progenitor	186930622	186964846	0	0	186927489	3.5318e-08	8.59983e-06	5.04522e-05	0.00282755	0.000412871	0.000184456	NO	NO	0.0314095	YES	NO	NO	NO	cg12632309	rs36086787
chr17:46225386:G:A	-0.784208	5.37768e-07	ENSG00000238083	chr17_46224961_46225720	4.84211e-06	-0.582097	17	0.830534	0.558071	0.00969067	0.97583	0.0144695	0	0	LRRC37A2	G	progenitor	46225386	45986876	45982880	45983164	45994485	5.80445e-09	4.72926e-07	5.15309e-05	0.00150359	1.58184e-07	8.06535e-08	NO	NO	0.156623	YES	NO	NO	NO	cg01934064	rs2435200
chr17:46225515:C:T	-0.784208	5.37768e-07	ENSG00000238083	chr17_46224961_46225720	4.84211e-06	-0.582097	17	0.830534	0.558071	0.00969067	0.97583	0.0144695	0	0	LRRC37A2	C	progenitor	46225515	45986876	45982880	45983164	45994485	5.80445e-09	4.72926e-07	5.15309e-05	0.00150359	1.58184e-07	8.06535e-08	NO	NO	0.156623	YES	NO	NO	NO	cg01934064	rs2435200
chr17:46225538:T:C	-0.784208	5.37768e-07	ENSG00000238083	chr17_46224961_46225720	4.84211e-06	-0.582097	17	0.830534	0.558071	0.00969067	0.97583	0.0144695	0	0	LRRC37A2	T	progenitor	46225538	45986876	45982880	45983164	45994485	5.80445e-09	4.72926e-07	5.15309e-05	0.00150359	1.58184e-07	8.06535e-08	NO	NO	0.156623	YES	NO	NO	NO	cg01934064	rs2435200
chr1:153627648:T:C	0.596969	1.15811e-11	ENSG00000189171	chr1_153627271_153627720	2.13179e-08	0.30524	1	0.65854	0.358569	3.84499e-05	0.99982	0.000141768	0	0	S100A13	C	progenitor	153627648	153613439	0	0	153620057	3.52181e-15	2.06873e-11	5.1697e-05	3.59913e-06	6.53849e-08	8.98576e-08	NO	NO	0.95933	YES	NO	YES	NO	cg23851011	rs9330300
chr3:186930256:G:A	0.575188	2.8488e-05	ENSG00000073849	chr3_186930111_186932740	9.43701e-05	0.170009	3	0.720096	0.676131	0.0418132	0.956381	0.00157843	0	0	ST6GAL1	G	progenitor	186930256	186964846	0	0	186929028	2.73382e-08	5.18657e-06	5.21883e-05	0.0125749	0.00323982	0.000235405	NO	NO	0.0140412	YES	NO	NO	NO	cg12632309	rs13059833
chr3:186930328:A:G	0.494085	1.71818e-05	ENSG00000073849	chr3_186930111_186932740	0.000636014	0.127946	3	0.720096	0.676131	0.0311465	0.966013	0.000474893	0	0	ST6GAL1	A	progenitor	186930328	186964846	0	0	186929028	2.73382e-08	5.18657e-06	5.21883e-05	0.0125749	0.00323982	0.000235405	NO	NO	0.0661444	YES	NO	NO	NO	cg12632309	rs13059833
chr3:186930622:C:T	0.494085	1.71818e-05	ENSG00000073849	chr3_186930111_186932740	0.000636014	0.127946	3	0.720096	0.676131	0.0311465	0.966013	0.000474893	0	0	ST6GAL1	C	progenitor	186930622	186964846	0	0	186929028	2.73382e-08	5.18657e-06	5.21883e-05	0.0125749	0.00323982	0.000235405	NO	NO	0.0666912	YES	NO	NO	NO	cg12632309	rs13059833
chr8:17850645:C:T	0.59303	1.12046e-13	ENSG00000129422	chr8_17850101_17851560	1.43992e-08	0.270007	8	0.544133	0.19096	1.5897e-07	0.686498	0.313502	0	0	MTUS1	T	progenitor	17850645	17692259	0	0	17688197	1.56338e-07	0.00107667	5.6745e-05	0.000345158	0.0027006	3.17289e-05	NO	NO	0.0101423	YES	NO	NO	NO	cg17644611	rs7845231
chr1:153627648:T:C	0.596969	1.15811e-11	ENSG00000189171	chr1_153627271_153627720	2.13179e-08	0.30524	1	0.65854	0.358569	3.84499e-05	0.99982	0.000141768	0	0	S100A13	C	progenitor	153627648	153613439	0	0	153614832	2.42811e-15	1.8431e-11	6.17727e-05	2.78038e-06	4.51758e-08	1.0531e-07	NO	NO	0.952596	YES	NO	YES	NO	cg23851011	rs11548104
chr3:186930256:G:A	0.575188	2.8488e-05	ENSG00000073849	chr3_186930111_186932740	9.43701e-05	0.170009	3	0.720096	0.676131	0.0418132	0.956381	0.00157843	0	0	ST6GAL1	G	progenitor	186930256	186964846	0	0	186933599	2.68193e-08	3.78751e-06	6.22944e-05	0.0131308	0.00230313	6.75655e-05	NO	NO	0.0236306	YES	NO	NO	NO	cg12632309	rs35923019
chr3:186930328:A:G	0.494085	1.71818e-05	ENSG00000073849	chr3_186930111_186932740	0.000636014	0.127946	3	0.720096	0.676131	0.0311465	0.966013	0.000474893	0	0	ST6GAL1	A	progenitor	186930328	186964846	0	0	186933599	2.68193e-08	3.78751e-06	6.22944e-05	0.0131308	0.00230313	6.75655e-05	NO	NO	0.077052	YES	NO	NO	NO	cg12632309	rs35923019
chr3:186930622:C:T	0.494085	1.71818e-05	ENSG00000073849	chr3_186930111_186932740	0.000636014	0.127946	3	0.720096	0.676131	0.0311465	0.966013	0.000474893	0	0	ST6GAL1	C	progenitor	186930622	186964846	0	0	186933599	2.68193e-08	3.78751e-06	6.22944e-05	0.0131308	0.00230313	6.75655e-05	NO	NO	0.0777368	YES	NO	NO	NO	cg12632309	rs35923019
chr1:153627648:T:C	0.596969	1.15811e-11	ENSG00000189171	chr1_153627271_153627720	2.13179e-08	0.30524	1	0.65854	0.358569	3.84499e-05	0.99982	0.000141768	0	0	S100A13	C	progenitor	153627648	153613439	0	0	153615732	1.79719e-13	4.27054e-14	7.03367e-05	0.000235686	5.71049e-06	3.75947e-07	NO	NO	0.341929	YES	NO	NO	NO	cg23851011	rs9792963
chr4:37825956:T:C	0.239955	5.79212e-12	ENSG00000169299	chr4_37825721_37827610	2.06572e-10	0.270882	4	0.731258	0.480214	1.33556e-06	0.86599	0.134009	0	0	PGM2	T	progenitor	37825956	37827322	37826522	37827323	37828666	9.71511e-10	6.04901e-08	7.3379e-05	0.0166289	0.00452565	0.00101346	YES	YES	0.108709	YES	YES	NO	NO	cg12988996	rs2911909
chr4:37826564:C:T	0.239955	5.79212e-12	ENSG00000169299	chr4_37825721_37827610	2.06572e-10	0.270882	4	0.731258	0.480214	1.33556e-06	0.86599	0.134009	0	0	PGM2	C	progenitor	37826564	37827322	37826522	37827323	37828666	9.71511e-10	6.04901e-08	7.3379e-05	0.0166289	0.00452565	0.00101346	YES	YES	0.111347	YES	YES	NO	NO	cg12988996	rs2911909
chr3:186930256:G:A	0.575188	2.8488e-05	ENSG00000073849	chr3_186930111_186932740	9.43701e-05	0.170009	3	0.720096	0.676131	0.0418132	0.956381	0.00157843	0	0	ST6GAL1	G	progenitor	186930256	186964846	0	0	186926674	1.24977e-07	1.5122e-06	8.25902e-05	0.000732251	7.89428e-05	0.000178253	NO	NO	0.0270739	YES	NO	NO	NO	cg12632309	rs34695488
chr3:186930328:A:G	0.494085	1.71818e-05	ENSG00000073849	chr3_186930111_186932740	0.000636014	0.127946	3	0.720096	0.676131	0.0311465	0.966013	0.000474893	0	0	ST6GAL1	A	progenitor	186930328	186964846	0	0	186926674	1.24977e-07	1.5122e-06	8.25902e-05	0.000732251	7.89428e-05	0.000178253	NO	NO	0.0620307	YES	NO	NO	NO	cg12632309	rs34695488
chr3:186930622:C:T	0.494085	1.71818e-05	ENSG00000073849	chr3_186930111_186932740	0.000636014	0.127946	3	0.720096	0.676131	0.0311465	0.966013	0.000474893	0	0	ST6GAL1	C	progenitor	186930622	186964846	0	0	186926674	1.24977e-07	1.5122e-06	8.25902e-05	0.000732251	7.89428e-05	0.000178253	NO	NO	0.0553658	YES	NO	NO	NO	cg12632309	rs34695488
chr1:153627648:T:C	0.596969	1.15811e-11	ENSG00000189171	chr1_153627271_153627720	2.13179e-08	0.30524	1	0.65854	0.358569	3.84499e-05	0.99982	0.000141768	0	0	S100A13	C	progenitor	153627648	153613439	0	0	153617778	5.98791e-17	1.38406e-15	8.41676e-05	0.000235686	5.71049e-06	1.1926e-06	NO	NO	0	YES	NO	NO	NO	cg23851011	rs9330298
chr7:65080857:C:T	-0.401225	5.7668e-07	ENSG00000234585	chr7_65080781_65081610	0.000145207	0.226248	7	0.0909331	0.685107	1.48648e-05	0.994494	0.00537753	0	0	CCT6P3	T	neuron	65080857	64942704	0	0	65426717	2.46381e-07	0.0473946	9.55128e-05	0.000370381	0.000802984	0.00172716	NO	NO	0.193985	YES	NO	NO	NO	cg26606589	rs11767344
chr7:65081303:G:T	-0.478673	1.1248e-10	ENSG00000234585	chr7_65080781_65081610	7.48624e-07	0.369232	7	0.0909331	0.685107	2.1701e-08	0.632964	0.367036	0	0	CCT6P3	G	neuron	65081303	64942704	0	0	65426717	2.46381e-07	0.0473946	9.55128e-05	0.000370381	0.000802984	0.00172716	NO	NO	0.101241	YES	NO	NO	NO	cg26606589	rs11767344
chr1:153627648:T:C	0.596969	1.15811e-11	ENSG00000189171	chr1_153627271_153627720	2.13179e-08	0.30524	1	0.65854	0.358569	3.84499e-05	0.99982	0.000141768	0	0	S100A13	C	progenitor	153627648	153613439	0	0	153619294	7.0084e-15	7.08845e-16	0.000100433	3.59913e-06	2.0629e-07	1.00654e-07	NO	NO	0.952596	YES	NO	YES	NO	cg23851011	rs9330299
chr13:43023570:C:T	1.27018	1.12445e-20	ENSG00000120675	chr13_43023291_43024020	2.53116e-10	0.686107	13	0.83274	0.648907	1.45884e-09	1	4.29248e-07	0	0	DNAJC15	C	progenitor	43023570	43023902	43023368	43023720	42974439	2.46818e-10	0.00105133	0.000104345	0.000350267	0.000164024	2.27056e-06	YES	YES	0.297268	YES	YES	NO	NO	cg19182537	rs9567081
chr13:43023729:A:G	0.707997	8.63724e-06	ENSG00000120675	chr13_43023291_43024020	0.00149621	0.367108	13	0.83274	0.648907	0.0138699	0.974609	1.5599e-17	0	0	DNAJC15	A	progenitor	43023729	43023902	43023368	43023720	42974439	2.46818e-10	0.00105133	0.000104345	0.000350267	0.000164024	2.27056e-06	YES	YES	0.10298	YES	YES	NO	NO	cg19182537	rs9567081
chr13:43023796:C:G	0.889255	9.40609e-10	ENSG00000120675	chr13_43023291_43024020	1.73166e-06	0.508602	13	0.83274	0.648907	9.84209e-05	0.999898	1.12695e-14	0	0	DNAJC15	C	progenitor	43023796	43023902	43023368	43023720	42974439	2.46818e-10	0.00105133	0.000104345	0.000350267	0.000164024	2.27056e-06	YES	YES	0.140364	YES	YES	NO	NO	cg19182537	rs9567081
chr13:43023841:C:G	0.889255	9.40609e-10	ENSG00000120675	chr13_43023291_43024020	1.73166e-06	0.508602	13	0.83274	0.648907	9.84209e-05	0.999898	1.12695e-14	0	0	DNAJC15	C	progenitor	43023841	43023902	43023368	43023720	42974439	2.46818e-10	0.00105133	0.000104345	0.000350267	0.000164024	2.27056e-06	YES	YES	0.140364	YES	YES	NO	NO	cg19182537	rs9567081
chr13:43023844:G:A	0.851575	1.13349e-07	ENSG00000120675	chr13_43023291_43024020	0.00178218	0.355134	13	0.83274	0.648907	1.9035e-06	0.98938	4.86607e-19	0	0	DNAJC15	G	progenitor	43023844	43023902	43023368	43023720	42974439	2.46818e-10	0.00105133	0.000104345	0.000350267	0.000164024	2.27056e-06	YES	YES	0.119195	YES	YES	NO	NO	cg19182537	rs9567081
chr13:43023859:G:T	1.05026	2.77912e-13	ENSG00000120675	chr13_43023291_43024020	2.14119e-08	0.606522	13	0.83274	0.648907	3.59106e-06	0.999996	7.75412e-12	0	0	DNAJC15	G	progenitor	43023859	43023902	43023368	43023720	42974439	2.46818e-10	0.00105133	0.000104345	0.000350267	0.000164024	2.27056e-06	YES	YES	0.179012	YES	YES	NO	NO	cg19182537	rs9567081
chr13:43023570:C:T	1.27383	3.82634e-08	ENSG00000120675	chr13_43023291_43024020	2.48084e-05	0.657897	13	0.906083	0.714388	4.7947e-06	0.99997	1.00166e-07	0	0	DNAJC15	C	neuron	43023570	43023902	43023368	43023720	42974439	2.46818e-10	0.00105133	0.000104345	0.000350267	0.000164024	2.27056e-06	YES	YES	0.297268	YES	YES	NO	NO	cg19182537	rs9567081
chr7:23680147:G:A	0.80086	2.8604e-20	ENSG00000188732	chr7_23679871_23681130	1.39866e-11	0.386931	7	0.754746	0.874414	1.56005e-09	0.999811	0.000188891	0	0	FAM221A	G	progenitor	23680147	23679933	23680000	23680387	23679320	4.00887e-12	1.02626e-08	0.000116778	0.000117263	1.63772e-06	1.46428e-06	YES	YES	0.463856	YES	YES	NO	NO	cg22120345	rs6461722
chr7:23680160:G:A	0.797338	9.02128e-19	ENSG00000188732	chr7_23679871_23681130	3.61592e-11	0.386867	7	0.754746	0.874414	1.55451e-08	0.999965	3.46373e-05	0	0	FAM221A	G	progenitor	23680160	23679933	23680000	23680387	23679320	4.00887e-12	1.02626e-08	0.000116778	0.000117263	1.63772e-06	1.46428e-06	YES	YES	0.480781	YES	YES	NO	NO	cg22120345	rs6461722
chr7:23680869:G:T	0.797338	9.02128e-19	ENSG00000188732	chr7_23679871_23681130	3.61592e-11	0.386867	7	0.754746	0.874414	1.55451e-08	0.999965	3.46373e-05	0	0	FAM221A	G	progenitor	23680869	23679933	23680000	23680387	23679320	4.00887e-12	1.02626e-08	0.000116778	0.000117263	1.63772e-06	1.46428e-06	YES	YES	0.483426	YES	YES	NO	NO	cg22120345	rs6461722
chr7:23681101:T:G	-0.633994	5.6982e-09	ENSG00000188732	chr7_23679871_23681130	8.67727e-09	-0.360578	7	0.754746	0.874414	0.0549336	0.945066	4.10412e-08	0	0	FAM221A	G	progenitor	23681101	23679933	23680000	23680387	23679320	4.00887e-12	1.02626e-08	0.000116778	0.000117263	1.63772e-06	1.46428e-06	YES	YES	0.208819	YES	YES	NO	NO	cg22120345	rs6461722
chr7:23680147:G:A	0.676165	4.46768e-14	ENSG00000188732	chr7_23679871_23681130	3.59193e-13	0.535614	7	0.772301	0.906497	6.66458e-07	0.991054	0.00894506	0	0	FAM221A	G	neuron	23680147	23679933	23680000	23680387	23679320	4.00887e-12	1.02626e-08	0.000116778	0.000117263	1.63772e-06	1.46428e-06	YES	YES	0.463856	YES	YES	NO	NO	cg22120345	rs6461722
chr7:23680160:G:A	0.687973	2.91891e-13	ENSG00000188732	chr7_23679871_23681130	2.14543e-13	0.544006	7	0.772301	0.906497	1.01397e-05	0.991923	0.00806655	0	0	FAM221A	G	neuron	23680160	23679933	23680000	23680387	23679320	4.00887e-12	1.02626e-08	0.000116778	0.000117263	1.63772e-06	1.46428e-06	YES	YES	0.480781	YES	YES	NO	NO	cg22120345	rs6461722
chr7:23680869:G:T	0.687973	2.91891e-13	ENSG00000188732	chr7_23679871_23681130	2.14543e-13	0.544006	7	0.772301	0.906497	1.01397e-05	0.991923	0.00806655	0	0	FAM221A	G	neuron	23680869	23679933	23680000	23680387	23679320	4.00887e-12	1.02626e-08	0.000116778	0.000117263	1.63772e-06	1.46428e-06	YES	YES	0.483426	YES	YES	NO	NO	cg22120345	rs6461722
chr1:153627648:T:C	0.596969	1.15811e-11	ENSG00000189171	chr1_153627271_153627720	2.13179e-08	0.30524	1	0.65854	0.358569	3.84499e-05	0.99982	0.000141768	0	0	S100A13	C	progenitor	153627648	153613439	0	0	153614780	4.46527e-19	3.40206e-16	0.000137909	0.000235686	5.71049e-06	2.79519e-06	NO	NO	0.341929	YES	NO	NO	NO	cg23851011	rs11548102
chr13:43023570:C:T	1.27018	1.12445e-20	ENSG00000120675	chr13_43023291_43024020	2.53116e-10	0.686107	13	0.83274	0.648907	1.45884e-09	1	4.29248e-07	0	0	DNAJC15	C	progenitor	43023570	43023902	43023368	43023720	42973961	8.23304e-10	0.000155429	0.000140782	0.000329072	0.000243832	2.69863e-06	YES	YES	0.306039	YES	YES	NO	NO	cg19182537	rs56308643
chr13:43023729:A:G	0.707997	8.63724e-06	ENSG00000120675	chr13_43023291_43024020	0.00149621	0.367108	13	0.83274	0.648907	0.0138699	0.974609	1.5599e-17	0	0	DNAJC15	A	progenitor	43023729	43023902	43023368	43023720	42973961	8.23304e-10	0.000155429	0.000140782	0.000329072	0.000243832	2.69863e-06	YES	YES	0.0956391	YES	YES	NO	NO	cg19182537	rs56308643
chr13:43023796:C:G	0.889255	9.40609e-10	ENSG00000120675	chr13_43023291_43024020	1.73166e-06	0.508602	13	0.83274	0.648907	9.84209e-05	0.999898	1.12695e-14	0	0	DNAJC15	C	progenitor	43023796	43023902	43023368	43023720	42973961	8.23304e-10	0.000155429	0.000140782	0.000329072	0.000243832	2.69863e-06	YES	YES	0.130887	YES	YES	NO	NO	cg19182537	rs56308643
chr13:43023841:C:G	0.889255	9.40609e-10	ENSG00000120675	chr13_43023291_43024020	1.73166e-06	0.508602	13	0.83274	0.648907	9.84209e-05	0.999898	1.12695e-14	0	0	DNAJC15	C	progenitor	43023841	43023902	43023368	43023720	42973961	8.23304e-10	0.000155429	0.000140782	0.000329072	0.000243832	2.69863e-06	YES	YES	0.130887	YES	YES	NO	NO	cg19182537	rs56308643
chr13:43023844:G:A	0.851575	1.13349e-07	ENSG00000120675	chr13_43023291_43024020	0.00178218	0.355134	13	0.83274	0.648907	1.9035e-06	0.98938	4.86607e-19	0	0	DNAJC15	G	progenitor	43023844	43023902	43023368	43023720	42973961	8.23304e-10	0.000155429	0.000140782	0.000329072	0.000243832	2.69863e-06	YES	YES	0.102803	YES	YES	NO	NO	cg19182537	rs56308643
chr13:43023859:G:T	1.05026	2.77912e-13	ENSG00000120675	chr13_43023291_43024020	2.14119e-08	0.606522	13	0.83274	0.648907	3.59106e-06	0.999996	7.75412e-12	0	0	DNAJC15	G	progenitor	43023859	43023902	43023368	43023720	42973961	8.23304e-10	0.000155429	0.000140782	0.000329072	0.000243832	2.69863e-06	YES	YES	0.166703	YES	YES	NO	NO	cg19182537	rs56308643
chr13:43023570:C:T	1.27383	3.82634e-08	ENSG00000120675	chr13_43023291_43024020	2.48084e-05	0.657897	13	0.906083	0.714388	4.7947e-06	0.99997	1.00166e-07	0	0	DNAJC15	C	neuron	43023570	43023902	43023368	43023720	42973961	8.23304e-10	0.000155429	0.000140782	0.000329072	0.000243832	2.69863e-06	YES	YES	0.306039	YES	YES	NO	NO	cg19182537	rs56308643
chr13:43023570:C:T	1.27018	1.12445e-20	ENSG00000120675	chr13_43023291_43024020	2.53116e-10	0.686107	13	0.83274	0.648907	1.45884e-09	1	4.29248e-07	0	0	DNAJC15	C	progenitor	43023570	43023902	43023368	43023720	42974542	4.20053e-10	0.000393092	0.000157741	0.000210235	2.84087e-05	1.14266e-06	YES	YES	0.288362	YES	YES	NO	NO	cg19182537	rs9567082
chr13:43023729:A:G	0.707997	8.63724e-06	ENSG00000120675	chr13_43023291_43024020	0.00149621	0.367108	13	0.83274	0.648907	0.0138699	0.974609	1.5599e-17	0	0	DNAJC15	A	progenitor	43023729	43023902	43023368	43023720	42974542	4.20053e-10	0.000393092	0.000157741	0.000210235	2.84087e-05	1.14266e-06	YES	YES	0.10746	YES	YES	NO	NO	cg19182537	rs9567082
chr13:43023796:C:G	0.889255	9.40609e-10	ENSG00000120675	chr13_43023291_43024020	1.73166e-06	0.508602	13	0.83274	0.648907	9.84209e-05	0.999898	1.12695e-14	0	0	DNAJC15	C	progenitor	43023796	43023902	43023368	43023720	42974542	4.20053e-10	0.000393092	0.000157741	0.000210235	2.84087e-05	1.14266e-06	YES	YES	0.134062	YES	YES	NO	NO	cg19182537	rs9567082
chr13:43023841:C:G	0.889255	9.40609e-10	ENSG00000120675	chr13_43023291_43024020	1.73166e-06	0.508602	13	0.83274	0.648907	9.84209e-05	0.999898	1.12695e-14	0	0	DNAJC15	C	progenitor	43023841	43023902	43023368	43023720	42974542	4.20053e-10	0.000393092	0.000157741	0.000210235	2.84087e-05	1.14266e-06	YES	YES	0.134062	YES	YES	NO	NO	cg19182537	rs9567082
chr13:43023844:G:A	0.851575	1.13349e-07	ENSG00000120675	chr13_43023291_43024020	0.00178218	0.355134	13	0.83274	0.648907	1.9035e-06	0.98938	4.86607e-19	0	0	DNAJC15	G	progenitor	43023844	43023902	43023368	43023720	42974542	4.20053e-10	0.000393092	0.000157741	0.000210235	2.84087e-05	1.14266e-06	YES	YES	0.117972	YES	YES	NO	NO	cg19182537	rs9567082
chr13:43023859:G:T	1.05026	2.77912e-13	ENSG00000120675	chr13_43023291_43024020	2.14119e-08	0.606522	13	0.83274	0.648907	3.59106e-06	0.999996	7.75412e-12	0	0	DNAJC15	G	progenitor	43023859	43023902	43023368	43023720	42974542	4.20053e-10	0.000393092	0.000157741	0.000210235	2.84087e-05	1.14266e-06	YES	YES	0.171804	YES	YES	NO	NO	cg19182537	rs9567082
chr13:43023570:C:T	1.27383	3.82634e-08	ENSG00000120675	chr13_43023291_43024020	2.48084e-05	0.657897	13	0.906083	0.714388	4.7947e-06	0.99997	1.00166e-07	0	0	DNAJC15	C	neuron	43023570	43023902	43023368	43023720	42974542	4.20053e-10	0.000393092	0.000157741	0.000210235	2.84087e-05	1.14266e-06	YES	YES	0.288362	YES	YES	NO	NO	cg19182537	rs9567082
chr7:65080857:C:T	-0.401225	5.7668e-07	ENSG00000234585	chr7_65080781_65081610	0.000145207	0.226248	7	0.0909331	0.685107	1.48648e-05	0.994494	0.00537753	0	0	CCT6P3	T	neuron	65080857	64942704	0	0	65431027	6.44792e-07	0.0526388	0.00015868	1.64211e-05	0.000267846	0.00133275	NO	NO	0.192701	YES	NO	NO	NO	cg26606589	rs13247409
chr7:65081303:G:T	-0.478673	1.1248e-10	ENSG00000234585	chr7_65080781_65081610	7.48624e-07	0.369232	7	0.0909331	0.685107	2.1701e-08	0.632964	0.367036	0	0	CCT6P3	G	neuron	65081303	64942704	0	0	65431027	6.44792e-07	0.0526388	0.00015868	1.64211e-05	0.000267846	0.00133275	NO	NO	0.113945	YES	NO	NO	NO	cg26606589	rs13247409
chr1:153627648:T:C	0.596969	1.15811e-11	ENSG00000189171	chr1_153627271_153627720	2.13179e-08	0.30524	1	0.65854	0.358569	3.84499e-05	0.99982	0.000141768	0	0	S100A13	C	progenitor	153627648	153613439	0	0	153621888	8.67066e-17	1.78661e-13	0.000158936	2.44295e-06	4.64021e-08	4.17814e-08	NO	NO	0.95933	YES	NO	YES	NO	cg23851011	rs9330301
chr7:23680147:G:A	0.80086	2.8604e-20	ENSG00000188732	chr7_23679871_23681130	1.39866e-11	0.386931	7	0.754746	0.874414	1.56005e-09	0.999811	0.000188891	0	0	FAM221A	G	progenitor	23680147	23679933	23680000	23680387	23677848	7.02335e-10	5.93017e-06	0.000167231	2.26809e-05	0.000166478	2.53118e-05	YES	YES	0.6218	YES	YES	NO	NO	cg22120345	rs2191303
chr7:23680160:G:A	0.797338	9.02128e-19	ENSG00000188732	chr7_23679871_23681130	3.61592e-11	0.386867	7	0.754746	0.874414	1.55451e-08	0.999965	3.46373e-05	0	0	FAM221A	G	progenitor	23680160	23679933	23680000	23680387	23677848	7.02335e-10	5.93017e-06	0.000167231	2.26809e-05	0.000166478	2.53118e-05	YES	YES	0.634499	YES	YES	NO	NO	cg22120345	rs2191303
chr7:23680869:G:T	0.797338	9.02128e-19	ENSG00000188732	chr7_23679871_23681130	3.61592e-11	0.386867	7	0.754746	0.874414	1.55451e-08	0.999965	3.46373e-05	0	0	FAM221A	G	progenitor	23680869	23679933	23680000	23680387	23677848	7.02335e-10	5.93017e-06	0.000167231	2.26809e-05	0.000166478	2.53118e-05	YES	YES	0.627881	YES	YES	NO	NO	cg22120345	rs2191303
chr7:23681101:T:G	-0.633994	5.6982e-09	ENSG00000188732	chr7_23679871_23681130	8.67727e-09	-0.360578	7	0.754746	0.874414	0.0549336	0.945066	4.10412e-08	0	0	FAM221A	G	progenitor	23681101	23679933	23680000	23680387	23677848	7.02335e-10	5.93017e-06	0.000167231	2.26809e-05	0.000166478	2.53118e-05	YES	YES	0.844016	YES	YES	YES	YES	cg22120345	rs2191303
chr7:23680147:G:A	0.676165	4.46768e-14	ENSG00000188732	chr7_23679871_23681130	3.59193e-13	0.535614	7	0.772301	0.906497	6.66458e-07	0.991054	0.00894506	0	0	FAM221A	G	neuron	23680147	23679933	23680000	23680387	23677848	7.02335e-10	5.93017e-06	0.000167231	2.26809e-05	0.000166478	2.53118e-05	YES	YES	0.6218	YES	YES	NO	NO	cg22120345	rs2191303
chr7:23680160:G:A	0.687973	2.91891e-13	ENSG00000188732	chr7_23679871_23681130	2.14543e-13	0.544006	7	0.772301	0.906497	1.01397e-05	0.991923	0.00806655	0	0	FAM221A	G	neuron	23680160	23679933	23680000	23680387	23677848	7.02335e-10	5.93017e-06	0.000167231	2.26809e-05	0.000166478	2.53118e-05	YES	YES	0.634499	YES	YES	NO	NO	cg22120345	rs2191303
chr7:23680869:G:T	0.687973	2.91891e-13	ENSG00000188732	chr7_23679871_23681130	2.14543e-13	0.544006	7	0.772301	0.906497	1.01397e-05	0.991923	0.00806655	0	0	FAM221A	G	neuron	23680869	23679933	23680000	23680387	23677848	7.02335e-10	5.93017e-06	0.000167231	2.26809e-05	0.000166478	2.53118e-05	YES	YES	0.627881	YES	YES	NO	NO	cg22120345	rs2191303
chr13:43023570:C:T	1.27018	1.12445e-20	ENSG00000120675	chr13_43023291_43024020	2.53116e-10	0.686107	13	0.83274	0.648907	1.45884e-09	1	4.29248e-07	0	0	DNAJC15	C	progenitor	43023570	43023902	43023368	43023720	43024921	1.16067e-07	2.06632e-06	0.000171489	0.000101949	0.000303555	2.97069e-05	YES	YES	0.403207	YES	YES	NO	NO	cg19182537	rs9594866
chr13:43023729:A:G	0.707997	8.63724e-06	ENSG00000120675	chr13_43023291_43024020	0.00149621	0.367108	13	0.83274	0.648907	0.0138699	0.974609	1.5599e-17	0	0	DNAJC15	A	progenitor	43023729	43023902	43023368	43023720	43024921	1.16067e-07	2.06632e-06	0.000171489	0.000101949	0.000303555	2.97069e-05	YES	YES	0.755114	YES	YES	NO	NO	cg19182537	rs9594866
chr13:43023796:C:G	0.889255	9.40609e-10	ENSG00000120675	chr13_43023291_43024020	1.73166e-06	0.508602	13	0.83274	0.648907	9.84209e-05	0.999898	1.12695e-14	0	0	DNAJC15	C	progenitor	43023796	43023902	43023368	43023720	43024921	1.16067e-07	2.06632e-06	0.000171489	0.000101949	0.000303555	2.97069e-05	YES	YES	0.725852	YES	YES	NO	NO	cg19182537	rs9594866
chr13:43023841:C:G	0.889255	9.40609e-10	ENSG00000120675	chr13_43023291_43024020	1.73166e-06	0.508602	13	0.83274	0.648907	9.84209e-05	0.999898	1.12695e-14	0	0	DNAJC15	C	progenitor	43023841	43023902	43023368	43023720	43024921	1.16067e-07	2.06632e-06	0.000171489	0.000101949	0.000303555	2.97069e-05	YES	YES	0.725852	YES	YES	NO	NO	cg19182537	rs9594866
chr13:43023844:G:A	0.851575	1.13349e-07	ENSG00000120675	chr13_43023291_43024020	0.00178218	0.355134	13	0.83274	0.648907	1.9035e-06	0.98938	4.86607e-19	0	0	DNAJC15	G	progenitor	43023844	43023902	43023368	43023720	43024921	1.16067e-07	2.06632e-06	0.000171489	0.000101949	0.000303555	2.97069e-05	YES	YES	0.91839	YES	YES	YES	YES	cg19182537	rs9594866
chr13:43023859:G:T	1.05026	2.77912e-13	ENSG00000120675	chr13_43023291_43024020	2.14119e-08	0.606522	13	0.83274	0.648907	3.59106e-06	0.999996	7.75412e-12	0	0	DNAJC15	G	progenitor	43023859	43023902	43023368	43023720	43024921	1.16067e-07	2.06632e-06	0.000171489	0.000101949	0.000303555	2.97069e-05	YES	YES	0.659012	YES	YES	NO	NO	cg19182537	rs9594866
chr13:43023570:C:T	1.27383	3.82634e-08	ENSG00000120675	chr13_43023291_43024020	2.48084e-05	0.657897	13	0.906083	0.714388	4.7947e-06	0.99997	1.00166e-07	0	0	DNAJC15	C	neuron	43023570	43023902	43023368	43023720	43024921	1.16067e-07	2.06632e-06	0.000171489	0.000101949	0.000303555	2.97069e-05	YES	YES	0.403207	YES	YES	NO	NO	cg19182537	rs9594866
chr13:43023570:C:T	1.27018	1.12445e-20	ENSG00000120675	chr13_43023291_43024020	2.53116e-10	0.686107	13	0.83274	0.648907	1.45884e-09	1	4.29248e-07	0	0	DNAJC15	C	progenitor	43023570	43023902	43023368	43023720	42968246	9.18467e-10	5.53885e-05	0.000190859	0.000271322	1.8967e-05	1.83924e-06	YES	YES	0.296131	YES	YES	NO	NO	cg19182537	rs10492659
chr13:43023570:C:T	1.27018	1.12445e-20	ENSG00000120675	chr13_43023291_43024020	2.53116e-10	0.686107	13	0.83274	0.648907	1.45884e-09	1	4.29248e-07	0	0	DNAJC15	C	progenitor	43023570	43023902	43023368	43023720	42970828	9.18467e-10	0.000419064	0.000190859	0.000271322	4.33213e-05	1.83924e-06	YES	YES	0.306039	YES	YES	NO	NO	cg19182537	rs9567077
chr13:43023570:C:T	1.27018	1.12445e-20	ENSG00000120675	chr13_43023291_43024020	2.53116e-10	0.686107	13	0.83274	0.648907	1.45884e-09	1	4.29248e-07	0	0	DNAJC15	C	progenitor	43023570	43023902	43023368	43023720	42971287	9.18467e-10	0.000351523	0.000190859	0.000271322	5.79304e-05	1.83924e-06	YES	YES	0.306039	YES	YES	NO	NO	cg19182537	rs9590729
chr13:43023570:C:T	1.27018	1.12445e-20	ENSG00000120675	chr13_43023291_43024020	2.53116e-10	0.686107	13	0.83274	0.648907	1.45884e-09	1	4.29248e-07	0	0	DNAJC15	C	progenitor	43023570	43023902	43023368	43023720	42968532	9.18467e-10	8.81688e-05	0.000190859	0.000271322	9.66804e-05	1.83924e-06	YES	YES	0.306039	YES	YES	NO	NO	cg19182537	rs9594839
chr13:43023729:A:G	0.707997	8.63724e-06	ENSG00000120675	chr13_43023291_43024020	0.00149621	0.367108	13	0.83274	0.648907	0.0138699	0.974609	1.5599e-17	0	0	DNAJC15	A	progenitor	43023729	43023902	43023368	43023720	42968246	9.18467e-10	5.53885e-05	0.000190859	0.000271322	1.8967e-05	1.83924e-06	YES	YES	0.105485	YES	YES	NO	NO	cg19182537	rs10492659
chr13:43023729:A:G	0.707997	8.63724e-06	ENSG00000120675	chr13_43023291_43024020	0.00149621	0.367108	13	0.83274	0.648907	0.0138699	0.974609	1.5599e-17	0	0	DNAJC15	A	progenitor	43023729	43023902	43023368	43023720	42970828	9.18467e-10	0.000419064	0.000190859	0.000271322	4.33213e-05	1.83924e-06	YES	YES	0.0956391	YES	YES	NO	NO	cg19182537	rs9567077
chr13:43023729:A:G	0.707997	8.63724e-06	ENSG00000120675	chr13_43023291_43024020	0.00149621	0.367108	13	0.83274	0.648907	0.0138699	0.974609	1.5599e-17	0	0	DNAJC15	A	progenitor	43023729	43023902	43023368	43023720	42971287	9.18467e-10	0.000351523	0.000190859	0.000271322	5.79304e-05	1.83924e-06	YES	YES	0.0956391	YES	YES	NO	NO	cg19182537	rs9590729
chr13:43023729:A:G	0.707997	8.63724e-06	ENSG00000120675	chr13_43023291_43024020	0.00149621	0.367108	13	0.83274	0.648907	0.0138699	0.974609	1.5599e-17	0	0	DNAJC15	A	progenitor	43023729	43023902	43023368	43023720	42968532	9.18467e-10	8.81688e-05	0.000190859	0.000271322	9.66804e-05	1.83924e-06	YES	YES	0.0956391	YES	YES	NO	NO	cg19182537	rs9594839
chr13:43023796:C:G	0.889255	9.40609e-10	ENSG00000120675	chr13_43023291_43024020	1.73166e-06	0.508602	13	0.83274	0.648907	9.84209e-05	0.999898	1.12695e-14	0	0	DNAJC15	C	progenitor	43023796	43023902	43023368	43023720	42968246	9.18467e-10	5.53885e-05	0.000190859	0.000271322	1.8967e-05	1.83924e-06	YES	YES	0.144446	YES	YES	NO	NO	cg19182537	rs10492659
chr13:43023796:C:G	0.889255	9.40609e-10	ENSG00000120675	chr13_43023291_43024020	1.73166e-06	0.508602	13	0.83274	0.648907	9.84209e-05	0.999898	1.12695e-14	0	0	DNAJC15	C	progenitor	43023796	43023902	43023368	43023720	42970828	9.18467e-10	0.000419064	0.000190859	0.000271322	4.33213e-05	1.83924e-06	YES	YES	0.130887	YES	YES	NO	NO	cg19182537	rs9567077
chr13:43023796:C:G	0.889255	9.40609e-10	ENSG00000120675	chr13_43023291_43024020	1.73166e-06	0.508602	13	0.83274	0.648907	9.84209e-05	0.999898	1.12695e-14	0	0	DNAJC15	C	progenitor	43023796	43023902	43023368	43023720	42971287	9.18467e-10	0.000351523	0.000190859	0.000271322	5.79304e-05	1.83924e-06	YES	YES	0.130887	YES	YES	NO	NO	cg19182537	rs9590729
chr13:43023796:C:G	0.889255	9.40609e-10	ENSG00000120675	chr13_43023291_43024020	1.73166e-06	0.508602	13	0.83274	0.648907	9.84209e-05	0.999898	1.12695e-14	0	0	DNAJC15	C	progenitor	43023796	43023902	43023368	43023720	42968532	9.18467e-10	8.81688e-05	0.000190859	0.000271322	9.66804e-05	1.83924e-06	YES	YES	0.130887	YES	YES	NO	NO	cg19182537	rs9594839
chr13:43023841:C:G	0.889255	9.40609e-10	ENSG00000120675	chr13_43023291_43024020	1.73166e-06	0.508602	13	0.83274	0.648907	9.84209e-05	0.999898	1.12695e-14	0	0	DNAJC15	C	progenitor	43023841	43023902	43023368	43023720	42968246	9.18467e-10	5.53885e-05	0.000190859	0.000271322	1.8967e-05	1.83924e-06	YES	YES	0.144446	YES	YES	NO	NO	cg19182537	rs10492659
chr13:43023841:C:G	0.889255	9.40609e-10	ENSG00000120675	chr13_43023291_43024020	1.73166e-06	0.508602	13	0.83274	0.648907	9.84209e-05	0.999898	1.12695e-14	0	0	DNAJC15	C	progenitor	43023841	43023902	43023368	43023720	42970828	9.18467e-10	0.000419064	0.000190859	0.000271322	4.33213e-05	1.83924e-06	YES	YES	0.130887	YES	YES	NO	NO	cg19182537	rs9567077
chr13:43023841:C:G	0.889255	9.40609e-10	ENSG00000120675	chr13_43023291_43024020	1.73166e-06	0.508602	13	0.83274	0.648907	9.84209e-05	0.999898	1.12695e-14	0	0	DNAJC15	C	progenitor	43023841	43023902	43023368	43023720	42971287	9.18467e-10	0.000351523	0.000190859	0.000271322	5.79304e-05	1.83924e-06	YES	YES	0.130887	YES	YES	NO	NO	cg19182537	rs9590729
chr13:43023841:C:G	0.889255	9.40609e-10	ENSG00000120675	chr13_43023291_43024020	1.73166e-06	0.508602	13	0.83274	0.648907	9.84209e-05	0.999898	1.12695e-14	0	0	DNAJC15	C	progenitor	43023841	43023902	43023368	43023720	42968532	9.18467e-10	8.81688e-05	0.000190859	0.000271322	9.66804e-05	1.83924e-06	YES	YES	0.130887	YES	YES	NO	NO	cg19182537	rs9594839
chr13:43023844:G:A	0.851575	1.13349e-07	ENSG00000120675	chr13_43023291_43024020	0.00178218	0.355134	13	0.83274	0.648907	1.9035e-06	0.98938	4.86607e-19	0	0	DNAJC15	G	progenitor	43023844	43023902	43023368	43023720	42968246	9.18467e-10	5.53885e-05	0.000190859	0.000271322	1.8967e-05	1.83924e-06	YES	YES	0.117808	YES	YES	NO	NO	cg19182537	rs10492659
chr13:43023844:G:A	0.851575	1.13349e-07	ENSG00000120675	chr13_43023291_43024020	0.00178218	0.355134	13	0.83274	0.648907	1.9035e-06	0.98938	4.86607e-19	0	0	DNAJC15	G	progenitor	43023844	43023902	43023368	43023720	42970828	9.18467e-10	0.000419064	0.000190859	0.000271322	4.33213e-05	1.83924e-06	YES	YES	0.102803	YES	YES	NO	NO	cg19182537	rs9567077
chr13:43023844:G:A	0.851575	1.13349e-07	ENSG00000120675	chr13_43023291_43024020	0.00178218	0.355134	13	0.83274	0.648907	1.9035e-06	0.98938	4.86607e-19	0	0	DNAJC15	G	progenitor	43023844	43023902	43023368	43023720	42971287	9.18467e-10	0.000351523	0.000190859	0.000271322	5.79304e-05	1.83924e-06	YES	YES	0.102803	YES	YES	NO	NO	cg19182537	rs9590729
chr13:43023844:G:A	0.851575	1.13349e-07	ENSG00000120675	chr13_43023291_43024020	0.00178218	0.355134	13	0.83274	0.648907	1.9035e-06	0.98938	4.86607e-19	0	0	DNAJC15	G	progenitor	43023844	43023902	43023368	43023720	42968532	9.18467e-10	8.81688e-05	0.000190859	0.000271322	9.66804e-05	1.83924e-06	YES	YES	0.102803	YES	YES	NO	NO	cg19182537	rs9594839
chr13:43023859:G:T	1.05026	2.77912e-13	ENSG00000120675	chr13_43023291_43024020	2.14119e-08	0.606522	13	0.83274	0.648907	3.59106e-06	0.999996	7.75412e-12	0	0	DNAJC15	G	progenitor	43023859	43023902	43023368	43023720	42968246	9.18467e-10	5.53885e-05	0.000190859	0.000271322	1.8967e-05	1.83924e-06	YES	YES	0.182879	YES	YES	NO	NO	cg19182537	rs10492659
chr13:43023859:G:T	1.05026	2.77912e-13	ENSG00000120675	chr13_43023291_43024020	2.14119e-08	0.606522	13	0.83274	0.648907	3.59106e-06	0.999996	7.75412e-12	0	0	DNAJC15	G	progenitor	43023859	43023902	43023368	43023720	42970828	9.18467e-10	0.000419064	0.000190859	0.000271322	4.33213e-05	1.83924e-06	YES	YES	0.166703	YES	YES	NO	NO	cg19182537	rs9567077
chr13:43023859:G:T	1.05026	2.77912e-13	ENSG00000120675	chr13_43023291_43024020	2.14119e-08	0.606522	13	0.83274	0.648907	3.59106e-06	0.999996	7.75412e-12	0	0	DNAJC15	G	progenitor	43023859	43023902	43023368	43023720	42971287	9.18467e-10	0.000351523	0.000190859	0.000271322	5.79304e-05	1.83924e-06	YES	YES	0.166703	YES	YES	NO	NO	cg19182537	rs9590729
chr13:43023859:G:T	1.05026	2.77912e-13	ENSG00000120675	chr13_43023291_43024020	2.14119e-08	0.606522	13	0.83274	0.648907	3.59106e-06	0.999996	7.75412e-12	0	0	DNAJC15	G	progenitor	43023859	43023902	43023368	43023720	42968532	9.18467e-10	8.81688e-05	0.000190859	0.000271322	9.66804e-05	1.83924e-06	YES	YES	0.166703	YES	YES	NO	NO	cg19182537	rs9594839
chr13:43023570:C:T	1.27383	3.82634e-08	ENSG00000120675	chr13_43023291_43024020	2.48084e-05	0.657897	13	0.906083	0.714388	4.7947e-06	0.99997	1.00166e-07	0	0	DNAJC15	C	neuron	43023570	43023902	43023368	43023720	42968246	9.18467e-10	5.53885e-05	0.000190859	0.000271322	1.8967e-05	1.83924e-06	YES	YES	0.296131	YES	YES	NO	NO	cg19182537	rs10492659
chr13:43023570:C:T	1.27383	3.82634e-08	ENSG00000120675	chr13_43023291_43024020	2.48084e-05	0.657897	13	0.906083	0.714388	4.7947e-06	0.99997	1.00166e-07	0	0	DNAJC15	C	neuron	43023570	43023902	43023368	43023720	42970828	9.18467e-10	0.000419064	0.000190859	0.000271322	4.33213e-05	1.83924e-06	YES	YES	0.306039	YES	YES	NO	NO	cg19182537	rs9567077
chr13:43023570:C:T	1.27383	3.82634e-08	ENSG00000120675	chr13_43023291_43024020	2.48084e-05	0.657897	13	0.906083	0.714388	4.7947e-06	0.99997	1.00166e-07	0	0	DNAJC15	C	neuron	43023570	43023902	43023368	43023720	42971287	9.18467e-10	0.000351523	0.000190859	0.000271322	5.79304e-05	1.83924e-06	YES	YES	0.306039	YES	YES	NO	NO	cg19182537	rs9590729
chr13:43023570:C:T	1.27383	3.82634e-08	ENSG00000120675	chr13_43023291_43024020	2.48084e-05	0.657897	13	0.906083	0.714388	4.7947e-06	0.99997	1.00166e-07	0	0	DNAJC15	C	neuron	43023570	43023902	43023368	43023720	42968532	9.18467e-10	8.81688e-05	0.000190859	0.000271322	9.66804e-05	1.83924e-06	YES	YES	0.306039	YES	YES	NO	NO	cg19182537	rs9594839
chr7:23680147:G:A	0.80086	2.8604e-20	ENSG00000188732	chr7_23679871_23681130	1.39866e-11	0.386931	7	0.754746	0.874414	1.56005e-09	0.999811	0.000188891	0	0	FAM221A	G	progenitor	23680147	23679933	23680000	23680387	23681101	6.95207e-07	0.000446981	0.000191902	0.000791292	0.00435979	0.000662987	YES	YES	0.608182	YES	YES	NO	NO	cg22120345	rs12700457
chr7:23680160:G:A	0.797338	9.02128e-19	ENSG00000188732	chr7_23679871_23681130	3.61592e-11	0.386867	7	0.754746	0.874414	1.55451e-08	0.999965	3.46373e-05	0	0	FAM221A	G	progenitor	23680160	23679933	23680000	23680387	23681101	6.95207e-07	0.000446981	0.000191902	0.000791292	0.00435979	0.000662987	YES	YES	0.610163	YES	YES	NO	NO	cg22120345	rs12700457
chr7:23680869:G:T	0.797338	9.02128e-19	ENSG00000188732	chr7_23679871_23681130	3.61592e-11	0.386867	7	0.754746	0.874414	1.55451e-08	0.999965	3.46373e-05	0	0	FAM221A	G	progenitor	23680869	23679933	23680000	23680387	23681101	6.95207e-07	0.000446981	0.000191902	0.000791292	0.00435979	0.000662987	YES	YES	0.603663	YES	YES	NO	NO	cg22120345	rs12700457
chr7:23681101:T:G	-0.633994	5.6982e-09	ENSG00000188732	chr7_23679871_23681130	8.67727e-09	-0.360578	7	0.754746	0.874414	0.0549336	0.945066	4.10412e-08	0	0	FAM221A	G	progenitor	23681101	23679933	23680000	23680387	23681101	6.95207e-07	0.000446981	0.000191902	0.000791292	0.00435979	0.000662987	YES	YES	1	YES	YES	YES	YES	cg22120345	rs12700457
chr7:23680147:G:A	0.676165	4.46768e-14	ENSG00000188732	chr7_23679871_23681130	3.59193e-13	0.535614	7	0.772301	0.906497	6.66458e-07	0.991054	0.00894506	0	0	FAM221A	G	neuron	23680147	23679933	23680000	23680387	23681101	6.95207e-07	0.000446981	0.000191902	0.000791292	0.00435979	0.000662987	YES	YES	0.608182	YES	YES	NO	NO	cg22120345	rs12700457
chr7:23680160:G:A	0.687973	2.91891e-13	ENSG00000188732	chr7_23679871_23681130	2.14543e-13	0.544006	7	0.772301	0.906497	1.01397e-05	0.991923	0.00806655	0	0	FAM221A	G	neuron	23680160	23679933	23680000	23680387	23681101	6.95207e-07	0.000446981	0.000191902	0.000791292	0.00435979	0.000662987	YES	YES	0.610163	YES	YES	NO	NO	cg22120345	rs12700457
chr7:23680869:G:T	0.687973	2.91891e-13	ENSG00000188732	chr7_23679871_23681130	2.14543e-13	0.544006	7	0.772301	0.906497	1.01397e-05	0.991923	0.00806655	0	0	FAM221A	G	neuron	23680869	23679933	23680000	23680387	23681101	6.95207e-07	0.000446981	0.000191902	0.000791292	0.00435979	0.000662987	YES	YES	0.603663	YES	YES	NO	NO	cg22120345	rs12700457
chr4:37825956:T:C	0.239955	5.79212e-12	ENSG00000169299	chr4_37825721_37827610	2.06572e-10	0.270882	4	0.731258	0.480214	1.33556e-06	0.86599	0.134009	0	0	PGM2	T	progenitor	37825956	37827322	37826522	37827323	37826553	1.33444e-07	4.39722e-06	0.000371503	0.000167265	3.00845e-05	0.00114336	YES	YES	0.288064	YES	YES	NO	NO	cg12988996	rs2059484
chr4:37826564:C:T	0.239955	5.79212e-12	ENSG00000169299	chr4_37825721_37827610	2.06572e-10	0.270882	4	0.731258	0.480214	1.33556e-06	0.86599	0.134009	0	0	PGM2	C	progenitor	37826564	37827322	37826522	37827323	37826553	1.33444e-07	4.39722e-06	0.000371503	0.000167265	3.00845e-05	0.00114336	YES	YES	0.286554	YES	YES	NO	NO	cg12988996	rs2059484
chr4:37825956:T:C	0.239955	5.79212e-12	ENSG00000169299	chr4_37825721_37827610	2.06572e-10	0.270882	4	0.731258	0.480214	1.33556e-06	0.86599	0.134009	0	0	PGM2	T	progenitor	37825956	37827322	37826522	37827323	37828761	1.76448e-08	3.24879e-07	0.000414898	0.0152527	0.00398916	0.000366732	YES	YES	0.0881265	YES	YES	NO	NO	cg12988996	rs2911908
chr4:37826564:C:T	0.239955	5.79212e-12	ENSG00000169299	chr4_37825721_37827610	2.06572e-10	0.270882	4	0.731258	0.480214	1.33556e-06	0.86599	0.134009	0	0	PGM2	C	progenitor	37826564	37827322	37826522	37827323	37828761	1.76448e-08	3.24879e-07	0.000414898	0.0152527	0.00398916	0.000366732	YES	YES	0.0902533	YES	YES	NO	NO	cg12988996	rs2911908
chr1:153627648:T:C	0.596969	1.15811e-11	ENSG00000189171	chr1_153627271_153627720	2.13179e-08	0.30524	1	0.65854	0.358569	3.84499e-05	0.99982	0.000141768	0	0	S100A13	C	progenitor	153627648	153613439	0	0	153616367	1.53665e-14	8.44105e-10	0.000427546	0.000235686	5.71049e-06	1.72069e-06	NO	NO	0.341929	YES	NO	NO	NO	cg23851011	rs4072425
chr17:46225386:G:A	-0.984205	1.49088e-08	ENSG00000176681	chr17_46224961_46225720	4.84211e-06	-0.582097	17	0.714076	0.558071	0.000198113	0.991819	0.0079733	0	0	LRRC37A	G	progenitor	46225386	45986876	45982880	45983164	46169651	2.41578e-11	0.0219512	0.000461422	0.000161137	1.11965e-13	0.000646399	NO	NO	0.0387013	YES	NO	NO	NO	cg01934064	rs7206949
chr17:46225515:C:T	-0.984205	1.49088e-08	ENSG00000176681	chr17_46224961_46225720	4.84211e-06	-0.582097	17	0.714076	0.558071	0.000198113	0.991819	0.0079733	0	0	LRRC37A	C	progenitor	46225515	45986876	45982880	45983164	46169651	2.41578e-11	0.0219512	0.000461422	0.000161137	1.11965e-13	0.000646399	NO	NO	0.0387013	YES	NO	NO	NO	cg01934064	rs7206949
chr17:46225538:T:C	-0.984205	1.49088e-08	ENSG00000176681	chr17_46224961_46225720	4.84211e-06	-0.582097	17	0.714076	0.558071	0.000198113	0.991819	0.0079733	0	0	LRRC37A	T	progenitor	46225538	45986876	45982880	45983164	46169651	2.41578e-11	0.0219512	0.000461422	0.000161137	1.11965e-13	0.000646399	NO	NO	0.0387013	YES	NO	NO	NO	cg01934064	rs7206949
chr4:37825956:T:C	0.239955	5.79212e-12	ENSG00000169299	chr4_37825721_37827610	2.06572e-10	0.270882	4	0.731258	0.480214	1.33556e-06	0.86599	0.134009	0	0	PGM2	T	progenitor	37825956	37827322	37826522	37827323	37830228	6.46954e-09	1.57128e-08	0.000508463	0.0166289	0.00452565	0.000625203	YES	YES	0.147976	YES	YES	NO	NO	cg12988996	rs2911907
chr4:37826564:C:T	0.239955	5.79212e-12	ENSG00000169299	chr4_37825721_37827610	2.06572e-10	0.270882	4	0.731258	0.480214	1.33556e-06	0.86599	0.134009	0	0	PGM2	C	progenitor	37826564	37827322	37826522	37827323	37830228	6.46954e-09	1.57128e-08	0.000508463	0.0166289	0.00452565	0.000625203	YES	YES	0.151481	YES	YES	NO	NO	cg12988996	rs2911907
chr13:43023570:C:T	1.27018	1.12445e-20	ENSG00000120675	chr13_43023291_43024020	2.53116e-10	0.686107	13	0.83274	0.648907	1.45884e-09	1	4.29248e-07	0	0	DNAJC15	C	progenitor	43023570	43023902	43023368	43023720	43024708	1.92822e-06	7.5955e-06	0.000534841	0.000285036	0.000195538	6.74882e-05	YES	YES	0.403207	YES	YES	NO	NO	cg19182537	rs61074976
chr13:43023729:A:G	0.707997	8.63724e-06	ENSG00000120675	chr13_43023291_43024020	0.00149621	0.367108	13	0.83274	0.648907	0.0138699	0.974609	1.5599e-17	0	0	DNAJC15	A	progenitor	43023729	43023902	43023368	43023720	43024708	1.92822e-06	7.5955e-06	0.000534841	0.000285036	0.000195538	6.74882e-05	YES	YES	0.755114	YES	YES	NO	NO	cg19182537	rs61074976
chr13:43023796:C:G	0.889255	9.40609e-10	ENSG00000120675	chr13_43023291_43024020	1.73166e-06	0.508602	13	0.83274	0.648907	9.84209e-05	0.999898	1.12695e-14	0	0	DNAJC15	C	progenitor	43023796	43023902	43023368	43023720	43024708	1.92822e-06	7.5955e-06	0.000534841	0.000285036	0.000195538	6.74882e-05	YES	YES	0.725852	YES	YES	NO	NO	cg19182537	rs61074976
chr13:43023841:C:G	0.889255	9.40609e-10	ENSG00000120675	chr13_43023291_43024020	1.73166e-06	0.508602	13	0.83274	0.648907	9.84209e-05	0.999898	1.12695e-14	0	0	DNAJC15	C	progenitor	43023841	43023902	43023368	43023720	43024708	1.92822e-06	7.5955e-06	0.000534841	0.000285036	0.000195538	6.74882e-05	YES	YES	0.725852	YES	YES	NO	NO	cg19182537	rs61074976
chr13:43023844:G:A	0.851575	1.13349e-07	ENSG00000120675	chr13_43023291_43024020	0.00178218	0.355134	13	0.83274	0.648907	1.9035e-06	0.98938	4.86607e-19	0	0	DNAJC15	G	progenitor	43023844	43023902	43023368	43023720	43024708	1.92822e-06	7.5955e-06	0.000534841	0.000285036	0.000195538	6.74882e-05	YES	YES	0.91839	YES	YES	YES	YES	cg19182537	rs61074976
chr13:43023859:G:T	1.05026	2.77912e-13	ENSG00000120675	chr13_43023291_43024020	2.14119e-08	0.606522	13	0.83274	0.648907	3.59106e-06	0.999996	7.75412e-12	0	0	DNAJC15	G	progenitor	43023859	43023902	43023368	43023720	43024708	1.92822e-06	7.5955e-06	0.000534841	0.000285036	0.000195538	6.74882e-05	YES	YES	0.659012	YES	YES	NO	NO	cg19182537	rs61074976
chr13:43023570:C:T	1.27383	3.82634e-08	ENSG00000120675	chr13_43023291_43024020	2.48084e-05	0.657897	13	0.906083	0.714388	4.7947e-06	0.99997	1.00166e-07	0	0	DNAJC15	C	neuron	43023570	43023902	43023368	43023720	43024708	1.92822e-06	7.5955e-06	0.000534841	0.000285036	0.000195538	6.74882e-05	YES	YES	0.403207	YES	YES	NO	NO	cg19182537	rs61074976
chr17:46225386:G:A	-0.984205	1.49088e-08	ENSG00000176681	chr17_46224961_46225720	4.84211e-06	-0.582097	17	0.714076	0.558071	0.000198113	0.991819	0.0079733	0	0	LRRC37A	G	progenitor	46225386	45986876	45982880	45983164	46010134	4.26758e-07	0.00682152	0.000679873	0.0157947	0.0751281	0.0017692	NO	NO	0.0511832	YES	NO	NO	NO	cg01934064	rs41543317
chr17:46225515:C:T	-0.984205	1.49088e-08	ENSG00000176681	chr17_46224961_46225720	4.84211e-06	-0.582097	17	0.714076	0.558071	0.000198113	0.991819	0.0079733	0	0	LRRC37A	C	progenitor	46225515	45986876	45982880	45983164	46010134	4.26758e-07	0.00682152	0.000679873	0.0157947	0.0751281	0.0017692	NO	NO	0.0511832	YES	NO	NO	NO	cg01934064	rs41543317
chr17:46225538:T:C	-0.984205	1.49088e-08	ENSG00000176681	chr17_46224961_46225720	4.84211e-06	-0.582097	17	0.714076	0.558071	0.000198113	0.991819	0.0079733	0	0	LRRC37A	T	progenitor	46225538	45986876	45982880	45983164	46010134	4.26758e-07	0.00682152	0.000679873	0.0157947	0.0751281	0.0017692	NO	NO	0.0511832	YES	NO	NO	NO	cg01934064	rs41543317
chr4:37825956:T:C	0.239955	5.79212e-12	ENSG00000169299	chr4_37825721_37827610	2.06572e-10	0.270882	4	0.731258	0.480214	1.33556e-06	0.86599	0.134009	0	0	PGM2	T	progenitor	37825956	37827322	37826522	37827323	37826177	3.37272e-08	1.52031e-08	0.000720394	0.000167265	3.00845e-05	0.000475473	YES	YES	0.313628	YES	YES	NO	NO	cg12988996	rs1030349
chr4:37826564:C:T	0.239955	5.79212e-12	ENSG00000169299	chr4_37825721_37827610	2.06572e-10	0.270882	4	0.731258	0.480214	1.33556e-06	0.86599	0.134009	0	0	PGM2	C	progenitor	37826564	37827322	37826522	37827323	37826177	3.37272e-08	1.52031e-08	0.000720394	0.000167265	3.00845e-05	0.000475473	YES	YES	0.312327	YES	YES	NO	NO	cg12988996	rs1030349
chr13:43023570:C:T	1.27018	1.12445e-20	ENSG00000120675	chr13_43023291_43024020	2.53116e-10	0.686107	13	0.83274	0.648907	1.45884e-09	1	4.29248e-07	0	0	DNAJC15	C	progenitor	43023570	43023902	43023368	43023720	43023859	5.92119e-07	1.35934e-05	0.000859067	0.000582823	0.000691142	0.00021044	YES	YES	0.701255	YES	YES	NO	NO	cg19182537	rs2281780
chr13:43023729:A:G	0.707997	8.63724e-06	ENSG00000120675	chr13_43023291_43024020	0.00149621	0.367108	13	0.83274	0.648907	0.0138699	0.974609	1.5599e-17	0	0	DNAJC15	A	progenitor	43023729	43023902	43023368	43023720	43023859	5.92119e-07	1.35934e-05	0.000859067	0.000582823	0.000691142	0.00021044	YES	YES	0.669454	YES	YES	NO	NO	cg19182537	rs2281780
chr13:43023796:C:G	0.889255	9.40609e-10	ENSG00000120675	chr13_43023291_43024020	1.73166e-06	0.508602	13	0.83274	0.648907	9.84209e-05	0.999898	1.12695e-14	0	0	DNAJC15	C	progenitor	43023796	43023902	43023368	43023720	43023859	5.92119e-07	1.35934e-05	0.000859067	0.000582823	0.000691142	0.00021044	YES	YES	0.929526	YES	YES	YES	YES	cg19182537	rs2281780
chr13:43023841:C:G	0.889255	9.40609e-10	ENSG00000120675	chr13_43023291_43024020	1.73166e-06	0.508602	13	0.83274	0.648907	9.84209e-05	0.999898	1.12695e-14	0	0	DNAJC15	C	progenitor	43023841	43023902	43023368	43023720	43023859	5.92119e-07	1.35934e-05	0.000859067	0.000582823	0.000691142	0.00021044	YES	YES	0.929526	YES	YES	YES	YES	cg19182537	rs2281780
chr13:43023844:G:A	0.851575	1.13349e-07	ENSG00000120675	chr13_43023291_43024020	0.00178218	0.355134	13	0.83274	0.648907	1.9035e-06	0.98938	4.86607e-19	0	0	DNAJC15	G	progenitor	43023844	43023902	43023368	43023720	43023859	5.92119e-07	1.35934e-05	0.000859067	0.000582823	0.000691142	0.00021044	YES	YES	0.632276	YES	YES	NO	NO	cg19182537	rs2281780
chr13:43023859:G:T	1.05026	2.77912e-13	ENSG00000120675	chr13_43023291_43024020	2.14119e-08	0.606522	13	0.83274	0.648907	3.59106e-06	0.999996	7.75412e-12	0	0	DNAJC15	G	progenitor	43023859	43023902	43023368	43023720	43023859	5.92119e-07	1.35934e-05	0.000859067	0.000582823	0.000691142	0.00021044	YES	YES	1	YES	YES	YES	YES	cg19182537	rs2281780
chr13:43023570:C:T	1.27383	3.82634e-08	ENSG00000120675	chr13_43023291_43024020	2.48084e-05	0.657897	13	0.906083	0.714388	4.7947e-06	0.99997	1.00166e-07	0	0	DNAJC15	C	neuron	43023570	43023902	43023368	43023720	43023859	5.92119e-07	1.35934e-05	0.000859067	0.000582823	0.000691142	0.00021044	YES	YES	0.701255	YES	YES	NO	NO	cg19182537	rs2281780
chr13:43023570:C:T	1.27018	1.12445e-20	ENSG00000120675	chr13_43023291_43024020	2.53116e-10	0.686107	13	0.83274	0.648907	1.45884e-09	1	4.29248e-07	0	0	DNAJC15	C	progenitor	43023570	43023902	43023368	43023720	43024055	5.92119e-07	8.45108e-05	0.000975462	0.000179122	0.000752567	0.000129929	YES	YES	0.380267	YES	YES	NO	NO	cg19182537	rs2281782
chr13:43023729:A:G	0.707997	8.63724e-06	ENSG00000120675	chr13_43023291_43024020	0.00149621	0.367108	13	0.83274	0.648907	0.0138699	0.974609	1.5599e-17	0	0	DNAJC15	A	progenitor	43023729	43023902	43023368	43023720	43024055	5.92119e-07	8.45108e-05	0.000975462	0.000179122	0.000752567	0.000129929	YES	YES	0.856855	YES	YES	YES	YES	cg19182537	rs2281782
chr13:43023796:C:G	0.889255	9.40609e-10	ENSG00000120675	chr13_43023291_43024020	1.73166e-06	0.508602	13	0.83274	0.648907	9.84209e-05	0.999898	1.12695e-14	0	0	DNAJC15	C	progenitor	43023796	43023902	43023368	43023720	43024055	5.92119e-07	8.45108e-05	0.000975462	0.000179122	0.000752567	0.000129929	YES	YES	0.687896	YES	YES	NO	NO	cg19182537	rs2281782
chr13:43023841:C:G	0.889255	9.40609e-10	ENSG00000120675	chr13_43023291_43024020	1.73166e-06	0.508602	13	0.83274	0.648907	9.84209e-05	0.999898	1.12695e-14	0	0	DNAJC15	C	progenitor	43023841	43023902	43023368	43023720	43024055	5.92119e-07	8.45108e-05	0.000975462	0.000179122	0.000752567	0.000129929	YES	YES	0.687896	YES	YES	NO	NO	cg19182537	rs2281782
chr13:43023844:G:A	0.851575	1.13349e-07	ENSG00000120675	chr13_43023291_43024020	0.00178218	0.355134	13	0.83274	0.648907	1.9035e-06	0.98938	4.86607e-19	0	0	DNAJC15	G	progenitor	43023844	43023902	43023368	43023720	43024055	5.92119e-07	8.45108e-05	0.000975462	0.000179122	0.000752567	0.000129929	YES	YES	0.86909	YES	YES	YES	YES	cg19182537	rs2281782
chr13:43023859:G:T	1.05026	2.77912e-13	ENSG00000120675	chr13_43023291_43024020	2.14119e-08	0.606522	13	0.83274	0.648907	3.59106e-06	0.999996	7.75412e-12	0	0	DNAJC15	G	progenitor	43023859	43023902	43023368	43023720	43024055	5.92119e-07	8.45108e-05	0.000975462	0.000179122	0.000752567	0.000129929	YES	YES	0.627412	YES	YES	NO	NO	cg19182537	rs2281782
chr13:43023570:C:T	1.27383	3.82634e-08	ENSG00000120675	chr13_43023291_43024020	2.48084e-05	0.657897	13	0.906083	0.714388	4.7947e-06	0.99997	1.00166e-07	0	0	DNAJC15	C	neuron	43023570	43023902	43023368	43023720	43024055	5.92119e-07	8.45108e-05	0.000975462	0.000179122	0.000752567	0.000129929	YES	YES	0.380267	YES	YES	NO	NO	cg19182537	rs2281782
chr3:186930256:G:A	0.575188	2.8488e-05	ENSG00000073849	chr3_186930111_186932740	9.43701e-05	0.170009	3	0.720096	0.676131	0.0418132	0.956381	0.00157843	0	0	ST6GAL1	G	progenitor	186930256	186964846	0	0	186931889	5.45894e-07	2.41512e-05	0.000994395	0.0131308	0.00546222	0.000418738	NO	NO	0.0219517	YES	NO	NO	NO	cg12632309	rs35461422
chr3:186930328:A:G	0.494085	1.71818e-05	ENSG00000073849	chr3_186930111_186932740	0.000636014	0.127946	3	0.720096	0.676131	0.0311465	0.966013	0.000474893	0	0	ST6GAL1	A	progenitor	186930328	186964846	0	0	186931889	5.45894e-07	2.41512e-05	0.000994395	0.0131308	0.00546222	0.000418738	NO	NO	0.0855915	YES	NO	NO	NO	cg12632309	rs35461422
chr3:186930622:C:T	0.494085	1.71818e-05	ENSG00000073849	chr3_186930111_186932740	0.000636014	0.127946	3	0.720096	0.676131	0.0311465	0.966013	0.000474893	0	0	ST6GAL1	C	progenitor	186930622	186964846	0	0	186931889	5.45894e-07	2.41512e-05	0.000994395	0.0131308	0.00546222	0.000418738	NO	NO	0.0862821	YES	NO	NO	NO	cg12632309	rs35461422
chr13:43023570:C:T	1.27018	1.12445e-20	ENSG00000120675	chr13_43023291_43024020	2.53116e-10	0.686107	13	0.83274	0.648907	1.45884e-09	1	4.29248e-07	0	0	DNAJC15	C	progenitor	43023570	43023902	43023368	43023720	43023844	5.92119e-07	7.5955e-06	0.00122872	0.000459226	0.000570717	0.000130386	YES	YES	0.387801	YES	YES	NO	NO	cg19182537	rs2281779
chr13:43023729:A:G	0.707997	8.63724e-06	ENSG00000120675	chr13_43023291_43024020	0.00149621	0.367108	13	0.83274	0.648907	0.0138699	0.974609	1.5599e-17	0	0	DNAJC15	A	progenitor	43023729	43023902	43023368	43023720	43023844	5.92119e-07	7.5955e-06	0.00122872	0.000459226	0.000570717	0.000130386	YES	YES	0.690799	YES	YES	NO	NO	cg19182537	rs2281779
chr13:43023796:C:G	0.889255	9.40609e-10	ENSG00000120675	chr13_43023291_43024020	1.73166e-06	0.508602	13	0.83274	0.648907	9.84209e-05	0.999898	1.12695e-14	0	0	DNAJC15	C	progenitor	43023796	43023902	43023368	43023720	43023844	5.92119e-07	7.5955e-06	0.00122872	0.000459226	0.000570717	0.000130386	YES	YES	0.691548	YES	YES	NO	NO	cg19182537	rs2281779
chr13:43023841:C:G	0.889255	9.40609e-10	ENSG00000120675	chr13_43023291_43024020	1.73166e-06	0.508602	13	0.83274	0.648907	9.84209e-05	0.999898	1.12695e-14	0	0	DNAJC15	C	progenitor	43023841	43023902	43023368	43023720	43023844	5.92119e-07	7.5955e-06	0.00122872	0.000459226	0.000570717	0.000130386	YES	YES	0.691548	YES	YES	NO	NO	cg19182537	rs2281779
chr13:43023844:G:A	0.851575	1.13349e-07	ENSG00000120675	chr13_43023291_43024020	0.00178218	0.355134	13	0.83274	0.648907	1.9035e-06	0.98938	4.86607e-19	0	0	DNAJC15	G	progenitor	43023844	43023902	43023368	43023720	43023844	5.92119e-07	7.5955e-06	0.00122872	0.000459226	0.000570717	0.000130386	YES	YES	1	YES	YES	YES	YES	cg19182537	rs2281779
chr13:43023859:G:T	1.05026	2.77912e-13	ENSG00000120675	chr13_43023291_43024020	2.14119e-08	0.606522	13	0.83274	0.648907	3.59106e-06	0.999996	7.75412e-12	0	0	DNAJC15	G	progenitor	43023859	43023902	43023368	43023720	43023844	5.92119e-07	7.5955e-06	0.00122872	0.000459226	0.000570717	0.000130386	YES	YES	0.632276	YES	YES	NO	NO	cg19182537	rs2281779
chr13:43023570:C:T	1.27383	3.82634e-08	ENSG00000120675	chr13_43023291_43024020	2.48084e-05	0.657897	13	0.906083	0.714388	4.7947e-06	0.99997	1.00166e-07	0	0	DNAJC15	C	neuron	43023570	43023902	43023368	43023720	43023844	5.92119e-07	7.5955e-06	0.00122872	0.000459226	0.000570717	0.000130386	YES	YES	0.387801	YES	YES	NO	NO	cg19182537	rs2281779
chr13:43023570:C:T	1.27018	1.12445e-20	ENSG00000120675	chr13_43023291_43024020	2.53116e-10	0.686107	13	0.83274	0.648907	1.45884e-09	1	4.29248e-07	0	0	DNAJC15	C	progenitor	43023570	43023902	43023368	43023720	43023796	9.90863e-07	9.25072e-06	0.00132646	0.00160929	7.29113e-05	6.74882e-05	YES	YES	0.608869	YES	YES	NO	NO	cg19182537	rs2281777
chr13:43023729:A:G	0.707997	8.63724e-06	ENSG00000120675	chr13_43023291_43024020	0.00149621	0.367108	13	0.83274	0.648907	0.0138699	0.974609	1.5599e-17	0	0	DNAJC15	A	progenitor	43023729	43023902	43023368	43023720	43023796	9.90863e-07	9.25072e-06	0.00132646	0.00160929	7.29113e-05	6.74882e-05	YES	YES	0.719628	YES	YES	NO	NO	cg19182537	rs2281777
chr13:43023796:C:G	0.889255	9.40609e-10	ENSG00000120675	chr13_43023291_43024020	1.73166e-06	0.508602	13	0.83274	0.648907	9.84209e-05	0.999898	1.12695e-14	0	0	DNAJC15	C	progenitor	43023796	43023902	43023368	43023720	43023796	9.90863e-07	9.25072e-06	0.00132646	0.00160929	7.29113e-05	6.74882e-05	YES	YES	1	YES	YES	YES	YES	cg19182537	rs2281777
chr13:43023841:C:G	0.889255	9.40609e-10	ENSG00000120675	chr13_43023291_43024020	1.73166e-06	0.508602	13	0.83274	0.648907	9.84209e-05	0.999898	1.12695e-14	0	0	DNAJC15	C	progenitor	43023841	43023902	43023368	43023720	43023796	9.90863e-07	9.25072e-06	0.00132646	0.00160929	7.29113e-05	6.74882e-05	YES	YES	1	YES	YES	YES	YES	cg19182537	rs2281777
chr13:43023844:G:A	0.851575	1.13349e-07	ENSG00000120675	chr13_43023291_43024020	0.00178218	0.355134	13	0.83274	0.648907	1.9035e-06	0.98938	4.86607e-19	0	0	DNAJC15	G	progenitor	43023844	43023902	43023368	43023720	43023796	9.90863e-07	9.25072e-06	0.00132646	0.00160929	7.29113e-05	6.74882e-05	YES	YES	0.691548	YES	YES	NO	NO	cg19182537	rs2281777
chr13:43023859:G:T	1.05026	2.77912e-13	ENSG00000120675	chr13_43023291_43024020	2.14119e-08	0.606522	13	0.83274	0.648907	3.59106e-06	0.999996	7.75412e-12	0	0	DNAJC15	G	progenitor	43023859	43023902	43023368	43023720	43023796	9.90863e-07	9.25072e-06	0.00132646	0.00160929	7.29113e-05	6.74882e-05	YES	YES	0.929526	YES	YES	YES	YES	cg19182537	rs2281777
chr13:43023570:C:T	1.27383	3.82634e-08	ENSG00000120675	chr13_43023291_43024020	2.48084e-05	0.657897	13	0.906083	0.714388	4.7947e-06	0.99997	1.00166e-07	0	0	DNAJC15	C	neuron	43023570	43023902	43023368	43023720	43023796	9.90863e-07	9.25072e-06	0.00132646	0.00160929	7.29113e-05	6.74882e-05	YES	YES	0.608869	YES	YES	NO	NO	cg19182537	rs2281777
chr13:43023570:C:T	1.27018	1.12445e-20	ENSG00000120675	chr13_43023291_43024020	2.53116e-10	0.686107	13	0.83274	0.648907	1.45884e-09	1	4.29248e-07	0	0	DNAJC15	C	progenitor	43023570	43023902	43023368	43023720	43023841	1.0828e-06	0.000321484	0.00180992	0.000478971	0.0010461	0.00015459	YES	YES	0.608869	YES	YES	NO	NO	cg19182537	rs2281778
chr13:43023729:A:G	0.707997	8.63724e-06	ENSG00000120675	chr13_43023291_43024020	0.00149621	0.367108	13	0.83274	0.648907	0.0138699	0.974609	1.5599e-17	0	0	DNAJC15	A	progenitor	43023729	43023902	43023368	43023720	43023841	1.0828e-06	0.000321484	0.00180992	0.000478971	0.0010461	0.00015459	YES	YES	0.719628	YES	YES	NO	NO	cg19182537	rs2281778
chr13:43023796:C:G	0.889255	9.40609e-10	ENSG00000120675	chr13_43023291_43024020	1.73166e-06	0.508602	13	0.83274	0.648907	9.84209e-05	0.999898	1.12695e-14	0	0	DNAJC15	C	progenitor	43023796	43023902	43023368	43023720	43023841	1.0828e-06	0.000321484	0.00180992	0.000478971	0.0010461	0.00015459	YES	YES	1	YES	YES	YES	YES	cg19182537	rs2281778
chr13:43023841:C:G	0.889255	9.40609e-10	ENSG00000120675	chr13_43023291_43024020	1.73166e-06	0.508602	13	0.83274	0.648907	9.84209e-05	0.999898	1.12695e-14	0	0	DNAJC15	C	progenitor	43023841	43023902	43023368	43023720	43023841	1.0828e-06	0.000321484	0.00180992	0.000478971	0.0010461	0.00015459	YES	YES	1	YES	YES	YES	YES	cg19182537	rs2281778
chr13:43023844:G:A	0.851575	1.13349e-07	ENSG00000120675	chr13_43023291_43024020	0.00178218	0.355134	13	0.83274	0.648907	1.9035e-06	0.98938	4.86607e-19	0	0	DNAJC15	G	progenitor	43023844	43023902	43023368	43023720	43023841	1.0828e-06	0.000321484	0.00180992	0.000478971	0.0010461	0.00015459	YES	YES	0.691548	YES	YES	NO	NO	cg19182537	rs2281778
chr13:43023859:G:T	1.05026	2.77912e-13	ENSG00000120675	chr13_43023291_43024020	2.14119e-08	0.606522	13	0.83274	0.648907	3.59106e-06	0.999996	7.75412e-12	0	0	DNAJC15	G	progenitor	43023859	43023902	43023368	43023720	43023841	1.0828e-06	0.000321484	0.00180992	0.000478971	0.0010461	0.00015459	YES	YES	0.929526	YES	YES	YES	YES	cg19182537	rs2281778
chr13:43023570:C:T	1.27383	3.82634e-08	ENSG00000120675	chr13_43023291_43024020	2.48084e-05	0.657897	13	0.906083	0.714388	4.7947e-06	0.99997	1.00166e-07	0	0	DNAJC15	C	neuron	43023570	43023902	43023368	43023720	43023841	1.0828e-06	0.000321484	0.00180992	0.000478971	0.0010461	0.00015459	YES	YES	0.608869	YES	YES	NO	NO	cg19182537	rs2281778
chr13:43023570:C:T	1.27018	1.12445e-20	ENSG00000120675	chr13_43023291_43024020	2.53116e-10	0.686107	13	0.83274	0.648907	1.45884e-09	1	4.29248e-07	0	0	DNAJC15	C	progenitor	43023570	43023902	43023368	43023720	43024053	5.92119e-07	7.5955e-06	0.00191901	0.000942217	0.00111534	0.00133149	YES	YES	0.380267	YES	YES	NO	NO	cg19182537	rs9594864
chr13:43023729:A:G	0.707997	8.63724e-06	ENSG00000120675	chr13_43023291_43024020	0.00149621	0.367108	13	0.83274	0.648907	0.0138699	0.974609	1.5599e-17	0	0	DNAJC15	A	progenitor	43023729	43023902	43023368	43023720	43024053	5.92119e-07	7.5955e-06	0.00191901	0.000942217	0.00111534	0.00133149	YES	YES	0.856855	YES	YES	YES	YES	cg19182537	rs9594864
chr13:43023796:C:G	0.889255	9.40609e-10	ENSG00000120675	chr13_43023291_43024020	1.73166e-06	0.508602	13	0.83274	0.648907	9.84209e-05	0.999898	1.12695e-14	0	0	DNAJC15	C	progenitor	43023796	43023902	43023368	43023720	43024053	5.92119e-07	7.5955e-06	0.00191901	0.000942217	0.00111534	0.00133149	YES	YES	0.687896	YES	YES	NO	NO	cg19182537	rs9594864
chr13:43023841:C:G	0.889255	9.40609e-10	ENSG00000120675	chr13_43023291_43024020	1.73166e-06	0.508602	13	0.83274	0.648907	9.84209e-05	0.999898	1.12695e-14	0	0	DNAJC15	C	progenitor	43023841	43023902	43023368	43023720	43024053	5.92119e-07	7.5955e-06	0.00191901	0.000942217	0.00111534	0.00133149	YES	YES	0.687896	YES	YES	NO	NO	cg19182537	rs9594864
chr13:43023844:G:A	0.851575	1.13349e-07	ENSG00000120675	chr13_43023291_43024020	0.00178218	0.355134	13	0.83274	0.648907	1.9035e-06	0.98938	4.86607e-19	0	0	DNAJC15	G	progenitor	43023844	43023902	43023368	43023720	43024053	5.92119e-07	7.5955e-06	0.00191901	0.000942217	0.00111534	0.00133149	YES	YES	0.86909	YES	YES	YES	YES	cg19182537	rs9594864
chr13:43023859:G:T	1.05026	2.77912e-13	ENSG00000120675	chr13_43023291_43024020	2.14119e-08	0.606522	13	0.83274	0.648907	3.59106e-06	0.999996	7.75412e-12	0	0	DNAJC15	G	progenitor	43023859	43023902	43023368	43023720	43024053	5.92119e-07	7.5955e-06	0.00191901	0.000942217	0.00111534	0.00133149	YES	YES	0.627412	YES	YES	NO	NO	cg19182537	rs9594864
chr13:43023570:C:T	1.27383	3.82634e-08	ENSG00000120675	chr13_43023291_43024020	2.48084e-05	0.657897	13	0.906083	0.714388	4.7947e-06	0.99997	1.00166e-07	0	0	DNAJC15	C	neuron	43023570	43023902	43023368	43023720	43024053	5.92119e-07	7.5955e-06	0.00191901	0.000942217	0.00111534	0.00133149	YES	YES	0.380267	YES	YES	NO	NO	cg19182537	rs9594864
chr13:43023570:C:T	1.27018	1.12445e-20	ENSG00000120675	chr13_43023291_43024020	2.53116e-10	0.686107	13	0.83274	0.648907	1.45884e-09	1	4.29248e-07	0	0	DNAJC15	C	progenitor	43023570	43023902	43023368	43023720	43026092	1.65381e-07	1.83843e-05	0.0019658	3.68906e-05	0.000357579	2.06065e-05	YES	YES	0.403207	YES	YES	NO	NO	cg19182537	rs57870706
chr13:43023729:A:G	0.707997	8.63724e-06	ENSG00000120675	chr13_43023291_43024020	0.00149621	0.367108	13	0.83274	0.648907	0.0138699	0.974609	1.5599e-17	0	0	DNAJC15	A	progenitor	43023729	43023902	43023368	43023720	43026092	1.65381e-07	1.83843e-05	0.0019658	3.68906e-05	0.000357579	2.06065e-05	YES	YES	0.755114	YES	YES	NO	NO	cg19182537	rs57870706
chr13:43023796:C:G	0.889255	9.40609e-10	ENSG00000120675	chr13_43023291_43024020	1.73166e-06	0.508602	13	0.83274	0.648907	9.84209e-05	0.999898	1.12695e-14	0	0	DNAJC15	C	progenitor	43023796	43023902	43023368	43023720	43026092	1.65381e-07	1.83843e-05	0.0019658	3.68906e-05	0.000357579	2.06065e-05	YES	YES	0.725852	YES	YES	NO	NO	cg19182537	rs57870706
chr13:43023841:C:G	0.889255	9.40609e-10	ENSG00000120675	chr13_43023291_43024020	1.73166e-06	0.508602	13	0.83274	0.648907	9.84209e-05	0.999898	1.12695e-14	0	0	DNAJC15	C	progenitor	43023841	43023902	43023368	43023720	43026092	1.65381e-07	1.83843e-05	0.0019658	3.68906e-05	0.000357579	2.06065e-05	YES	YES	0.725852	YES	YES	NO	NO	cg19182537	rs57870706
chr13:43023844:G:A	0.851575	1.13349e-07	ENSG00000120675	chr13_43023291_43024020	0.00178218	0.355134	13	0.83274	0.648907	1.9035e-06	0.98938	4.86607e-19	0	0	DNAJC15	G	progenitor	43023844	43023902	43023368	43023720	43026092	1.65381e-07	1.83843e-05	0.0019658	3.68906e-05	0.000357579	2.06065e-05	YES	YES	0.91839	YES	YES	YES	YES	cg19182537	rs57870706
chr13:43023859:G:T	1.05026	2.77912e-13	ENSG00000120675	chr13_43023291_43024020	2.14119e-08	0.606522	13	0.83274	0.648907	3.59106e-06	0.999996	7.75412e-12	0	0	DNAJC15	G	progenitor	43023859	43023902	43023368	43023720	43026092	1.65381e-07	1.83843e-05	0.0019658	3.68906e-05	0.000357579	2.06065e-05	YES	YES	0.659012	YES	YES	NO	NO	cg19182537	rs57870706
chr13:43023570:C:T	1.27383	3.82634e-08	ENSG00000120675	chr13_43023291_43024020	2.48084e-05	0.657897	13	0.906083	0.714388	4.7947e-06	0.99997	1.00166e-07	0	0	DNAJC15	C	neuron	43023570	43023902	43023368	43023720	43026092	1.65381e-07	1.83843e-05	0.0019658	3.68906e-05	0.000357579	2.06065e-05	YES	YES	0.403207	YES	YES	NO	NO	cg19182537	rs57870706
chr13:43023570:C:T	1.27018	1.12445e-20	ENSG00000120675	chr13_43023291_43024020	2.53116e-10	0.686107	13	0.83274	0.648907	1.45884e-09	1	4.29248e-07	0	0	DNAJC15	C	progenitor	43023570	43023902	43023368	43023720	43024186	8.34207e-07	6.28268e-05	0.00264599	0.00148675	0.000948378	0.000838032	YES	YES	0.465468	YES	YES	NO	NO	cg19182537	rs17064045
chr13:43023729:A:G	0.707997	8.63724e-06	ENSG00000120675	chr13_43023291_43024020	0.00149621	0.367108	13	0.83274	0.648907	0.0138699	0.974609	1.5599e-17	0	0	DNAJC15	A	progenitor	43023729	43023902	43023368	43023720	43024186	8.34207e-07	6.28268e-05	0.00264599	0.00148675	0.000948378	0.000838032	YES	YES	0.708964	YES	YES	NO	NO	cg19182537	rs17064045
chr13:43023796:C:G	0.889255	9.40609e-10	ENSG00000120675	chr13_43023291_43024020	1.73166e-06	0.508602	13	0.83274	0.648907	9.84209e-05	0.999898	1.12695e-14	0	0	DNAJC15	C	progenitor	43023796	43023902	43023368	43023720	43024186	8.34207e-07	6.28268e-05	0.00264599	0.00148675	0.000948378	0.000838032	YES	YES	0.660509	YES	YES	NO	NO	cg19182537	rs17064045
chr13:43023841:C:G	0.889255	9.40609e-10	ENSG00000120675	chr13_43023291_43024020	1.73166e-06	0.508602	13	0.83274	0.648907	9.84209e-05	0.999898	1.12695e-14	0	0	DNAJC15	C	progenitor	43023841	43023902	43023368	43023720	43024186	8.34207e-07	6.28268e-05	0.00264599	0.00148675	0.000948378	0.000838032	YES	YES	0.660509	YES	YES	NO	NO	cg19182537	rs17064045
chr13:43023844:G:A	0.851575	1.13349e-07	ENSG00000120675	chr13_43023291_43024020	0.00178218	0.355134	13	0.83274	0.648907	1.9035e-06	0.98938	4.86607e-19	0	0	DNAJC15	G	progenitor	43023844	43023902	43023368	43023720	43024186	8.34207e-07	6.28268e-05	0.00264599	0.00148675	0.000948378	0.000838032	YES	YES	0.864586	YES	YES	YES	YES	cg19182537	rs17064045
chr13:43023859:G:T	1.05026	2.77912e-13	ENSG00000120675	chr13_43023291_43024020	2.14119e-08	0.606522	13	0.83274	0.648907	3.59106e-06	0.999996	7.75412e-12	0	0	DNAJC15	G	progenitor	43023859	43023902	43023368	43023720	43024186	8.34207e-07	6.28268e-05	0.00264599	0.00148675	0.000948378	0.000838032	YES	YES	0.704046	YES	YES	NO	NO	cg19182537	rs17064045
chr13:43023570:C:T	1.27383	3.82634e-08	ENSG00000120675	chr13_43023291_43024020	2.48084e-05	0.657897	13	0.906083	0.714388	4.7947e-06	0.99997	1.00166e-07	0	0	DNAJC15	C	neuron	43023570	43023902	43023368	43023720	43024186	8.34207e-07	6.28268e-05	0.00264599	0.00148675	0.000948378	0.000838032	YES	YES	0.465468	YES	YES	NO	NO	cg19182537	rs17064045
chr13:43023570:C:T	1.27018	1.12445e-20	ENSG00000120675	chr13_43023291_43024020	2.53116e-10	0.686107	13	0.83274	0.648907	1.45884e-09	1	4.29248e-07	0	0	DNAJC15	C	progenitor	43023570	43023902	43023368	43023720	43024276	5.92119e-07	0.000165159	0.00311248	0.000187438	0.000174195	0.000228434	YES	YES	0.596872	YES	YES	NO	NO	cg19182537	rs9594865
chr13:43023729:A:G	0.707997	8.63724e-06	ENSG00000120675	chr13_43023291_43024020	0.00149621	0.367108	13	0.83274	0.648907	0.0138699	0.974609	1.5599e-17	0	0	DNAJC15	A	progenitor	43023729	43023902	43023368	43023720	43024276	5.92119e-07	0.000165159	0.00311248	0.000187438	0.000174195	0.000228434	YES	YES	0.7048	YES	YES	NO	NO	cg19182537	rs9594865
chr13:43023796:C:G	0.889255	9.40609e-10	ENSG00000120675	chr13_43023291_43024020	1.73166e-06	0.508602	13	0.83274	0.648907	9.84209e-05	0.999898	1.12695e-14	0	0	DNAJC15	C	progenitor	43023796	43023902	43023368	43023720	43024276	5.92119e-07	0.000165159	0.00311248	0.000187438	0.000174195	0.000228434	YES	YES	0.979502	YES	YES	YES	YES	cg19182537	rs9594865
chr13:43023841:C:G	0.889255	9.40609e-10	ENSG00000120675	chr13_43023291_43024020	1.73166e-06	0.508602	13	0.83274	0.648907	9.84209e-05	0.999898	1.12695e-14	0	0	DNAJC15	C	progenitor	43023841	43023902	43023368	43023720	43024276	5.92119e-07	0.000165159	0.00311248	0.000187438	0.000174195	0.000228434	YES	YES	0.979502	YES	YES	YES	YES	cg19182537	rs9594865
chr13:43023844:G:A	0.851575	1.13349e-07	ENSG00000120675	chr13_43023291_43024020	0.00178218	0.355134	13	0.83274	0.648907	1.9035e-06	0.98938	4.86607e-19	0	0	DNAJC15	G	progenitor	43023844	43023902	43023368	43023720	43024276	5.92119e-07	0.000165159	0.00311248	0.000187438	0.000174195	0.000228434	YES	YES	0.678621	YES	YES	NO	NO	cg19182537	rs9594865
chr13:43023859:G:T	1.05026	2.77912e-13	ENSG00000120675	chr13_43023291_43024020	2.14119e-08	0.606522	13	0.83274	0.648907	3.59106e-06	0.999996	7.75412e-12	0	0	DNAJC15	G	progenitor	43023859	43023902	43023368	43023720	43024276	5.92119e-07	0.000165159	0.00311248	0.000187438	0.000174195	0.000228434	YES	YES	0.905852	YES	YES	YES	YES	cg19182537	rs9594865
chr13:43023570:C:T	1.27383	3.82634e-08	ENSG00000120675	chr13_43023291_43024020	2.48084e-05	0.657897	13	0.906083	0.714388	4.7947e-06	0.99997	1.00166e-07	0	0	DNAJC15	C	neuron	43023570	43023902	43023368	43023720	43024276	5.92119e-07	0.000165159	0.00311248	0.000187438	0.000174195	0.000228434	YES	YES	0.596872	YES	YES	NO	NO	cg19182537	rs9594865
chr13:43023570:C:T	1.27018	1.12445e-20	ENSG00000120675	chr13_43023291_43024020	2.53116e-10	0.686107	13	0.83274	0.648907	1.45884e-09	1	4.29248e-07	0	0	DNAJC15	C	progenitor	43023570	43023902	43023368	43023720	43024822	2.33174e-06	0.000132624	0.00345778	0.000167878	0.000487925	0.000371394	YES	YES	0.393026	YES	YES	NO	NO	cg19182537	rs73473938
chr13:43023729:A:G	0.707997	8.63724e-06	ENSG00000120675	chr13_43023291_43024020	0.00149621	0.367108	13	0.83274	0.648907	0.0138699	0.974609	1.5599e-17	0	0	DNAJC15	A	progenitor	43023729	43023902	43023368	43023720	43024822	2.33174e-06	0.000132624	0.00345778	0.000167878	0.000487925	0.000371394	YES	YES	0.59791	YES	YES	NO	NO	cg19182537	rs73473938
chr13:43023796:C:G	0.889255	9.40609e-10	ENSG00000120675	chr13_43023291_43024020	1.73166e-06	0.508602	13	0.83274	0.648907	9.84209e-05	0.999898	1.12695e-14	0	0	DNAJC15	C	progenitor	43023796	43023902	43023368	43023720	43024822	2.33174e-06	0.000132624	0.00345778	0.000167878	0.000487925	0.000371394	YES	YES	0.817737	YES	YES	YES	YES	cg19182537	rs73473938
chr13:43023841:C:G	0.889255	9.40609e-10	ENSG00000120675	chr13_43023291_43024020	1.73166e-06	0.508602	13	0.83274	0.648907	9.84209e-05	0.999898	1.12695e-14	0	0	DNAJC15	C	progenitor	43023841	43023902	43023368	43023720	43024822	2.33174e-06	0.000132624	0.00345778	0.000167878	0.000487925	0.000371394	YES	YES	0.817737	YES	YES	YES	YES	cg19182537	rs73473938
chr13:43023844:G:A	0.851575	1.13349e-07	ENSG00000120675	chr13_43023291_43024020	0.00178218	0.355134	13	0.83274	0.648907	1.9035e-06	0.98938	4.86607e-19	0	0	DNAJC15	G	progenitor	43023844	43023902	43023368	43023720	43024822	2.33174e-06	0.000132624	0.00345778	0.000167878	0.000487925	0.000371394	YES	YES	0.584404	YES	YES	NO	NO	cg19182537	rs73473938
chr13:43023859:G:T	1.05026	2.77912e-13	ENSG00000120675	chr13_43023291_43024020	2.14119e-08	0.606522	13	0.83274	0.648907	3.59106e-06	0.999996	7.75412e-12	0	0	DNAJC15	G	progenitor	43023859	43023902	43023368	43023720	43024822	2.33174e-06	0.000132624	0.00345778	0.000167878	0.000487925	0.000371394	YES	YES	0.728069	YES	YES	NO	NO	cg19182537	rs73473938
chr13:43023570:C:T	1.27383	3.82634e-08	ENSG00000120675	chr13_43023291_43024020	2.48084e-05	0.657897	13	0.906083	0.714388	4.7947e-06	0.99997	1.00166e-07	0	0	DNAJC15	C	neuron	43023570	43023902	43023368	43023720	43024822	2.33174e-06	0.000132624	0.00345778	0.000167878	0.000487925	0.000371394	YES	YES	0.393026	YES	YES	NO	NO	cg19182537	rs73473938
chr13:43023570:C:T	1.27018	1.12445e-20	ENSG00000120675	chr13_43023291_43024020	2.53116e-10	0.686107	13	0.83274	0.648907	1.45884e-09	1	4.29248e-07	0	0	DNAJC15	C	progenitor	43023570	43023902	43023368	43023720	43023570	5.92119e-07	1.90433e-05	0.0035963	0.00105992	0.00116744	0.000354096	YES	YES	1	YES	YES	YES	YES	cg19182537	rs17553284
chr13:43023729:A:G	0.707997	8.63724e-06	ENSG00000120675	chr13_43023291_43024020	0.00149621	0.367108	13	0.83274	0.648907	0.0138699	0.974609	1.5599e-17	0	0	DNAJC15	A	progenitor	43023729	43023902	43023368	43023720	43023570	5.92119e-07	1.90433e-05	0.0035963	0.00105992	0.00116744	0.000354096	YES	YES	0.413246	YES	YES	NO	NO	cg19182537	rs17553284
chr13:43023796:C:G	0.889255	9.40609e-10	ENSG00000120675	chr13_43023291_43024020	1.73166e-06	0.508602	13	0.83274	0.648907	9.84209e-05	0.999898	1.12695e-14	0	0	DNAJC15	C	progenitor	43023796	43023902	43023368	43023720	43023570	5.92119e-07	1.90433e-05	0.0035963	0.00105992	0.00116744	0.000354096	YES	YES	0.608869	YES	YES	NO	NO	cg19182537	rs17553284
chr13:43023841:C:G	0.889255	9.40609e-10	ENSG00000120675	chr13_43023291_43024020	1.73166e-06	0.508602	13	0.83274	0.648907	9.84209e-05	0.999898	1.12695e-14	0	0	DNAJC15	C	progenitor	43023841	43023902	43023368	43023720	43023570	5.92119e-07	1.90433e-05	0.0035963	0.00105992	0.00116744	0.000354096	YES	YES	0.608869	YES	YES	NO	NO	cg19182537	rs17553284
chr13:43023844:G:A	0.851575	1.13349e-07	ENSG00000120675	chr13_43023291_43024020	0.00178218	0.355134	13	0.83274	0.648907	1.9035e-06	0.98938	4.86607e-19	0	0	DNAJC15	G	progenitor	43023844	43023902	43023368	43023720	43023570	5.92119e-07	1.90433e-05	0.0035963	0.00105992	0.00116744	0.000354096	YES	YES	0.387801	YES	YES	NO	NO	cg19182537	rs17553284
chr13:43023859:G:T	1.05026	2.77912e-13	ENSG00000120675	chr13_43023291_43024020	2.14119e-08	0.606522	13	0.83274	0.648907	3.59106e-06	0.999996	7.75412e-12	0	0	DNAJC15	G	progenitor	43023859	43023902	43023368	43023720	43023570	5.92119e-07	1.90433e-05	0.0035963	0.00105992	0.00116744	0.000354096	YES	YES	0.701255	YES	YES	NO	NO	cg19182537	rs17553284
chr13:43023570:C:T	1.27383	3.82634e-08	ENSG00000120675	chr13_43023291_43024020	2.48084e-05	0.657897	13	0.906083	0.714388	4.7947e-06	0.99997	1.00166e-07	0	0	DNAJC15	C	neuron	43023570	43023902	43023368	43023720	43023570	5.92119e-07	1.90433e-05	0.0035963	0.00105992	0.00116744	0.000354096	YES	YES	1	YES	YES	YES	YES	cg19182537	rs17553284
chr17:46225386:G:A	-0.984205	1.49088e-08	ENSG00000176681	chr17_46224961_46225720	4.84211e-06	-0.582097	17	0.714076	0.558071	0.000198113	0.991819	0.0079733	0	0	LRRC37A	G	progenitor	46225386	45986876	45982880	45983164	45981644	1.63799e-09	0.0207866	0.00437734	0.00174082	3.0207e-05	0.0277263	NO	NO	0.0297488	YES	NO	NO	NO	cg01934064	rs17651507
chr17:46225515:C:T	-0.984205	1.49088e-08	ENSG00000176681	chr17_46224961_46225720	4.84211e-06	-0.582097	17	0.714076	0.558071	0.000198113	0.991819	0.0079733	0	0	LRRC37A	C	progenitor	46225515	45986876	45982880	45983164	45981644	1.63799e-09	0.0207866	0.00437734	0.00174082	3.0207e-05	0.0277263	NO	NO	0.0297488	YES	NO	NO	NO	cg01934064	rs17651507
chr17:46225538:T:C	-0.984205	1.49088e-08	ENSG00000176681	chr17_46224961_46225720	4.84211e-06	-0.582097	17	0.714076	0.558071	0.000198113	0.991819	0.0079733	0	0	LRRC37A	T	progenitor	46225538	45986876	45982880	45983164	45981644	1.63799e-09	0.0207866	0.00437734	0.00174082	3.0207e-05	0.0277263	NO	NO	0.0297488	YES	NO	NO	NO	cg01934064	rs17651507
chr17:46225386:G:A	-1.43584	2.82288e-21	ENSG00000214401	chr17_46224961_46225720	4.84211e-06	-0.582097	17	0.736487	0.558071	8.13392e-13	0.999964	2.6824e-05	0	0	KANSL1-AS1	G	progenitor	46225386	46031387	0	0	45407537	6.59421e-20	2.16901e-05	0.00539739	4.2544e-06	1.89591e-05	6.40814e-24	NO	NO	0.442653	YES	NO	NO	NO	cg04571282	rs1808189
chr17:46225386:G:A	-1.43584	2.82288e-21	ENSG00000214401	chr17_46224961_46225720	4.84211e-06	-0.582097	17	0.736487	0.558071	8.13392e-13	0.999964	2.6824e-05	0	0	KANSL1-AS1	G	progenitor	46225386	46031387	0	0	45408185	6.59421e-20	3.21147e-05	0.00539739	4.2544e-06	1.98429e-05	6.40814e-24	NO	NO	0.634902	YES	NO	NO	NO	cg04571282	rs62064637
chr17:46225515:C:T	-1.43584	2.82288e-21	ENSG00000214401	chr17_46224961_46225720	4.84211e-06	-0.582097	17	0.736487	0.558071	8.13392e-13	0.999964	2.6824e-05	0	0	KANSL1-AS1	C	progenitor	46225515	46031387	0	0	45407537	6.59421e-20	2.16901e-05	0.00539739	4.2544e-06	1.89591e-05	6.40814e-24	NO	NO	0.442653	YES	NO	NO	NO	cg04571282	rs1808189
chr17:46225515:C:T	-1.43584	2.82288e-21	ENSG00000214401	chr17_46224961_46225720	4.84211e-06	-0.582097	17	0.736487	0.558071	8.13392e-13	0.999964	2.6824e-05	0	0	KANSL1-AS1	C	progenitor	46225515	46031387	0	0	45408185	6.59421e-20	3.21147e-05	0.00539739	4.2544e-06	1.98429e-05	6.40814e-24	NO	NO	0.634902	YES	NO	NO	NO	cg04571282	rs62064637
chr17:46225538:T:C	-1.43584	2.82288e-21	ENSG00000214401	chr17_46224961_46225720	4.84211e-06	-0.582097	17	0.736487	0.558071	8.13392e-13	0.999964	2.6824e-05	0	0	KANSL1-AS1	T	progenitor	46225538	46031387	0	0	45407537	6.59421e-20	2.16901e-05	0.00539739	4.2544e-06	1.89591e-05	6.40814e-24	NO	NO	0.442653	YES	NO	NO	NO	cg04571282	rs1808189
chr17:46225538:T:C	-1.43584	2.82288e-21	ENSG00000214401	chr17_46224961_46225720	4.84211e-06	-0.582097	17	0.736487	0.558071	8.13392e-13	0.999964	2.6824e-05	0	0	KANSL1-AS1	T	progenitor	46225538	46031387	0	0	45408185	6.59421e-20	3.21147e-05	0.00539739	4.2544e-06	1.98429e-05	6.40814e-24	NO	NO	0.634902	YES	NO	NO	NO	cg04571282	rs62064637
chr17:46225386:G:A	-1.24517	1.64227e-08	ENSG00000214401	chr17_46224961_46225720	0.000101602	-0.542479	17	0.769932	0.73173	5.56531e-08	0.981831	0.0180397	0	0	KANSL1-AS1	G	neuron	46225386	46031387	0	0	45407537	6.59421e-20	2.16901e-05	0.00539739	4.2544e-06	1.89591e-05	6.40814e-24	NO	NO	0.442653	YES	NO	NO	NO	cg04571282	rs1808189
chr17:46225386:G:A	-1.24517	1.64227e-08	ENSG00000214401	chr17_46224961_46225720	0.000101602	-0.542479	17	0.769932	0.73173	5.56531e-08	0.981831	0.0180397	0	0	KANSL1-AS1	G	neuron	46225386	46031387	0	0	45408185	6.59421e-20	3.21147e-05	0.00539739	4.2544e-06	1.98429e-05	6.40814e-24	NO	NO	0.634902	YES	NO	NO	NO	cg04571282	rs62064637
chr17:46225515:C:T	-1.24517	1.64227e-08	ENSG00000214401	chr17_46224961_46225720	0.000101602	-0.542479	17	0.769932	0.73173	5.56531e-08	0.981831	0.0180397	0	0	KANSL1-AS1	C	neuron	46225515	46031387	0	0	45407537	6.59421e-20	2.16901e-05	0.00539739	4.2544e-06	1.89591e-05	6.40814e-24	NO	NO	0.442653	YES	NO	NO	NO	cg04571282	rs1808189
chr17:46225515:C:T	-1.24517	1.64227e-08	ENSG00000214401	chr17_46224961_46225720	0.000101602	-0.542479	17	0.769932	0.73173	5.56531e-08	0.981831	0.0180397	0	0	KANSL1-AS1	C	neuron	46225515	46031387	0	0	45408185	6.59421e-20	3.21147e-05	0.00539739	4.2544e-06	1.98429e-05	6.40814e-24	NO	NO	0.634902	YES	NO	NO	NO	cg04571282	rs62064637
chr17:46225538:T:C	-1.24517	1.64227e-08	ENSG00000214401	chr17_46224961_46225720	0.000101602	-0.542479	17	0.769932	0.73173	5.56531e-08	0.981831	0.0180397	0	0	KANSL1-AS1	T	neuron	46225538	46031387	0	0	45407537	6.59421e-20	2.16901e-05	0.00539739	4.2544e-06	1.89591e-05	6.40814e-24	NO	NO	0.442653	YES	NO	NO	NO	cg04571282	rs1808189
chr17:46225538:T:C	-1.24517	1.64227e-08	ENSG00000214401	chr17_46224961_46225720	0.000101602	-0.542479	17	0.769932	0.73173	5.56531e-08	0.981831	0.0180397	0	0	KANSL1-AS1	T	neuron	46225538	46031387	0	0	45408185	6.59421e-20	3.21147e-05	0.00539739	4.2544e-06	1.98429e-05	6.40814e-24	NO	NO	0.634902	YES	NO	NO	NO	cg04571282	rs62064637
chr19:21569186:C:T	0.150304	7.26772e-08	ENSG00000196268	chr19_21568911_21569780	9.9812e-13	0.806361	19	0.124635	0.654054	0.0769131	0.86624	0.0568468	0	0	ZNF493	C	progenitor	21569186	21463803	21463526	21463734	21465125	5.26682e-12	1.69183e-14	0.00591661	0.000416838	0.000356537	0.00306272	NO	NO	0.065038	YES	NO	NO	NO	cg23026602	rs12976011
chr19:21569606:A:AT	0.16837	1.299e-07	ENSG00000196268	chr19_21568911_21569780	1.36193e-09	0.827115	19	0.124635	0.654054	0.0525961	0.943448	0.00395585	0	0	ZNF493	A	progenitor	21569606	21463803	21463526	21463734	21465125	5.26682e-12	1.69183e-14	0.00591661	0.000416838	0.000356537	0.00306272	NO	NO	0.059013	YES	NO	NO	NO	cg23026602	rs12976011
chr17:46225386:G:A	-0.984205	1.49088e-08	ENSG00000176681	chr17_46224961_46225720	4.84211e-06	-0.582097	17	0.714076	0.558071	0.000198113	0.991819	0.0079733	0	0	LRRC37A	G	progenitor	46225386	45986876	45982880	45983164	45982042	5.1282e-15	0.065595	0.0062347	0.176135	4.85266e-05	0.0176498	NO	NO	0.0428811	YES	NO	NO	NO	cg01934064	rs7209922
chr17:46225515:C:T	-0.984205	1.49088e-08	ENSG00000176681	chr17_46224961_46225720	4.84211e-06	-0.582097	17	0.714076	0.558071	0.000198113	0.991819	0.0079733	0	0	LRRC37A	C	progenitor	46225515	45986876	45982880	45983164	45982042	5.1282e-15	0.065595	0.0062347	0.176135	4.85266e-05	0.0176498	NO	NO	0.0428811	YES	NO	NO	NO	cg01934064	rs7209922
chr17:46225538:T:C	-0.984205	1.49088e-08	ENSG00000176681	chr17_46224961_46225720	4.84211e-06	-0.582097	17	0.714076	0.558071	0.000198113	0.991819	0.0079733	0	0	LRRC37A	T	progenitor	46225538	45986876	45982880	45983164	45982042	5.1282e-15	0.065595	0.0062347	0.176135	4.85266e-05	0.0176498	NO	NO	0.0428811	YES	NO	NO	NO	cg01934064	rs7209922
chr19:21569186:C:T	0.150304	7.26772e-08	ENSG00000196268	chr19_21568911_21569780	9.9812e-13	0.806361	19	0.124635	0.654054	0.0769131	0.86624	0.0568468	0	0	ZNF493	C	progenitor	21569186	21463803	21463526	21463734	21462235	1.55587e-16	5.87844e-12	0.00710381	0.000416838	0.000356537	0.0165244	NO	NO	0.0616723	YES	NO	NO	NO	cg23026602	rs7258523
chr19:21569606:A:AT	0.16837	1.299e-07	ENSG00000196268	chr19_21568911_21569780	1.36193e-09	0.827115	19	0.124635	0.654054	0.0525961	0.943448	0.00395585	0	0	ZNF493	A	progenitor	21569606	21463803	21463526	21463734	21462235	1.55587e-16	5.87844e-12	0.00710381	0.000416838	0.000356537	0.0165244	NO	NO	0.0633571	YES	NO	NO	NO	cg23026602	rs7258523
chr21:29018988:A:G	-0.414654	2.74821e-15	ENSG00000156253	chr21_29018701_29019750	0.000194221	-0.192377	21	0.771805	0.100082	1.04625e-13	0.923489	0.0758842	0	0	RWDD2B	G	progenitor	29018988	29019867	29018943	29019437	29015357	7.55566e-21	1.63787e-15	0.00835361	6.53446e-05	1.21874e-06	3.16716e-11	NO	YES	0.262983	YES	YES	NO	NO	cg20220242	rs8134668
chr19:21569186:C:T	0.150304	7.26772e-08	ENSG00000196268	chr19_21568911_21569780	9.9812e-13	0.806361	19	0.124635	0.654054	0.0769131	0.86624	0.0568468	0	0	ZNF493	C	progenitor	21569186	21463803	21463526	21463734	21461994	7.88731e-16	4.80334e-12	0.0113734	0.000416838	0.000356537	0.00735891	NO	NO	0.0616723	YES	NO	NO	NO	cg23026602	rs7257584
chr19:21569606:A:AT	0.16837	1.299e-07	ENSG00000196268	chr19_21568911_21569780	1.36193e-09	0.827115	19	0.124635	0.654054	0.0525961	0.943448	0.00395585	0	0	ZNF493	A	progenitor	21569606	21463803	21463526	21463734	21461994	7.88731e-16	4.80334e-12	0.0113734	0.000416838	0.000356537	0.00735891	NO	NO	0.0633571	YES	NO	NO	NO	cg23026602	rs7257584
chr21:29018988:A:G	-0.414654	2.74821e-15	ENSG00000156253	chr21_29018701_29019750	0.000194221	-0.192377	21	0.771805	0.100082	1.04625e-13	0.923489	0.0758842	0	0	RWDD2B	G	progenitor	29018988	29019867	29018943	29019437	29026978	1.69493e-08	0.0154572	0.0117288	0.000133125	0.0349886	1.98144e-11	NO	YES	0.263474	YES	YES	NO	NO	cg20220242	rs1034123
chr21:29018988:A:G	-0.414654	2.74821e-15	ENSG00000156253	chr21_29018701_29019750	0.000194221	-0.192377	21	0.771805	0.100082	1.04625e-13	0.923489	0.0758842	0	0	RWDD2B	G	progenitor	29018988	29019867	29018943	29019437	29024157	4.4748e-14	2.84321e-09	0.0117288	9.44293e-05	8.76293e-05	1.70177e-09	NO	YES	0.264532	YES	YES	NO	NO	cg20220242	rs3761337
chr21:29018988:A:G	-0.414654	2.74821e-15	ENSG00000156253	chr21_29018701_29019750	0.000194221	-0.192377	21	0.771805	0.100082	1.04625e-13	0.923489	0.0758842	0	0	RWDD2B	G	progenitor	29018988	29019867	29018943	29019437	29018361	2.38085e-20	2.05321e-15	0.0117288	2.41214e-05	4.15644e-07	3.21515e-10	NO	YES	0.263474	YES	YES	NO	NO	cg20220242	rs4564873
chr19:21569186:C:T	0.150304	7.26772e-08	ENSG00000196268	chr19_21568911_21569780	9.9812e-13	0.806361	19	0.124635	0.654054	0.0769131	0.86624	0.0568468	0	0	ZNF493	C	progenitor	21569186	21463803	21463526	21463734	21464274	1.06472e-12	7.42534e-13	0.0118273	0.000416838	0.000356537	0.00899359	NO	NO	0.0616723	YES	NO	NO	NO	cg23026602	rs8112359
chr19:21569606:A:AT	0.16837	1.299e-07	ENSG00000196268	chr19_21568911_21569780	1.36193e-09	0.827115	19	0.124635	0.654054	0.0525961	0.943448	0.00395585	0	0	ZNF493	A	progenitor	21569606	21463803	21463526	21463734	21464274	1.06472e-12	7.42534e-13	0.0118273	0.000416838	0.000356537	0.00899359	NO	NO	0.0633571	YES	NO	NO	NO	cg23026602	rs8112359
chr17:46225386:G:A	-1.43584	2.82288e-21	ENSG00000214401	chr17_46224961_46225720	4.84211e-06	-0.582097	17	0.736487	0.558071	8.13392e-13	0.999964	2.6824e-05	0	0	KANSL1-AS1	G	progenitor	46225386	46031387	0	0	45402382	1.47598e-18	2.59055e-06	0.01203	3.15618e-06	3.16393e-05	5.69971e-24	NO	NO	0.630584	YES	NO	NO	NO	cg04571282	rs55793500
[truncated: 78 more rows]
