# Supplementary material for: Inferring cell-type-specific causal gene regulatory networks during human neurogenesis
Source: Genome Biol. 2023 May 30;24:130. doi: 10.1186/s13059-023-02959-0 (PMC10230710; doi:10.1186/s13059-023-02959-0)
Supplement: Supplementary file 3 — Additional file 3: Table S2. Causal forward and reactive mediation results for cis/trans eQTL colocalizations. [file 13059_2023_2959_MOESM3_ESM.xlsx]

## Sheet: TableS2
snp	trans_beta	trans_pval	trans_gene	cis_gene	maf	fdr	trans_chr	cis_pval	cis_beta	cis_chr	A1	complete.med	partial.med	co.local	partial.med..react.	complete.med..react.	cis_symbol	trans_symbol	cell_type
chr11:68027054:C:A	0.402573	2.68e-08	ENSG00000275389	ENSG00000255306	0.1786	0.0986727	chr12	2.13e-08	-0.403889	chr11	C	2.24e-06	0.146939	0.853059	0	0	AC004923.4	AC068790.9	progenitor
chr13:26363539:T:G	1.29229	2.8e-08	ENSG00000274883	ENSG00000127870	0.02976	0.0986727	chr17	1.22e-06	0.246802	chr13	T	3.57e-05	0.389543	0.61041	0	0	RNF6	RF00017	progenitor
chr15:85980914:C:T	0.692945	2.51e-09	ENSG00000228716	ENSG00000183655	0.04762	0.0158512	chr5	2.4e-05	0.348542	chr15	C	1.28e-07	0.205726	0.793774	0	0	KLHL25	DHFR	progenitor
chr17:45991126:A:G	-1.41724	3.63e-15	ENSG00000265218	ENSG00000266918	0.125	8.52e-08	chr17	1.21e-06	-0.690811	chr17	A	1.62e-10	0.998367	0.00163112	0	0	AC091132.4	AC103810.2	progenitor
chr17:46044213:T:C	-1.39325	1.89e-13	ENSG00000265218	ENSG00000266918	0.125	2.58e-06	chr17	4.89e-06	-0.672709	chr17	T	3.8e-09	0.999641	0.000351848	0	0	AC091132.4	AC103810.2	progenitor
chr17:46087972:C:<CN2>	-1.44016	1.85e-15	ENSG00000265218	ENSG00000266918	0.119	5.06e-08	chr17	2.8e-07	-0.730582	chr17	C	2.67e-10	0.99453	0.00547006	0	0	AC091132.4	AC103810.2	progenitor
chr17:46264046:G:<CN2>	-1.33637	1.57e-11	ENSG00000265218	ENSG00000266918	0.1071	0.000171969	chr17	6.8e-06	-0.674436	chr17	G	3.65e-07	0.999805	0.000183281	0	0	AC091132.4	AC103810.2	progenitor
chr17:45954230:A:G	-0.823374	2.82e-08	ENSG00000266644	ENSG00000266918	0.244	0.0986727	chr17	4.61e-06	-0.557333	chr17	A	0.000565782	0.998172	0.00125626	0	0	AC091132.4	AC103810.5	progenitor
chr17:45991126:A:G	-1.21633	1.88e-14	ENSG00000266644	ENSG00000266918	0.125	3.09e-07	chr17	1.21e-06	-0.690811	chr17	A	5.5e-10	0.981602	0.0183965	0	0	AC091132.4	AC103810.5	progenitor
chr17:46044213:T:C	-1.22047	1.27e-13	ENSG00000266644	ENSG00000266918	0.125	1.89e-06	chr17	4.89e-06	-0.672709	chr17	T	1.68e-09	0.99456	0.00543232	0	0	AC091132.4	AC103810.5	progenitor
chr17:46087972:C:<CN2>	-1.27377	3.61e-16	ENSG00000266644	ENSG00000266918	0.119	1.19e-08	chr17	2.8e-07	-0.730582	chr17	C	2.25e-11	0.934913	0.0650864	0	0	AC091132.4	AC103810.5	progenitor
chr17:46264046:G:<CN2>	-1.22443	3.68e-13	ENSG00000266644	ENSG00000266918	0.1071	4.65e-06	chr17	6.8e-06	-0.674436	chr17	G	4.32e-09	0.996229	0.0037596	0	0	AC091132.4	AC103810.5	progenitor
chr17:45496053:C:T	-0.849277	2.47e-08	ENSG00000238083	ENSG00000267246	0.08929	0.0966692	chr17	1.52e-07	0.601174	chr17	C	1.32e-09	0.823436	0.176562	0	0	AC091132.6	LRRC37A2	progenitor
chr17:45496053:C:T	-0.849277	2.47e-08	ENSG00000238083	ENSG00000214401	0.08929	0.0966692	chr17	1.57e-24	-1.52041	chr17	C	0.456944	0.519757	0.0232994	0	0	KANSL1-AS1	LRRC37A2	progenitor
chr17:45991126:A:G	-1.41724	3.63e-15	ENSG00000265218	ENSG00000120071	0.125	8.52e-08	chr17	1.66e-05	-0.129729	chr17	A	6.16e-12	0.959649	0.0403191	0	0	KANSL1	AC103810.2	progenitor
chr17:46044213:T:C	-1.39325	1.89e-13	ENSG00000265218	ENSG00000120071	0.125	2.58e-06	chr17	2.44e-05	-0.130566	chr17	T	3.85e-10	0.976757	0.0231916	0	0	KANSL1	AC103810.2	progenitor
chr17:46087972:C:<CN2>	-1.44016	1.85e-15	ENSG00000265218	ENSG00000120071	0.119	5.06e-08	chr17	1.7e-06	-0.143254	chr17	C	1.26e-11	0.832562	0.167436	0	0	KANSL1	AC103810.2	progenitor
chr17:45991126:A:G	-1.21633	1.88e-14	ENSG00000266644	ENSG00000120071	0.125	3.09e-07	chr17	1.66e-05	-0.129729	chr17	A	4.55e-11	0.984361	0.0156072	0	0	KANSL1	AC103810.5	progenitor
chr17:46044213:T:C	-1.22047	1.27e-13	ENSG00000266644	ENSG00000120071	0.125	1.89e-06	chr17	2.44e-05	-0.130566	chr17	T	2.98e-10	0.990028	0.00991973	0	0	KANSL1	AC103810.5	progenitor
chr17:46087972:C:<CN2>	-1.27377	3.61e-16	ENSG00000266644	ENSG00000120071	0.119	1.19e-08	chr17	1.7e-06	-0.143254	chr17	C	3.28e-12	0.90244	0.0975577	0	0	KANSL1	AC103810.5	progenitor
chr17:46775246:A:C	-1.43247	1.21e-14	ENSG00000265218	ENSG00000120071	0.119	2.21e-07	chr17	3.43e-07	-0.15271	chr17	A	1.89e-10	0.728574	0.271426	0	0	KANSL1	AC103810.2	progenitor
chr17:46775246:A:C	-1.25823	5.77e-15	ENSG00000266644	ENSG00000120071	0.119	1.18e-07	chr17	3.43e-07	-0.15271	chr17	A	1.47e-10	0.828675	0.171324	0	0	KANSL1	AC103810.5	progenitor
chr17:45496053:C:T	-0.849277	2.47e-08	ENSG00000238083	ENSG00000176681	0.08929	0.0966692	chr17	8.2e-10	-1.08497	chr17	C	0.0238814	0.97502	0.00109881	0	0	LRRC37A	LRRC37A2	progenitor
chr17:45991126:A:G	-1.41724	3.63e-15	ENSG00000265218	ENSG00000185829	0.125	8.52e-08	chr17	3.58e-07	-0.68725	chr17	A	2.76e-10	0.981666	0.0183339	0	0	ARL17A	AC103810.2	progenitor
chr17:46044213:T:C	-1.39325	1.89e-13	ENSG00000265218	ENSG00000185829	0.125	2.58e-06	chr17	1.75e-07	-0.71853	chr17	T	2.85e-08	0.982609	0.0173913	0	0	ARL17A	AC103810.2	progenitor
chr17:46087972:C:<CN2>	-1.44016	1.85e-15	ENSG00000265218	ENSG00000185829	0.119	5.06e-08	chr17	1.27e-07	-0.715014	chr17	C	2.7e-10	0.963475	0.0365245	0	0	ARL17A	AC103810.2	progenitor
chr17:46264046:G:<CN2>	-1.33637	1.57e-11	ENSG00000265218	ENSG00000185829	0.1071	0.000171969	chr17	3.45e-06	-0.662541	chr17	G	4.49e-07	0.998509	0.00148568	0	0	ARL17A	AC103810.2	progenitor
chr17:45954230:A:G	-0.823374	2.82e-08	ENSG00000266644	ENSG00000185829	0.244	0.0986727	chr17	8.03e-06	-0.52181	chr17	A	0.000198153	0.986556	0.0132332	0	0	ARL17A	AC103810.5	progenitor
chr17:45991126:A:G	-1.21633	1.88e-14	ENSG00000266644	ENSG00000185829	0.125	3.09e-07	chr17	3.58e-07	-0.68725	chr17	A	2.78e-10	0.72049	0.27951	0	0	ARL17A	AC103810.5	progenitor
chr17:46044213:T:C	-1.22047	1.27e-13	ENSG00000266644	ENSG00000185829	0.125	1.89e-06	chr17	1.75e-07	-0.71853	chr17	T	2.99e-09	0.708703	0.291297	0	0	ARL17A	AC103810.5	progenitor
chr17:46087972:C:<CN2>	-1.27377	3.61e-16	ENSG00000266644	ENSG00000185829	0.119	1.19e-08	chr17	1.27e-07	-0.715014	chr17	C	5.33e-12	0.535817	0.464183	0	0	ARL17A	AC103810.5	progenitor
chr17:46264046:G:<CN2>	-1.22443	3.68e-13	ENSG00000266644	ENSG00000185829	0.1071	4.65e-06	chr17	3.45e-06	-0.662541	chr17	G	2.98e-09	0.921993	0.0780018	0	0	ARL17A	AC103810.5	progenitor
chr17:46775246:A:C	-1.43247	1.21e-14	ENSG00000265218	ENSG00000185829	0.119	2.21e-07	chr17	6.3e-08	-0.737664	chr17	A	2.93e-09	0.95734	0.0426598	0	0	ARL17A	AC103810.2	progenitor
chr17:46775246:A:C	-1.25823	5.77e-15	ENSG00000266644	ENSG00000185829	0.119	1.18e-07	chr17	6.3e-08	-0.737664	chr17	A	1.34e-10	0.539384	0.460616	0	0	ARL17A	AC103810.5	progenitor
chr17:45944594:G:A	-1.02336	1.06e-08	ENSG00000266644	ENSG00000185829	0.131	0.0511981	chr17	1.76e-06	-0.671141	chr17	G	0.000161414	0.974431	0.0254058	0	0	ARL17A	AC103810.5	progenitor
chr17:45964621:T:C	-1.08583	3.3e-10	ENSG00000266644	ENSG00000185829	0.119	0.002357	chr17	2.53e-06	-0.655862	chr17	T	4.12e-06	0.958896	0.0410965	0	0	ARL17A	AC103810.5	progenitor
chr19:7450605:A:G	0.472387	7.13e-09	ENSG00000169020	ENSG00000076984	0.04167	0.0377668	chr4	7.14e-11	-0.216859	chr19	A	2.82e-05	0.63185	0.362775	0	0	MAP2K7	ATP5ME	progenitor
chr19:58452101:G:A	0.352711	4.74e-09	ENSG00000225386	ENSG00000131849	0.1845	0.0277724	chr3	2.71e-06	0.189482	chr19	G	2.83e-07	0.224515	0.775474	0	0	ZNF132	AC099754.1	progenitor
chr2:33673921:C:G	0.685607	1.82e-08	ENSG00000228262	ENSG00000203386	0.3929	0.0809237	chr2	5.95e-12	1.17337	chr2	C	0.776429	0.223571	1.57e-13	0	0	LINC01317	LINC01320	progenitor
chr2:55899964:AT:A	0.450998	7.22e-11	ENSG00000173418	ENSG00000143947	0.02976	0.000659011	chr20	1.18e-05	0.437843	chr2	AT	0.000171945	0.999344	5.38e-06	0	0	RPS27A	NAA20	progenitor
chr2:61154827:G:C	-0.210647	9.12e-09	ENSG00000011304	ENSG00000082898	0.04167	0.0453656	chr19	1.06e-05	0.223335	chr2	G	0.00021865	0.998407	0.0012966	0	0	XPO1	PTBP1	progenitor
chr2:61122316:G:C	0.239817	8.91e-09	ENSG00000114439	ENSG00000082898	0.03571	0.0453656	chr3	6.47e-07	0.251418	chr2	G	0.00046652	0.976152	0.0233756	0	0	XPO1	BBX	progenitor
chr2:61154827:G:C	0.236494	1.15e-08	ENSG00000114439	ENSG00000082898	0.04167	0.053823	chr3	1.06e-05	0.223335	chr2	G	0.000218641	0.989648	0.0100556	0	0	XPO1	BBX	progenitor
chr2:64226352:C:T	0.118745	6.19e-09	ENSG00000169710	ENSG00000225889	0.4107	0.0338978	chr17	1.5e-05	-0.236866	chr2	C	3.63e-09	0.295676	0.704297	0	0	AC012368.1	FASN	progenitor
chr21:44022276:ATTTTTTTTT:A	1.19829	2.29e-11	ENSG00000280071	ENSG00000241945	0.4762	0.00023509	chr21	5.59e-13	-1.86579	chr21	ATTTTTTTTT	0.0059467	0.988063	0.0059902	0	0	PWP2	FP565260.6	progenitor
chr21:44057219:G:A	1.27192	1.2e-12	ENSG00000280071	ENSG00000241945	0.4643	1.4e-05	chr21	6.38e-19	-2.18132	chr21	G	0.00277042	0.757815	0.239415	0	0	PWP2	FP565260.6	progenitor
chr21:44111254:T:A	1.48133	4.49e-22	ENSG00000280071	ENSG00000241945	0.4048	3.69e-14	chr21	3.36e-25	-2.22143	chr21	A	9.41e-16	0.948016	0.0519842	0	0	PWP2	FP565260.6	progenitor
chr21:44112893:C:T	1.51214	3.56e-23	ENSG00000280071	ENSG00000241945	0.3988	5.85e-15	chr21	4.69e-23	-2.20329	chr21	T	2.02e-16	0.85403	0.14597	0	0	PWP2	FP565260.6	progenitor
chr21:44131077:C:T	1.13891	1.84e-10	ENSG00000280071	ENSG00000241945	0.494	0.00151334	chr21	2.31e-22	-2.18425	chr21	T	0.150751	0.754319	0.09493	0	0	PWP2	FP565260.6	progenitor
chr21:44159071:G:A	-1.10623	1.23e-09	ENSG00000280071	ENSG00000241945	0.5	0.00810795	chr21	1.75e-14	1.94804	chr21	G	0.0776024	0.918569	0.00382906	0	0	PWP2	FP565260.6	progenitor
chr21:44006248:C:T	1.65745	1.12e-09	ENSG00000275464	ENSG00000241945	0.2202	0.00766888	chr21	5.01e-08	-2.0347	chr21	C	0.000809759	0.997429	0.00176127	0	0	PWP2	FP565260.1	progenitor
chr21:44022276:ATTTTTTTTT:A	1.27448	2.09e-10	ENSG00000275464	ENSG00000241945	0.4762	0.00163425	chr21	5.59e-13	-1.86579	chr21	ATTTTTTTTT	0.00189307	0.866092	0.132015	0	0	PWP2	FP565260.1	progenitor
chr21:44057219:G:A	1.29118	2.95e-10	ENSG00000275464	ENSG00000241945	0.4643	0.00220026	chr21	6.38e-19	-2.18132	chr21	G	0.0181235	0.602228	0.379648	0	0	PWP2	FP565260.1	progenitor
chr21:44111254:T:A	1.52004	6.91e-17	ENSG00000275464	ENSG00000241945	0.4048	3.78e-09	chr21	3.36e-25	-2.22143	chr21	A	6.2e-11	0.818797	0.181203	0	0	PWP2	FP565260.1	progenitor
chr21:44112893:C:T	1.52958	1.05e-16	ENSG00000275464	ENSG00000241945	0.3988	4.32e-09	chr21	4.69e-23	-2.20329	chr21	T	2.45e-10	0.530572	0.469428	0	0	PWP2	FP565260.1	progenitor
chr21:44131077:C:T	1.27987	5.62e-11	ENSG00000275464	ENSG00000241945	0.494	0.000542397	chr21	2.31e-22	-2.18425	chr21	T	0.000878245	0.277445	0.721676	0	0	PWP2	FP565260.1	progenitor
chr21:44159071:G:A	-1.18017	6.02e-09	ENSG00000275464	ENSG00000241945	0.5	0.0338978	chr21	1.75e-14	1.94804	chr21	G	0.0350845	0.880394	0.0845218	0	0	PWP2	FP565260.1	progenitor
chr21:44022276:ATTTTTTTTT:A	1.19829	2.29e-11	ENSG00000280071	ENSG00000160221	0.4762	0.00023509	chr21	1.66e-12	-2.18336	chr21	ATTTTTTTTT	0.038627	0.961366	7.18e-06	0	0	C21orf33	FP565260.6	progenitor
chr21:44057219:G:A	1.27192	1.2e-12	ENSG00000280071	ENSG00000160221	0.4643	1.4e-05	chr21	7.31e-17	-2.50074	chr21	G	0.0397907	0.959575	0.000634249	0	0	C21orf33	FP565260.6	progenitor
chr21:44111254:T:A	1.48133	4.49e-22	ENSG00000280071	ENSG00000160221	0.4048	3.69e-14	chr21	2.32e-29	-2.71322	chr21	A	5.88e-11	0.400644	0.599356	0	0	C21orf33	FP565260.6	progenitor
chr21:44112893:C:T	1.51214	3.56e-23	ENSG00000280071	ENSG00000160221	0.3988	5.85e-15	chr21	5.73e-33	-2.79005	chr21	T	8.49e-13	0.887033	0.112967	0	0	C21orf33	FP565260.6	progenitor
chr21:44131077:C:T	1.13891	1.84e-10	ENSG00000280071	ENSG00000160221	0.494	0.00151334	chr21	2.92e-15	-2.3283	chr21	T	0.211136	0.78884	2.45e-05	0	0	C21orf33	FP565260.6	progenitor
chr21:44159071:G:A	-1.10623	1.23e-09	ENSG00000280071	ENSG00000160221	0.5	0.00810795	chr21	4.75e-12	2.16133	chr21	G	0.135731	0.864268	1.24e-06	0	0	C21orf33	FP565260.6	progenitor
chr21:44006248:C:T	1.65745	1.12e-09	ENSG00000275464	ENSG00000160221	0.2202	0.00766888	chr21	3.84e-08	-2.43153	chr21	C	0.00341566	0.996574	9.86e-06	0	0	C21orf33	FP565260.1	progenitor
chr21:44022276:ATTTTTTTTT:A	1.27448	2.09e-10	ENSG00000275464	ENSG00000160221	0.4762	0.00163425	chr21	1.66e-12	-2.18336	chr21	ATTTTTTTTT	0.0169943	0.981433	0.00157267	0	0	C21orf33	FP565260.1	progenitor
chr21:44057219:G:A	1.29118	2.95e-10	ENSG00000275464	ENSG00000160221	0.4643	0.00220026	chr21	7.31e-17	-2.50074	chr21	G	0.184927	0.809932	0.00514062	0	0	C21orf33	FP565260.1	progenitor
chr21:44111254:T:A	1.52004	6.91e-17	ENSG00000275464	ENSG00000160221	0.4048	3.78e-09	chr21	2.32e-29	-2.71322	chr21	A	1.73e-07	0.330221	0.669778	0	0	C21orf33	FP565260.1	progenitor
chr21:44112893:C:T	1.52958	1.05e-16	ENSG00000275464	ENSG00000160221	0.3988	4.32e-09	chr21	5.73e-33	-2.79005	chr21	T	1.95e-07	0.503066	0.496934	0	0	C21orf33	FP565260.1	progenitor
chr21:44131077:C:T	1.27987	5.62e-11	ENSG00000275464	ENSG00000160221	0.494	0.000542397	chr21	2.92e-15	-2.3283	chr21	T	0.015037	0.968566	0.016397	0	0	C21orf33	FP565260.1	progenitor
chr21:44159071:G:A	-1.18017	6.02e-09	ENSG00000275464	ENSG00000160221	0.5	0.0338978	chr21	4.75e-12	2.16133	chr21	G	0.0908572	0.908852	0.000290462	0	0	C21orf33	FP565260.1	progenitor
chr21:44170242:T:C	1.5074	3.97e-09	ENSG00000275464	ENSG00000160221	0.1786	0.0241188	chr21	9.17e-06	-1.86705	chr21	T	4.7e-05	0.999937	3.53e-07	0	0	C21orf33	FP565260.1	progenitor
chr22:30717446:G:A	0.101897	1.89e-08	ENSG00000126581	ENSG00000184792	0.1905	0.0818589	chr17	7.36e-11	0.506989	chr22	G	3.07e-07	0.299384	0.700616	0	0	OSBP2	BECN1	progenitor
chr22:43187592:T:C	-1.07855	2.82e-08	ENSG00000163359	ENSG00000100304	0.4881	0.0986727	chr2	2.04e-06	-0.109629	chr22	C	1.31e-05	0.484578	0.515406	0	0	TTLL12	COL6A3	progenitor
chr3:49816925:A:G	-0.0997859	1.47e-08	ENSG00000068745	ENSG00000004534	0.4464	0.0671042	chr3	1.28e-06	-0.0881987	chr3	G	4.94e-06	0.349419	0.650573	0	0	RBM6	IP6K2	progenitor
chr4:99195782:A:AT	-0.16315	2.78e-08	ENSG00000170791	ENSG00000198099	0.3988	0.0986727	chr8	4.48e-07	0.793177	chr4	AT	3.58e-07	0.150203	0.849796	0	0	ADH4	CHCHD7	progenitor
chr5:208923:G:T	-0.237945	2.38e-08	ENSG00000177875	ENSG00000249915	0.244	0.0952319	chr12	2.04e-09	0.105713	chr5	G	2.1e-06	0.194278	0.80572	0	0	PDCD6	CCDC184	progenitor
chr5:227381:A:G	-0.237945	2.38e-08	ENSG00000177875	ENSG00000249915	0.244	0.0952319	chr12	2.04e-09	0.105713	chr5	A	2.1e-06	0.194278	0.80572	0	0	PDCD6	CCDC184	progenitor
chr8:11638193:G:T	-0.129911	2.25e-08	ENSG00000134717	ENSG00000227888	0.1131	0.0945714	chr1	9.26e-06	1.0897	chr8	G	3.28e-07	0.150033	0.849937	0	0	FAM66A	BTF3L4	progenitor
chr8:11748643:C:G	0.174162	1.22e-10	ENSG00000172733	ENSG00000227888	0.2202	0.00105027	chr8	1.78e-05	0.871167	chr8	G	8.63e-08	0.760144	0.239795	0	0	FAM66A	PURG	progenitor
chr1:150864773:T:A	0.329924	4.42e-09	ENSG00000162188	ENSG00000143387	0.3986	0.00826053	chr11	1.3e-07	-0.259998	chr1	TRUE	6.2e-06	0.611778	0.388216	0	0	CTSK	GNG3	neuron
chr16:1829096:G:A	-0.39562	7.03e-08	ENSG00000226438	ENSG00000180185	0.4865	0.0844262	chr1	2.56e-08	-0.248682	chr16	A	1.28e-06	0.197049	0.80295	0	0	FAHD1	AL442071.1	neuron
chr16:69944330:G:C	1.78479	5.58e-14	ENSG00000196436	ENSG00000103051	0.4189	3.52e-07	chr16	9.25e-07	-0.155585	chr16	C	4.05e-12	0.360235	0.639765	0	0	COG4	NPIPB15	neuron
chr16:69994829:C:G	2.03282	4e-19	ENSG00000196436	ENSG00000103051	0.3716	1.01e-11	chr16	3.19e-09	-0.187626	chr16	G	2.78e-18	0.302395	0.697605	0	0	COG4	NPIPB15	neuron
chr17:43034013:GA:G	-0.159825	1.67e-08	ENSG00000204851	ENSG00000198496	0.3311	0.0259451	chr19	1.52e-07	0.28874	chr17	GA	9.56e-07	0.199431	0.800568	0	0	NBR2	PNMA8B	neuron
chr17:46087972:C:<CN2>	-1.88664	1.43e-17	ENSG00000265218	ENSG00000266918	0.1351	1.81e-10	chr17	3.78e-08	-0.728218	chr17	C	2.37e-12	0.989733	0.0102666	0	0	AC091132.4	AC103810.2	neuron
chr17:46153527:T:<CN2>	-1.45796	3.57e-09	ENSG00000265218	ENSG00000266918	0.2432	0.00693102	chr17	1.15e-06	-0.619376	chr17	T	0.00014735	0.999778	7.47e-05	0	0	AC091132.4	AC103810.2	neuron
chr17:46264046:G:<CN2>	-1.70823	2.02e-12	ENSG00000265218	ENSG00000266918	0.1216	7.83e-06	chr17	9.63e-08	-0.713606	chr17	G	2.79e-07	0.998549	0.0014504	0	0	AC091132.4	AC103810.2	neuron
chr17:46286374:C:A	-1.73903	1.27e-12	ENSG00000265218	ENSG00000266918	0.1554	5.34e-06	chr17	8.64e-07	-0.675298	chr17	C	4.31e-08	0.99975	0.000250203	0	0	AC091132.4	AC103810.2	neuron
chr17:46395467:A:G	-1.95956	5.88e-18	ENSG00000265218	ENSG00000266918	0.1216	9.89e-11	chr17	1.58e-10	-0.833537	chr17	A	8.16e-11	0.791369	0.208631	0	0	AC091132.4	AC103810.2	neuron
chr17:45981644:A:T	-1.08307	5.4e-08	ENSG00000266644	ENSG00000266918	0.223	0.0664801	chr17	1.23e-06	-0.554413	chr17	A	0.000467307	0.977091	0.0224416	0	0	AC091132.4	AC103810.5	neuron
chr17:45997220:G:A	-1.11875	1.65e-08	ENSG00000266644	ENSG00000266918	0.2162	0.0259451	chr17	8.14e-07	-0.563411	chr17	G	0.000153142	0.963791	0.0360556	0	0	AC091132.4	AC103810.5	neuron
chr17:46087972:C:<CN2>	-1.58427	1.52e-13	ENSG00000266644	ENSG00000266918	0.1351	8.53e-07	chr17	3.78e-08	-0.728218	chr17	C	1.39e-09	0.558071	0.441929	0	0	AC091132.4	AC103810.5	neuron
chr17:46264046:G:<CN2>	-1.45785	1.41e-10	ENSG00000266644	ENSG00000266918	0.1216	0.000373611	chr17	9.63e-08	-0.713606	chr17	G	2.3e-06	0.835955	0.164043	0	0	AC091132.4	AC103810.5	neuron
chr17:46286374:C:A	-1.54704	3.41e-12	ENSG00000266644	ENSG00000266918	0.1554	1.15e-05	chr17	8.64e-07	-0.675298	chr17	C	4.44e-08	0.897761	0.102239	0	0	AC091132.4	AC103810.5	neuron
chr17:46395467:A:G	-1.58567	2.93e-12	ENSG00000266644	ENSG00000266918	0.1216	1.06e-05	chr17	1.58e-10	-0.833537	chr17	A	1.69e-07	0.347475	0.652524	0	0	AC091132.4	AC103810.5	neuron
chr17:46153527:T:<CN2>	-1.45796	3.57e-09	ENSG00000265218	ENSG00000120071	0.2432	0.00693102	chr17	5.93e-11	-0.189078	chr17	T	5.12e-07	0.326059	0.67394	0	0	KANSL1	AC103810.2	neuron
chr17:46087972:C:<CN2>	-1.88664	1.43e-17	ENSG00000265218	ENSG00000232300	0.1351	1.81e-10	chr17	1.16e-08	-0.818172	chr17	C	3.68e-13	0.564448	0.435552	0	0	FAM215B	AC103810.2	neuron
chr17:46264046:G:<CN2>	-1.70823	2.02e-12	ENSG00000265218	ENSG00000232300	0.1216	7.83e-06	chr17	1.71e-07	-0.766145	chr17	G	3.6e-08	0.949115	0.0508848	0	0	FAM215B	AC103810.2	neuron
chr17:46395467:A:G	-1.95956	5.88e-18	ENSG00000265218	ENSG00000232300	0.1216	9.89e-11	chr17	4.36e-08	-0.821324	chr17	A	4.21e-13	0.706886	0.293114	0	0	FAM215B	AC103810.2	neuron
chr17:46087972:C:<CN2>	-1.58427	1.52e-13	ENSG00000266644	ENSG00000232300	0.1351	8.53e-07	chr17	1.16e-08	-0.818172	chr17	C	1.1e-09	0.434435	0.565565	0	0	FAM215B	AC103810.5	neuron
chr17:46264046:G:<CN2>	-1.45785	1.41e-10	ENSG00000266644	ENSG00000232300	0.1216	0.000373611	chr17	1.71e-07	-0.766145	chr17	G	1.35e-06	0.844472	0.155526	0	0	FAM215B	AC103810.5	neuron
chr17:46395467:A:G	-1.58567	2.93e-12	ENSG00000266644	ENSG00000232300	0.1216	1.06e-05	chr17	4.36e-08	-0.821324	chr17	A	5.67e-08	0.646231	0.353769	0	0	FAM215B	AC103810.5	neuron
chr17:45944594:G:A	-1.67067	6.26e-11	ENSG00000265218	ENSG00000232300	0.1284	0.000185784	chr17	4.07e-07	-0.76415	chr17	G	3.75e-06	0.988859	0.011137	0	0	FAM215B	AC103810.2	neuron
chr17:45964621:T:C	-1.74877	9.51e-13	ENSG00000265218	ENSG00000232300	0.1149	4.36e-06	chr17	1.22e-06	-0.734166	chr17	T	3.42e-08	0.990816	0.00918271	0	0	FAM215B	AC103810.2	neuron
chr17:46044213:T:C	-1.76338	7.01e-13	ENSG00000265218	ENSG00000232300	0.1284	3.54e-06	chr17	5.85e-07	-0.755639	chr17	T	2.34e-08	0.985031	0.0149685	0	0	FAM215B	AC103810.2	neuron
chr17:46775246:A:C	-1.99525	7.21e-21	ENSG00000265218	ENSG00000232300	0.1284	3.64e-13	chr17	1.2e-09	-0.871967	chr17	A	2.57e-16	0.262133	0.737867	0	0	FAM215B	AC103810.2	neuron
chr17:45944594:G:A	-1.36734	1.75e-08	ENSG00000266644	ENSG00000232300	0.1284	0.0259451	chr17	4.07e-07	-0.76415	chr17	G	0.000324893	0.96862	0.0310552	0	0	FAM215B	AC103810.5	neuron
chr17:45964621:T:C	-1.47893	1.7e-10	ENSG00000266644	ENSG00000232300	0.1149	0.000429134	chr17	1.22e-06	-0.734166	chr17	T	1.76e-06	0.954843	0.0451539	0	0	FAM215B	AC103810.5	neuron
chr17:46044213:T:C	-1.51436	3.93e-11	ENSG00000266644	ENSG00000232300	0.1284	0.000123889	chr17	5.85e-07	-0.755639	chr17	T	2.67e-07	0.919495	0.0805046	0	0	FAM215B	AC103810.5	neuron
chr17:46775246:A:C	-1.63688	2.92e-14	ENSG00000266644	ENSG00000232300	0.1284	2.11e-07	chr17	1.2e-09	-0.871967	chr17	A	2.33e-10	0.276142	0.723858	0	0	FAM215B	AC103810.5	neuron
chr17:46775246:A:C	-0.780417	2.75e-09	ENSG00000266918	ENSG00000232300	0.1284	0.00577911	chr17	1.2e-09	-0.871967	chr17	A	1.1e-05	0.322711	0.677278	0	0	FAM215B	AC091132.4	neuron
chr17:46087972:C:<CN2>	-1.88664	1.43e-17	ENSG00000265218	ENSG00000185829	0.1351	1.81e-10	chr17	4.25e-09	-0.87588	chr17	C	2.09e-11	0.981462	0.0185383	0	0	ARL17A	AC103810.2	neuron
chr17:46264046:G:<CN2>	-1.70823	2.02e-12	ENSG00000265218	ENSG00000185829	0.1216	7.83e-06	chr17	3.17e-07	-0.790291	chr17	G	1.87e-07	0.999801	0.000198522	0	0	ARL17A	AC103810.2	neuron
chr17:46395467:A:G	-1.95956	5.88e-18	ENSG00000265218	ENSG00000185829	0.1216	9.89e-11	chr17	2.2e-07	-0.82741	chr17	A	9.07e-13	0.999525	0.000475239	0	0	ARL17A	AC103810.2	neuron
chr17:46087972:C:<CN2>	-1.58427	1.52e-13	ENSG00000266644	ENSG00000185829	0.1351	8.53e-07	chr17	4.25e-09	-0.87588	chr17	C	7.09e-08	0.922271	0.0777287	0	0	ARL17A	AC103810.5	neuron
chr17:46264046:G:<CN2>	-1.45785	1.41e-10	ENSG00000266644	ENSG00000185829	0.1216	0.000373611	chr17	3.17e-07	-0.790291	chr17	G	1.01e-05	0.997497	0.00249298	0	0	ARL17A	AC103810.5	neuron
chr17:46395467:A:G	-1.58567	2.93e-12	ENSG00000266644	ENSG00000185829	0.1216	1.06e-05	chr17	2.2e-07	-0.82741	chr17	A	3.68e-07	0.995095	0.00490435	0	0	ARL17A	AC103810.5	neuron
chr17:45964621:T:C	-1.74877	9.51e-13	ENSG00000265218	ENSG00000185829	0.1149	4.36e-06	chr17	4.03e-07	-0.796233	chr17	T	2.49e-07	0.999949	5.02e-05	0	0	ARL17A	AC103810.2	neuron
chr17:46044213:T:C	-1.76338	7.01e-13	ENSG00000265218	ENSG00000185829	0.1284	3.54e-06	chr17	3.22e-07	-0.8064	chr17	T	1.66e-07	0.99992	8e-05	0	0	ARL17A	AC103810.2	neuron
chr17:46775246:A:C	-1.99525	7.21e-21	ENSG00000265218	ENSG00000185829	0.1284	3.64e-13	chr17	1.98e-10	-0.942469	chr17	A	9.3e-14	0.799372	0.200628	0	0	ARL17A	AC103810.2	neuron
chr17:45964621:T:C	-1.47893	1.7e-10	ENSG00000266644	ENSG00000185829	0.1149	0.000429134	chr17	4.03e-07	-0.796233	chr17	T	1.5e-05	0.999165	0.000819983	0	0	ARL17A	AC103810.5	neuron
chr17:46044213:T:C	-1.51436	3.93e-11	ENSG00000266644	ENSG00000185829	0.1284	0.000123889	chr17	3.22e-07	-0.8064	chr17	T	2.42e-06	0.998441	0.00155624	0	0	ARL17A	AC103810.5	neuron
chr17:46775246:A:C	-1.63688	2.92e-14	ENSG00000266644	ENSG00000185829	0.1284	2.11e-07	chr17	1.98e-10	-0.942469	chr17	A	4.03e-08	0.732163	0.267837	0	0	ARL17A	AC103810.5	neuron
chr17:46775246:A:C	-0.780417	2.75e-09	ENSG00000266918	ENSG00000185829	0.1284	0.00577911	chr17	1.98e-10	-0.942469	chr17	A	5.71e-06	0.216382	0.783613	0	0	ARL17A	AC091132.4	neuron
chr17:50449309:G:A	0.326314	3.86e-08	ENSG00000188811	ENSG00000108848	0.04054	0.0503998	chr13	1.03e-07	0.398262	chr17	G	0.0108513	0.989146	2.22e-06	0	0	LUC7L3	NHLRC3	neuron
chr17:50449309:G:A	0.343112	1.94e-08	ENSG00000100941	ENSG00000108848	0.04054	0.0280443	chr14	1.03e-07	0.398262	chr17	G	0.0112517	0.988748	2.53e-08	0	0	LUC7L3	PNN	neuron
chr17:50449309:G:A	0.490944	5.19e-08	ENSG00000264112	ENSG00000108848	0.04054	0.0654836	chr17	1.03e-07	0.398262	chr17	G	0.000360162	0.757981	0.241658	0	0	LUC7L3	AC015813.1	neuron
chr17:50449309:G:A	0.264142	3.04e-08	ENSG00000116754	ENSG00000108848	0.04054	0.0414491	chr1	1.03e-07	0.398262	chr17	G	0.024659	0.975341	1.79e-10	0	0	LUC7L3	SRSF11	neuron
chr17:81677012:A:G	-0.564742	7.48e-08	ENSG00000224238	ENSG00000214087	0.1689	0.0877599	chr1	1.48e-06	0.173309	chr17	A	2.62e-07	0.283864	0.716134	0	0	ARL16	WARS2-IT1	neuron
chr21:44072034:G:T	1.24397	4.94e-10	ENSG00000280071	ENSG00000241945	0.4459	0.00113405	chr21	1.04e-16	-2.22995	chr21	G	5.56e-06	0.235486	0.764509	0	0	PWP2	FP565260.6	neuron
chr21:44111254:T:A	1.31142	4.47e-15	ENSG00000280071	ENSG00000241945	0.4257	4.51e-08	chr21	8.91e-18	-2.08734	chr21	A	7.42e-15	0.994716	0.00528372	0	0	PWP2	FP565260.6	neuron
chr21:44072034:G:T	1.5103	1.91e-10	ENSG00000275464	ENSG00000241945	0.4459	0.00045826	chr21	1.04e-16	-2.22995	chr21	G	0.0129702	0.756484	0.230546	0	0	PWP2	FP565260.1	neuron
chr21:44111254:T:A	1.55688	1.08e-14	ENSG00000275464	ENSG00000241945	0.4257	9.08e-08	chr21	8.91e-18	-2.08734	chr21	A	7.95e-08	0.234602	0.765398	0	0	PWP2	FP565260.1	neuron
chr21:44131077:C:T	-1.40296	9.65e-11	ENSG00000275464	ENSG00000241945	0.4932	0.000270462	chr21	1.1e-17	2.08567	chr21	C	0.00263289	0.549843	0.447524	0	0	PWP2	FP565260.1	neuron
chr21:44159071:G:A	-1.2512	5.49e-09	ENSG00000275464	ENSG00000241945	0.4932	0.00990056	chr21	6.47e-13	1.83004	chr21	G	0.0405294	0.930271	0.0291996	0	0	PWP2	FP565260.1	neuron
chr21:44168129:G:A	1.23706	1.14e-09	ENSG00000275464	ENSG00000241945	0.3176	0.00249711	chr21	7.13e-07	-1.35431	chr21	A	4.71e-05	0.999495	0.000458156	0	0	PWP2	FP565260.1	neuron
chr21:44072034:G:T	1.24397	4.94e-10	ENSG00000280071	ENSG00000160221	0.4459	0.00113405	chr21	3.24e-16	-2.40304	chr21	G	0.00238338	0.525915	0.471701	0	0	C21orf33	FP565260.6	neuron
chr21:44111254:T:A	1.31142	4.47e-15	ENSG00000280071	ENSG00000160221	0.4257	4.51e-08	chr21	2.01e-22	-2.37599	chr21	A	1.66e-10	0.830001	0.169999	0	0	C21orf33	FP565260.6	neuron
chr21:44007465:G:A	1.5748	2.91e-09	ENSG00000275464	ENSG00000160221	0.1689	0.00586497	chr21	8.31e-07	-1.89575	chr21	G	0.000180027	0.999756	6.34e-05	0	0	C21orf33	FP565260.1	neuron
chr21:44072034:G:T	1.5103	1.91e-10	ENSG00000275464	ENSG00000160221	0.4459	0.00045826	chr21	3.24e-16	-2.40304	chr21	G	0.0253162	0.870512	0.104171	0	0	C21orf33	FP565260.1	neuron
chr21:44111254:T:A	1.55688	1.08e-14	ENSG00000275464	ENSG00000160221	0.4257	9.08e-08	chr21	2.01e-22	-2.37599	chr21	A	3.22e-07	0.282802	0.717198	0	0	C21orf33	FP565260.1	neuron
chr21:44131077:C:T	-1.40296	9.65e-11	ENSG00000275464	ENSG00000160221	0.4932	0.000270462	chr21	6.93e-12	2.02141	chr21	C	0.000996705	0.959785	0.0392183	0	0	C21orf33	FP565260.1	neuron
chr21:44159071:G:A	-1.2512	5.49e-09	ENSG00000275464	ENSG00000160221	0.4932	0.00990056	chr21	7.3e-10	1.80788	chr21	G	0.0117431	0.986298	0.00195853	0	0	C21orf33	FP565260.1	neuron
chr21:44168129:G:A	1.23706	1.14e-09	ENSG00000275464	ENSG00000160221	0.3176	0.00249711	chr21	2.81e-09	-1.67719	chr21	A	0.00123361	0.99599	0.00277671	0	0	C21orf33	FP565260.1	neuron
chr22:43675514:AG:A	-2.09152	7.11e-09	ENSG00000243620	ENSG00000138964	0.02703	0.0123787	chr3	1.26e-07	1.24964	chr22	AG	0.00068152	0.831828	0.167487	0	0	PARVG	AC092957.1	neuron
chr3:133518171:C:A	0.521859	1.71e-08	ENSG00000147650	ENSG00000154917	0.03378	0.0259451	chr8	1.48e-07	-0.373201	chr3	C	0.000151614	0.770682	0.229163	0	0	RAB6B	LRP12	neuron
chr5:177689712:A:G	-2.28237	3.89e-08	ENSG00000260973	ENSG00000170074	0.02703	0.0503998	chr16	1.76e-07	-2.68579	chr5	A	4.35e-05	0.303049	0.696906	0	0	FAM153A	AC009021.2	neuron
chr5:181259493:AG:A	0.132966	8.94e-08	ENSG00000104517	ENSG00000248275	0.4865	0.0982777	chr8	1.43e-11	0.370736	chr5	AG	0.0116172	0.80078	0.187603	0	0	TRIM52-AS1	UBR5	neuron
chr7:128587948:T:TG	-0.122699	2.27e-08	ENSG00000059915	ENSG00000242588	0.3716	0.0318637	chr10	2.56e-08	-0.192713	chr7	TG	1.58e-06	0.238496	0.761503	0	0	AC108010.1	PSD	neuron
chr7:128675737:C:G	-0.112492	8.96e-08	ENSG00000059915	ENSG00000242588	0.3716	0.0982777	chr10	2.22e-08	-0.18303	chr7	C	9.26e-06	0.253915	0.746076	0	0	AC108010.1	PSD	neuron
chr7:128587948:T:TG	-0.0976678	7.84e-08	ENSG00000170027	ENSG00000242588	0.3716	0.0899045	chr7	2.56e-08	-0.192713	chr7	TG	1.86e-06	0.221774	0.778224	0	0	AC108010.1	YWHAG	neuron
chr7:128587948:T:TG	-0.149078	1.71e-08	ENSG00000171033	ENSG00000242588	0.3716	0.0259451	chr8	2.56e-08	-0.192713	chr7	TG	7.87e-06	0.419959	0.580033	0	0	AC108010.1	PKIA	neuron
