# Supplementary material for: Inferring cell-type-specific causal gene regulatory networks during human neurogenesis
Source: Genome Biol. 2023 May 30;24:130. doi: 10.1186/s13059-023-02959-0 (PMC10230710; doi:10.1186/s13059-023-02959-0)
Supplement: Supplementary file 4 — Additional file 4: Table S3. Colocalization of ca/eSNPs with GWAS. [file 13059_2023_2959_MOESM4_ESM.xlsx]

## Sheet: ca_eQTL_GWAS_coloc
snp	gene.beta	gene.pval	gene	peak	peak.pval	peak.beta	chr	icc_gene	icc_peak	mediator	complete.med	partial.med	co.local	partial.med..react.	complete.med..react.	symbol	condBeta	condP	coloc.type	gwas_SNP	trait	A1	cell_type
chr17:46225386:G:A	-0.984205	1.49088e-08	ENSG00000176681	chr17_46224961_46225720	4.84211e-06	-0.582097	17	0.714076	0.558071	chr17_46224961_46225720	0.000198113	0.991819	0.0079733	0	0	LRRC37A	-0.790532	0.0906228	eQTL	chr17:45819660:TGGAG:T	AverageThickness	G	progenitor
chr17:46225386:G:A	-0.984205	1.49088e-08	ENSG00000176681	chr17_46224961_46225720	4.84211e-06	-0.582097	17	0.714076	0.558071	chr17_46224961_46225720	0.000198113	0.991819	0.0079733	0	0	LRRC37A	-0.790532	0.0906228	eQTL	chr17:45841702:G:T	AverageThickness	G	progenitor
chr17:46225515:C:T	-0.984205	1.49088e-08	ENSG00000176681	chr17_46224961_46225720	4.84211e-06	-0.582097	17	0.714076	0.558071	chr17_46224961_46225720	0.000198113	0.991819	0.0079733	0	0	LRRC37A	-0.790532	0.0906228	eQTL	chr17:45819660:TGGAG:T	AverageThickness	C	progenitor
chr17:46225515:C:T	-0.984205	1.49088e-08	ENSG00000176681	chr17_46224961_46225720	4.84211e-06	-0.582097	17	0.714076	0.558071	chr17_46224961_46225720	0.000198113	0.991819	0.0079733	0	0	LRRC37A	-0.790532	0.0906228	eQTL	chr17:45841702:G:T	AverageThickness	C	progenitor
chr17:46225538:T:C	-0.984205	1.49088e-08	ENSG00000176681	chr17_46224961_46225720	4.84211e-06	-0.582097	17	0.714076	0.558071	chr17_46224961_46225720	0.000198113	0.991819	0.0079733	0	0	LRRC37A	-0.790532	0.0906228	eQTL	chr17:45819660:TGGAG:T	AverageThickness	T	progenitor
chr17:46225538:T:C	-0.984205	1.49088e-08	ENSG00000176681	chr17_46224961_46225720	4.84211e-06	-0.582097	17	0.714076	0.558071	chr17_46224961_46225720	0.000198113	0.991819	0.0079733	0	0	LRRC37A	-0.790532	0.0906228	eQTL	chr17:45841702:G:T	AverageThickness	T	progenitor
chr17:46225386:G:A	-1.43584	2.82288e-21	ENSG00000214401	chr17_46224961_46225720	4.84211e-06	-0.582097	17	0.736487	0.558071	chr17_46224961_46225720	8.13392e-13	0.999964	2.6824e-05	0	0	KANSL1-AS1	-0.573038	0.146736	caQTL	chr17:45819660:TGGAG:T	AverageThickness	G	progenitor
chr17:46225386:G:A	-1.43584	2.82288e-21	ENSG00000214401	chr17_46224961_46225720	4.84211e-06	-0.582097	17	0.736487	0.558071	chr17_46224961_46225720	8.13392e-13	0.999964	2.6824e-05	0	0	KANSL1-AS1	-0.573038	0.146736	caQTL	chr17:45841702:G:T	AverageThickness	G	progenitor
chr17:46225515:C:T	-1.43584	2.82288e-21	ENSG00000214401	chr17_46224961_46225720	4.84211e-06	-0.582097	17	0.736487	0.558071	chr17_46224961_46225720	8.13392e-13	0.999964	2.6824e-05	0	0	KANSL1-AS1	-0.573038	0.146736	caQTL	chr17:45819660:TGGAG:T	AverageThickness	C	progenitor
chr17:46225515:C:T	-1.43584	2.82288e-21	ENSG00000214401	chr17_46224961_46225720	4.84211e-06	-0.582097	17	0.736487	0.558071	chr17_46224961_46225720	8.13392e-13	0.999964	2.6824e-05	0	0	KANSL1-AS1	-0.573038	0.146736	caQTL	chr17:45841702:G:T	AverageThickness	C	progenitor
chr17:46225538:T:C	-1.43584	2.82288e-21	ENSG00000214401	chr17_46224961_46225720	4.84211e-06	-0.582097	17	0.736487	0.558071	chr17_46224961_46225720	8.13392e-13	0.999964	2.6824e-05	0	0	KANSL1-AS1	-0.573038	0.146736	caQTL	chr17:45819660:TGGAG:T	AverageThickness	T	progenitor
chr17:46225538:T:C	-1.43584	2.82288e-21	ENSG00000214401	chr17_46224961_46225720	4.84211e-06	-0.582097	17	0.736487	0.558071	chr17_46224961_46225720	8.13392e-13	0.999964	2.6824e-05	0	0	KANSL1-AS1	-0.573038	0.146736	caQTL	chr17:45841702:G:T	AverageThickness	T	progenitor
chr17:46225386:G:A	-0.784208	5.37768e-07	ENSG00000238083	chr17_46224961_46225720	4.84211e-06	-0.582097	17	0.830534	0.558071	chr17_46224961_46225720	0.00969067	0.97583	0.0144695	0	0	LRRC37A2	-0.72553	0.08624	eQTL	chr17:45819660:TGGAG:T	AverageThickness	G	progenitor
chr17:46225386:G:A	-0.784208	5.37768e-07	ENSG00000238083	chr17_46224961_46225720	4.84211e-06	-0.582097	17	0.830534	0.558071	chr17_46224961_46225720	0.00969067	0.97583	0.0144695	0	0	LRRC37A2	-0.72553	0.08624	eQTL	chr17:45841702:G:T	AverageThickness	G	progenitor
chr17:46225515:C:T	-0.784208	5.37768e-07	ENSG00000238083	chr17_46224961_46225720	4.84211e-06	-0.582097	17	0.830534	0.558071	chr17_46224961_46225720	0.00969067	0.97583	0.0144695	0	0	LRRC37A2	-0.72553	0.08624	eQTL	chr17:45819660:TGGAG:T	AverageThickness	C	progenitor
chr17:46225515:C:T	-0.784208	5.37768e-07	ENSG00000238083	chr17_46224961_46225720	4.84211e-06	-0.582097	17	0.830534	0.558071	chr17_46224961_46225720	0.00969067	0.97583	0.0144695	0	0	LRRC37A2	-0.72553	0.08624	eQTL	chr17:45841702:G:T	AverageThickness	C	progenitor
chr17:46225538:T:C	-0.784208	5.37768e-07	ENSG00000238083	chr17_46224961_46225720	4.84211e-06	-0.582097	17	0.830534	0.558071	chr17_46224961_46225720	0.00969067	0.97583	0.0144695	0	0	LRRC37A2	-0.72553	0.08624	eQTL	chr17:45819660:TGGAG:T	AverageThickness	T	progenitor
chr17:46225538:T:C	-0.784208	5.37768e-07	ENSG00000238083	chr17_46224961_46225720	4.84211e-06	-0.582097	17	0.830534	0.558071	chr17_46224961_46225720	0.00969067	0.97583	0.0144695	0	0	LRRC37A2	-0.72553	0.08624	eQTL	chr17:45841702:G:T	AverageThickness	T	progenitor
chr17:46225386:G:A	-2.5547	9.14655e-30	ENSG00000263503	chr17_46224961_46225720	4.84211e-06	-0.582097	17	0.613479	0.558071	chr17_46224961_46225720	7.70198e-22	0.609383	0.390607	0	0	MAPK8IP1P2	-0.573038	0.146736	caQTL	chr17:45819660:TGGAG:T	AverageThickness	G	progenitor
chr17:46225386:G:A	-2.5547	9.14655e-30	ENSG00000263503	chr17_46224961_46225720	4.84211e-06	-0.582097	17	0.613479	0.558071	chr17_46224961_46225720	7.70198e-22	0.609383	0.390607	0	0	MAPK8IP1P2	-0.573038	0.146736	caQTL	chr17:45841702:G:T	AverageThickness	G	progenitor
chr17:46225515:C:T	-2.5547	9.14655e-30	ENSG00000263503	chr17_46224961_46225720	4.84211e-06	-0.582097	17	0.613479	0.558071	chr17_46224961_46225720	7.70198e-22	0.609383	0.390607	0	0	MAPK8IP1P2	-0.573038	0.146736	caQTL	chr17:45819660:TGGAG:T	AverageThickness	C	progenitor
chr17:46225515:C:T	-2.5547	9.14655e-30	ENSG00000263503	chr17_46224961_46225720	4.84211e-06	-0.582097	17	0.613479	0.558071	chr17_46224961_46225720	7.70198e-22	0.609383	0.390607	0	0	MAPK8IP1P2	-0.573038	0.146736	caQTL	chr17:45841702:G:T	AverageThickness	C	progenitor
chr17:46225538:T:C	-2.5547	9.14655e-30	ENSG00000263503	chr17_46224961_46225720	4.84211e-06	-0.582097	17	0.613479	0.558071	chr17_46224961_46225720	7.70198e-22	0.609383	0.390607	0	0	MAPK8IP1P2	-0.573038	0.146736	caQTL	chr17:45819660:TGGAG:T	AverageThickness	T	progenitor
chr17:46225538:T:C	-2.5547	9.14655e-30	ENSG00000263503	chr17_46224961_46225720	4.84211e-06	-0.582097	17	0.613479	0.558071	chr17_46224961_46225720	7.70198e-22	0.609383	0.390607	0	0	MAPK8IP1P2	-0.573038	0.146736	caQTL	chr17:45841702:G:T	AverageThickness	T	progenitor
chr17:46225386:G:A	-1.24517	1.64227e-08	ENSG00000214401	chr17_46224961_46225720	0.000101602	-0.542479	17	0.769932	0.73173	chr17_46224961_46225720	5.56531e-08	0.981831	0.0180397	0	0	KANSL1-AS1	-0.706044	0.0617444	eQTL	chr17:45819660:TGGAG:T	AverageThickness	G	neuron
chr17:46225386:G:A	-1.24517	1.64227e-08	ENSG00000214401	chr17_46224961_46225720	0.000101602	-0.542479	17	0.769932	0.73173	chr17_46224961_46225720	5.56531e-08	0.981831	0.0180397	0	0	KANSL1-AS1	-0.706044	0.0617444	eQTL	chr17:45841702:G:T	AverageThickness	G	neuron
chr17:46225515:C:T	-1.24517	1.64227e-08	ENSG00000214401	chr17_46224961_46225720	0.000101602	-0.542479	17	0.769932	0.73173	chr17_46224961_46225720	5.56531e-08	0.981831	0.0180397	0	0	KANSL1-AS1	-0.706044	0.0617444	eQTL	chr17:45819660:TGGAG:T	AverageThickness	C	neuron
chr17:46225515:C:T	-1.24517	1.64227e-08	ENSG00000214401	chr17_46224961_46225720	0.000101602	-0.542479	17	0.769932	0.73173	chr17_46224961_46225720	5.56531e-08	0.981831	0.0180397	0	0	KANSL1-AS1	-0.706044	0.0617444	eQTL	chr17:45841702:G:T	AverageThickness	C	neuron
chr17:46225538:T:C	-1.24517	1.64227e-08	ENSG00000214401	chr17_46224961_46225720	0.000101602	-0.542479	17	0.769932	0.73173	chr17_46224961_46225720	5.56531e-08	0.981831	0.0180397	0	0	KANSL1-AS1	-0.706044	0.0617444	eQTL	chr17:45819660:TGGAG:T	AverageThickness	T	neuron
chr17:46225538:T:C	-1.24517	1.64227e-08	ENSG00000214401	chr17_46224961_46225720	0.000101602	-0.542479	17	0.769932	0.73173	chr17_46224961_46225720	5.56531e-08	0.981831	0.0180397	0	0	KANSL1-AS1	-0.706044	0.0617444	eQTL	chr17:45841702:G:T	AverageThickness	T	neuron
chr17:46225386:G:A	-0.984205	1.49088e-08	ENSG00000176681	chr17_46224961_46225720	4.84211e-06	-0.582097	17	0.714076	0.558071	chr17_46224961_46225720	0.000198113	0.991819	0.0079733	0	0	LRRC37A	-0.940267	0.0401626	eQTL	chr17:45492543:T:C	CP	G	progenitor
chr17:46225386:G:A	-0.984205	1.49088e-08	ENSG00000176681	chr17_46224961_46225720	4.84211e-06	-0.582097	17	0.714076	0.558071	chr17_46224961_46225720	0.000198113	0.991819	0.0079733	0	0	LRRC37A	-0.790532	0.0906228	eQTL	chr17:46049284:C:T	CP	G	progenitor
chr17:46225515:C:T	-0.984205	1.49088e-08	ENSG00000176681	chr17_46224961_46225720	4.84211e-06	-0.582097	17	0.714076	0.558071	chr17_46224961_46225720	0.000198113	0.991819	0.0079733	0	0	LRRC37A	-0.940267	0.0401626	eQTL	chr17:45492543:T:C	CP	C	progenitor
chr17:46225515:C:T	-0.984205	1.49088e-08	ENSG00000176681	chr17_46224961_46225720	4.84211e-06	-0.582097	17	0.714076	0.558071	chr17_46224961_46225720	0.000198113	0.991819	0.0079733	0	0	LRRC37A	-0.790532	0.0906228	eQTL	chr17:46049284:C:T	CP	C	progenitor
chr17:46225538:T:C	-0.984205	1.49088e-08	ENSG00000176681	chr17_46224961_46225720	4.84211e-06	-0.582097	17	0.714076	0.558071	chr17_46224961_46225720	0.000198113	0.991819	0.0079733	0	0	LRRC37A	-0.790532	0.0906228	eQTL	chr17:46049284:C:T	CP	T	progenitor
chr17:46225386:G:A	-1.43584	2.82288e-21	ENSG00000214401	chr17_46224961_46225720	4.84211e-06	-0.582097	17	0.736487	0.558071	chr17_46224961_46225720	8.13392e-13	0.999964	2.6824e-05	0	0	KANSL1-AS1	-0.601933	0.125105	caQTL	chr17:45492543:T:C	CP	G	progenitor
chr17:46225386:G:A	-1.43584	2.82288e-21	ENSG00000214401	chr17_46224961_46225720	4.84211e-06	-0.582097	17	0.736487	0.558071	chr17_46224961_46225720	8.13392e-13	0.999964	2.6824e-05	0	0	KANSL1-AS1	-0.573038	0.146736	caQTL	chr17:46049284:C:T	CP	G	progenitor
chr17:46225515:C:T	-1.43584	2.82288e-21	ENSG00000214401	chr17_46224961_46225720	4.84211e-06	-0.582097	17	0.736487	0.558071	chr17_46224961_46225720	8.13392e-13	0.999964	2.6824e-05	0	0	KANSL1-AS1	-0.601933	0.125105	caQTL	chr17:45492543:T:C	CP	C	progenitor
chr17:46225515:C:T	-1.43584	2.82288e-21	ENSG00000214401	chr17_46224961_46225720	4.84211e-06	-0.582097	17	0.736487	0.558071	chr17_46224961_46225720	8.13392e-13	0.999964	2.6824e-05	0	0	KANSL1-AS1	-0.573038	0.146736	caQTL	chr17:46049284:C:T	CP	C	progenitor
chr17:46225538:T:C	-1.43584	2.82288e-21	ENSG00000214401	chr17_46224961_46225720	4.84211e-06	-0.582097	17	0.736487	0.558071	chr17_46224961_46225720	8.13392e-13	0.999964	2.6824e-05	0	0	KANSL1-AS1	-0.601933	0.125105	caQTL	chr17:45492543:T:C	CP	T	progenitor
chr17:46225538:T:C	-1.43584	2.82288e-21	ENSG00000214401	chr17_46224961_46225720	4.84211e-06	-0.582097	17	0.736487	0.558071	chr17_46224961_46225720	8.13392e-13	0.999964	2.6824e-05	0	0	KANSL1-AS1	-0.573038	0.146736	caQTL	chr17:46049284:C:T	CP	T	progenitor
chr17:46225386:G:A	-0.784208	5.37768e-07	ENSG00000238083	chr17_46224961_46225720	4.84211e-06	-0.582097	17	0.830534	0.558071	chr17_46224961_46225720	0.00969067	0.97583	0.0144695	0	0	LRRC37A2	-0.649968	0.116592	eQTL	chr17:45492543:T:C	CP	G	progenitor
chr17:46225386:G:A	-0.784208	5.37768e-07	ENSG00000238083	chr17_46224961_46225720	4.84211e-06	-0.582097	17	0.830534	0.558071	chr17_46224961_46225720	0.00969067	0.97583	0.0144695	0	0	LRRC37A2	-0.72553	0.08624	eQTL	chr17:46049284:C:T	CP	G	progenitor
chr17:46225515:C:T	-0.784208	5.37768e-07	ENSG00000238083	chr17_46224961_46225720	4.84211e-06	-0.582097	17	0.830534	0.558071	chr17_46224961_46225720	0.00969067	0.97583	0.0144695	0	0	LRRC37A2	-0.649968	0.116592	eQTL	chr17:45492543:T:C	CP	C	progenitor
chr17:46225515:C:T	-0.784208	5.37768e-07	ENSG00000238083	chr17_46224961_46225720	4.84211e-06	-0.582097	17	0.830534	0.558071	chr17_46224961_46225720	0.00969067	0.97583	0.0144695	0	0	LRRC37A2	-0.573038	0.146736	caQTL	chr17:46049284:C:T	CP	C	progenitor
chr17:46225538:T:C	-0.784208	5.37768e-07	ENSG00000238083	chr17_46224961_46225720	4.84211e-06	-0.582097	17	0.830534	0.558071	chr17_46224961_46225720	0.00969067	0.97583	0.0144695	0	0	LRRC37A2	-0.649968	0.116592	eQTL	chr17:45492543:T:C	CP	T	progenitor
chr17:46225538:T:C	-0.784208	5.37768e-07	ENSG00000238083	chr17_46224961_46225720	4.84211e-06	-0.582097	17	0.830534	0.558071	chr17_46224961_46225720	0.00969067	0.97583	0.0144695	0	0	LRRC37A2	-0.72553	0.08624	eQTL	chr17:46049284:C:T	CP	T	progenitor
chr17:46225386:G:A	-2.5547	9.14655e-30	ENSG00000263503	chr17_46224961_46225720	4.84211e-06	-0.582097	17	0.613479	0.558071	chr17_46224961_46225720	7.70198e-22	0.609383	0.390607	0	0	MAPK8IP1P2	-0.601933	0.125105	caQTL	chr17:45492543:T:C	CP	G	progenitor
chr17:46225386:G:A	-2.5547	9.14655e-30	ENSG00000263503	chr17_46224961_46225720	4.84211e-06	-0.582097	17	0.613479	0.558071	chr17_46224961_46225720	7.70198e-22	0.609383	0.390607	0	0	MAPK8IP1P2	-0.573038	0.146736	caQTL	chr17:46049284:C:T	CP	G	progenitor
chr17:46225515:C:T	-2.5547	9.14655e-30	ENSG00000263503	chr17_46224961_46225720	4.84211e-06	-0.582097	17	0.613479	0.558071	chr17_46224961_46225720	7.70198e-22	0.609383	0.390607	0	0	MAPK8IP1P2	-0.601933	0.125105	caQTL	chr17:45492543:T:C	CP	C	progenitor
chr17:46225515:C:T	-2.5547	9.14655e-30	ENSG00000263503	chr17_46224961_46225720	4.84211e-06	-0.582097	17	0.613479	0.558071	chr17_46224961_46225720	7.70198e-22	0.609383	0.390607	0	0	MAPK8IP1P2	-0.573038	0.146736	caQTL	chr17:46049284:C:T	CP	C	progenitor
chr17:46225538:T:C	-2.5547	9.14655e-30	ENSG00000263503	chr17_46224961_46225720	4.84211e-06	-0.582097	17	0.613479	0.558071	chr17_46224961_46225720	7.70198e-22	0.609383	0.390607	0	0	MAPK8IP1P2	-0.601933	0.125105	caQTL	chr17:45492543:T:C	CP	T	progenitor
chr17:46225538:T:C	-2.5547	9.14655e-30	ENSG00000263503	chr17_46224961_46225720	4.84211e-06	-0.582097	17	0.613479	0.558071	chr17_46224961_46225720	7.70198e-22	0.609383	0.390607	0	0	MAPK8IP1P2	-0.573038	0.146736	caQTL	chr17:46049284:C:T	CP	T	progenitor
chr17:46225386:G:A	-1.24517	1.64227e-08	ENSG00000214401	chr17_46224961_46225720	0.000101602	-0.542479	17	0.769932	0.73173	chr17_46224961_46225720	5.56531e-08	0.981831	0.0180397	0	0	KANSL1-AS1	-1.06711	0.0174941	eQTL	chr17:45492543:T:C	CP	G	neuron
chr17:46225386:G:A	-1.24517	1.64227e-08	ENSG00000214401	chr17_46224961_46225720	0.000101602	-0.542479	17	0.769932	0.73173	chr17_46224961_46225720	5.56531e-08	0.981831	0.0180397	0	0	KANSL1-AS1	-0.885012	0.0402868	eQTL	chr17:46049284:C:T	CP	G	neuron
chr17:46225515:C:T	-1.24517	1.64227e-08	ENSG00000214401	chr17_46224961_46225720	0.000101602	-0.542479	17	0.769932	0.73173	chr17_46224961_46225720	5.56531e-08	0.981831	0.0180397	0	0	KANSL1-AS1	-1.06711	0.0174941	eQTL	chr17:45492543:T:C	CP	C	neuron
chr17:46225515:C:T	-1.24517	1.64227e-08	ENSG00000214401	chr17_46224961_46225720	0.000101602	-0.542479	17	0.769932	0.73173	chr17_46224961_46225720	5.56531e-08	0.981831	0.0180397	0	0	KANSL1-AS1	-0.885012	0.0402868	eQTL	chr17:46049284:C:T	CP	C	neuron
chr17:46225538:T:C	-1.24517	1.64227e-08	ENSG00000214401	chr17_46224961_46225720	0.000101602	-0.542479	17	0.769932	0.73173	chr17_46224961_46225720	5.56531e-08	0.981831	0.0180397	0	0	KANSL1-AS1	-1.06711	0.0174941	eQTL	chr17:45492543:T:C	CP	T	neuron
chr17:46225538:T:C	-1.24517	1.64227e-08	ENSG00000214401	chr17_46224961_46225720	0.000101602	-0.542479	17	0.769932	0.73173	chr17_46224961_46225720	5.56531e-08	0.981831	0.0180397	0	0	KANSL1-AS1	-0.885012	0.0402868	eQTL	chr17:46049284:C:T	CP	T	neuron
chr17:46225386:G:A	-0.984205	1.49088e-08	ENSG00000176681	chr17_46224961_46225720	4.84211e-06	-0.582097	17	0.714076	0.558071	chr17_46224961_46225720	0.000198113	0.991819	0.0079733	0	0	LRRC37A	-0.790532	0.0906228	eQTL	chr17:45836192:T:G	EA	G	progenitor
chr17:46225515:C:T	-0.984205	1.49088e-08	ENSG00000176681	chr17_46224961_46225720	4.84211e-06	-0.582097	17	0.714076	0.558071	chr17_46224961_46225720	0.000198113	0.991819	0.0079733	0	0	LRRC37A	-0.790532	0.0906228	eQTL	chr17:45836192:T:G	EA	C	progenitor
chr17:46225538:T:C	-0.984205	1.49088e-08	ENSG00000176681	chr17_46224961_46225720	4.84211e-06	-0.582097	17	0.714076	0.558071	chr17_46224961_46225720	0.000198113	0.991819	0.0079733	0	0	LRRC37A	-0.790532	0.0906228	eQTL	chr17:45836192:T:G	EA	T	progenitor
chr17:46225386:G:A	-1.43584	2.82288e-21	ENSG00000214401	chr17_46224961_46225720	4.84211e-06	-0.582097	17	0.736487	0.558071	chr17_46224961_46225720	8.13392e-13	0.999964	2.6824e-05	0	0	KANSL1-AS1	-0.573038	0.146736	caQTL	chr17:45836192:T:G	EA	G	progenitor
chr17:46225515:C:T	-1.43584	2.82288e-21	ENSG00000214401	chr17_46224961_46225720	4.84211e-06	-0.582097	17	0.736487	0.558071	chr17_46224961_46225720	8.13392e-13	0.999964	2.6824e-05	0	0	KANSL1-AS1	-0.573038	0.146736	caQTL	chr17:45836192:T:G	EA	C	progenitor
chr17:46225538:T:C	-1.43584	2.82288e-21	ENSG00000214401	chr17_46224961_46225720	4.84211e-06	-0.582097	17	0.736487	0.558071	chr17_46224961_46225720	8.13392e-13	0.999964	2.6824e-05	0	0	KANSL1-AS1	-0.573038	0.146736	caQTL	chr17:45836192:T:G	EA	T	progenitor
chr17:46225386:G:A	-0.784208	5.37768e-07	ENSG00000238083	chr17_46224961_46225720	4.84211e-06	-0.582097	17	0.830534	0.558071	chr17_46224961_46225720	0.00969067	0.97583	0.0144695	0	0	LRRC37A2	-0.72553	0.08624	eQTL	chr17:45836192:T:G	EA	G	progenitor
chr17:46225515:C:T	-0.784208	5.37768e-07	ENSG00000238083	chr17_46224961_46225720	4.84211e-06	-0.582097	17	0.830534	0.558071	chr17_46224961_46225720	0.00969067	0.97583	0.0144695	0	0	LRRC37A2	-0.72553	0.08624	eQTL	chr17:45836192:T:G	EA	C	progenitor
chr17:46225538:T:C	-0.784208	5.37768e-07	ENSG00000238083	chr17_46224961_46225720	4.84211e-06	-0.582097	17	0.830534	0.558071	chr17_46224961_46225720	0.00969067	0.97583	0.0144695	0	0	LRRC37A2	-0.72553	0.08624	eQTL	chr17:45836192:T:G	EA	T	progenitor
chr17:46225386:G:A	-2.5547	9.14655e-30	ENSG00000263503	chr17_46224961_46225720	4.84211e-06	-0.582097	17	0.613479	0.558071	chr17_46224961_46225720	7.70198e-22	0.609383	0.390607	0	0	MAPK8IP1P2	-0.573038	0.146736	caQTL	chr17:45836192:T:G	EA	G	progenitor
chr17:46225515:C:T	-2.5547	9.14655e-30	ENSG00000263503	chr17_46224961_46225720	4.84211e-06	-0.582097	17	0.613479	0.558071	chr17_46224961_46225720	7.70198e-22	0.609383	0.390607	0	0	MAPK8IP1P2	-0.573038	0.146736	caQTL	chr17:45836192:T:G	EA	C	progenitor
chr17:46225538:T:C	-2.5547	9.14655e-30	ENSG00000263503	chr17_46224961_46225720	4.84211e-06	-0.582097	17	0.613479	0.558071	chr17_46224961_46225720	7.70198e-22	0.609383	0.390607	0	0	MAPK8IP1P2	-0.573038	0.146736	caQTL	chr17:45836192:T:G	EA	T	progenitor
chr17:46225386:G:A	-1.24517	1.64227e-08	ENSG00000214401	chr17_46224961_46225720	0.000101602	-0.542479	17	0.769932	0.73173	chr17_46224961_46225720	5.56531e-08	0.981831	0.0180397	0	0	KANSL1-AS1	-0.706044	0.0617444	eQTL	chr17:45836192:T:G	EA	G	neuron
chr17:46225515:C:T	-1.24517	1.64227e-08	ENSG00000214401	chr17_46224961_46225720	0.000101602	-0.542479	17	0.769932	0.73173	chr17_46224961_46225720	5.56531e-08	0.981831	0.0180397	0	0	KANSL1-AS1	-0.706044	0.0617444	eQTL	chr17:45836192:T:G	EA	C	neuron
chr17:46225538:T:C	-1.24517	1.64227e-08	ENSG00000214401	chr17_46224961_46225720	0.000101602	-0.542479	17	0.769932	0.73173	chr17_46224961_46225720	5.56531e-08	0.981831	0.0180397	0	0	KANSL1-AS1	-0.706044	0.0617444	eQTL	chr17:45836192:T:G	EA	T	neuron
chr17:46225386:G:A	-0.984205	1.49088e-08	ENSG00000176681	chr17_46224961_46225720	4.84211e-06	-0.582097	17	0.714076	0.558071	chr17_46224961_46225720	0.000198113	0.991819	0.0079733	0	0	LRRC37A	7	1	eQTL	chr17:45815894:T:C	Fusiform_SA	G	progenitor
chr17:46225386:G:A	-0.984205	1.49088e-08	ENSG00000176681	chr17_46224961_46225720	4.84211e-06	-0.582097	17	0.714076	0.558071	chr17_46224961_46225720	0.000198113	0.991819	0.0079733	0	0	LRRC37A	7	1	eQTL	chr17:45819660:TGGAG:T	Fusiform_SA	G	progenitor
chr17:46225515:C:T	-0.984205	1.49088e-08	ENSG00000176681	chr17_46224961_46225720	4.84211e-06	-0.582097	17	0.714076	0.558071	chr17_46224961_46225720	0.000198113	0.991819	0.0079733	0	0	LRRC37A	7	1	eQTL	chr17:45815894:T:C	Fusiform_SA	C	progenitor
chr17:46225515:C:T	-0.984205	1.49088e-08	ENSG00000176681	chr17_46224961_46225720	4.84211e-06	-0.582097	17	0.714076	0.558071	chr17_46224961_46225720	0.000198113	0.991819	0.0079733	0	0	LRRC37A	7	1	eQTL	chr17:45819660:TGGAG:T	Fusiform_SA	C	progenitor
chr17:46225538:T:C	-0.984205	1.49088e-08	ENSG00000176681	chr17_46224961_46225720	4.84211e-06	-0.582097	17	0.714076	0.558071	chr17_46224961_46225720	0.000198113	0.991819	0.0079733	0	0	LRRC37A	7	1	eQTL	chr17:45815894:T:C	Fusiform_SA	T	progenitor
chr17:46225538:T:C	-0.984205	1.49088e-08	ENSG00000176681	chr17_46224961_46225720	4.84211e-06	-0.582097	17	0.714076	0.558071	chr17_46224961_46225720	0.000198113	0.991819	0.0079733	0	0	LRRC37A	7	1	eQTL	chr17:45819660:TGGAG:T	Fusiform_SA	T	progenitor
chr17:46225386:G:A	-1.43584	2.82288e-21	ENSG00000214401	chr17_46224961_46225720	4.84211e-06	-0.582097	17	0.736487	0.558071	chr17_46224961_46225720	8.13392e-13	0.999964	2.6824e-05	0	0	KANSL1-AS1	3.5	1	eQTL	chr17:45815894:T:C	Fusiform_SA	G	progenitor
chr17:46225386:G:A	-1.43584	2.82288e-21	ENSG00000214401	chr17_46224961_46225720	4.84211e-06	-0.582097	17	0.736487	0.558071	chr17_46224961_46225720	8.13392e-13	0.999964	2.6824e-05	0	0	KANSL1-AS1	3.5	1	eQTL	chr17:45819660:TGGAG:T	Fusiform_SA	G	progenitor
chr17:46225515:C:T	-1.43584	2.82288e-21	ENSG00000214401	chr17_46224961_46225720	4.84211e-06	-0.582097	17	0.736487	0.558071	chr17_46224961_46225720	8.13392e-13	0.999964	2.6824e-05	0	0	KANSL1-AS1	3.5	1	eQTL	chr17:45815894:T:C	Fusiform_SA	C	progenitor
chr17:46225515:C:T	-1.43584	2.82288e-21	ENSG00000214401	chr17_46224961_46225720	4.84211e-06	-0.582097	17	0.736487	0.558071	chr17_46224961_46225720	8.13392e-13	0.999964	2.6824e-05	0	0	KANSL1-AS1	3.5	1	eQTL	chr17:45819660:TGGAG:T	Fusiform_SA	C	progenitor
chr17:46225538:T:C	-1.43584	2.82288e-21	ENSG00000214401	chr17_46224961_46225720	4.84211e-06	-0.582097	17	0.736487	0.558071	chr17_46224961_46225720	8.13392e-13	0.999964	2.6824e-05	0	0	KANSL1-AS1	3.5	1	eQTL	chr17:45815894:T:C	Fusiform_SA	T	progenitor
chr17:46225538:T:C	-1.43584	2.82288e-21	ENSG00000214401	chr17_46224961_46225720	4.84211e-06	-0.582097	17	0.736487	0.558071	chr17_46224961_46225720	8.13392e-13	0.999964	2.6824e-05	0	0	KANSL1-AS1	3.5	1	eQTL	chr17:45819660:TGGAG:T	Fusiform_SA	T	progenitor
chr17:46225386:G:A	-0.784208	5.37768e-07	ENSG00000238083	chr17_46224961_46225720	4.84211e-06	-0.582097	17	0.830534	0.558071	chr17_46224961_46225720	0.00969067	0.97583	0.0144695	0	0	LRRC37A2	2.75	1	eQTL	chr17:45815894:T:C	Fusiform_SA	G	progenitor
chr17:46225386:G:A	-0.784208	5.37768e-07	ENSG00000238083	chr17_46224961_46225720	4.84211e-06	-0.582097	17	0.830534	0.558071	chr17_46224961_46225720	0.00969067	0.97583	0.0144695	0	0	LRRC37A2	2.75	1	eQTL	chr17:45819660:TGGAG:T	Fusiform_SA	G	progenitor
chr17:46225515:C:T	-0.784208	5.37768e-07	ENSG00000238083	chr17_46224961_46225720	4.84211e-06	-0.582097	17	0.830534	0.558071	chr17_46224961_46225720	0.00969067	0.97583	0.0144695	0	0	LRRC37A2	2.75	1	eQTL	chr17:45815894:T:C	Fusiform_SA	C	progenitor
chr17:46225515:C:T	-0.784208	5.37768e-07	ENSG00000238083	chr17_46224961_46225720	4.84211e-06	-0.582097	17	0.830534	0.558071	chr17_46224961_46225720	0.00969067	0.97583	0.0144695	0	0	LRRC37A2	2.75	1	eQTL	chr17:45819660:TGGAG:T	Fusiform_SA	C	progenitor
chr17:46225538:T:C	-0.784208	5.37768e-07	ENSG00000238083	chr17_46224961_46225720	4.84211e-06	-0.582097	17	0.830534	0.558071	chr17_46224961_46225720	0.00969067	0.97583	0.0144695	0	0	LRRC37A2	2.75	1	eQTL	chr17:45815894:T:C	Fusiform_SA	T	progenitor
chr17:46225538:T:C	-0.784208	5.37768e-07	ENSG00000238083	chr17_46224961_46225720	4.84211e-06	-0.582097	17	0.830534	0.558071	chr17_46224961_46225720	0.00969067	0.97583	0.0144695	0	0	LRRC37A2	2.75	1	eQTL	chr17:45819660:TGGAG:T	Fusiform_SA	T	progenitor
chr17:46225386:G:A	-2.5547	9.14655e-30	ENSG00000263503	chr17_46224961_46225720	4.84211e-06	-0.582097	17	0.613479	0.558071	chr17_46224961_46225720	7.70198e-22	0.609383	0.390607	0	0	MAPK8IP1P2	1	1	eQTL	chr17:45815894:T:C	Fusiform_SA	G	progenitor
chr17:46225386:G:A	-2.5547	9.14655e-30	ENSG00000263503	chr17_46224961_46225720	4.84211e-06	-0.582097	17	0.613479	0.558071	chr17_46224961_46225720	7.70198e-22	0.609383	0.390607	0	0	MAPK8IP1P2	1	1	eQTL	chr17:45819660:TGGAG:T	Fusiform_SA	G	progenitor
chr17:46225515:C:T	-2.5547	9.14655e-30	ENSG00000263503	chr17_46224961_46225720	4.84211e-06	-0.582097	17	0.613479	0.558071	chr17_46224961_46225720	7.70198e-22	0.609383	0.390607	0	0	MAPK8IP1P2	1	1	eQTL	chr17:45815894:T:C	Fusiform_SA	C	progenitor
chr17:46225515:C:T	-2.5547	9.14655e-30	ENSG00000263503	chr17_46224961_46225720	4.84211e-06	-0.582097	17	0.613479	0.558071	chr17_46224961_46225720	7.70198e-22	0.609383	0.390607	0	0	MAPK8IP1P2	1	1	eQTL	chr17:45819660:TGGAG:T	Fusiform_SA	C	progenitor
chr17:46225538:T:C	-2.5547	9.14655e-30	ENSG00000263503	chr17_46224961_46225720	4.84211e-06	-0.582097	17	0.613479	0.558071	chr17_46224961_46225720	7.70198e-22	0.609383	0.390607	0	0	MAPK8IP1P2	1	1	eQTL	chr17:45815894:T:C	Fusiform_SA	T	progenitor
chr17:46225538:T:C	-2.5547	9.14655e-30	ENSG00000263503	chr17_46224961_46225720	4.84211e-06	-0.582097	17	0.613479	0.558071	chr17_46224961_46225720	7.70198e-22	0.609383	0.390607	0	0	MAPK8IP1P2	1	1	eQTL	chr17:45819660:TGGAG:T	Fusiform_SA	T	progenitor
chr17:46225386:G:A	-1.24517	1.64227e-08	ENSG00000214401	chr17_46224961_46225720	0.000101602	-0.542479	17	0.769932	0.73173	chr17_46224961_46225720	5.56531e-08	0.981831	0.0180397	0	0	KANSL1-AS1	-0.706044	0.0617444	eQTL	chr17:45815894:T:C	Fusiform_SA	G	neuron
chr17:46225386:G:A	-1.24517	1.64227e-08	ENSG00000214401	chr17_46224961_46225720	0.000101602	-0.542479	17	0.769932	0.73173	chr17_46224961_46225720	5.56531e-08	0.981831	0.0180397	0	0	KANSL1-AS1	-0.706044	0.0617444	eQTL	chr17:45819660:TGGAG:T	Fusiform_SA	G	neuron
chr17:46225515:C:T	-1.24517	1.64227e-08	ENSG00000214401	chr17_46224961_46225720	0.000101602	-0.542479	17	0.769932	0.73173	chr17_46224961_46225720	5.56531e-08	0.981831	0.0180397	0	0	KANSL1-AS1	-0.706044	0.0617444	eQTL	chr17:45815894:T:C	Fusiform_SA	C	neuron
chr17:46225515:C:T	-1.24517	1.64227e-08	ENSG00000214401	chr17_46224961_46225720	0.000101602	-0.542479	17	0.769932	0.73173	chr17_46224961_46225720	5.56531e-08	0.981831	0.0180397	0	0	KANSL1-AS1	-0.706044	0.0617444	eQTL	chr17:45819660:TGGAG:T	Fusiform_SA	C	neuron
chr17:46225538:T:C	-1.24517	1.64227e-08	ENSG00000214401	chr17_46224961_46225720	0.000101602	-0.542479	17	0.769932	0.73173	chr17_46224961_46225720	5.56531e-08	0.981831	0.0180397	0	0	KANSL1-AS1	-0.706044	0.0617444	eQTL	chr17:45815894:T:C	Fusiform_SA	T	neuron
chr17:46225538:T:C	-1.24517	1.64227e-08	ENSG00000214401	chr17_46224961_46225720	0.000101602	-0.542479	17	0.769932	0.73173	chr17_46224961_46225720	5.56531e-08	0.981831	0.0180397	0	0	KANSL1-AS1	-0.706044	0.0617444	eQTL	chr17:45819660:TGGAG:T	Fusiform_SA	T	neuron
chr17:46225386:G:A	-0.984205	1.49088e-08	ENSG00000176681	chr17_46224961_46225720	4.84211e-06	-0.582097	17	0.714076	0.558071	chr17_46224961_46225720	0.000198113	0.991819	0.0079733	0	0	LRRC37A	-0.790532	0.0906228	eQTL	chr17:45782563:C:CACG	Mean_inferiortemporal_ENIGMA	G	progenitor
chr17:46225515:C:T	-0.984205	1.49088e-08	ENSG00000176681	chr17_46224961_46225720	4.84211e-06	-0.582097	17	0.714076	0.558071	chr17_46224961_46225720	0.000198113	0.991819	0.0079733	0	0	LRRC37A	-0.790532	0.0906228	eQTL	chr17:45782563:C:CACG	Mean_inferiortemporal_ENIGMA	C	progenitor
chr17:46225538:T:C	-0.984205	1.49088e-08	ENSG00000176681	chr17_46224961_46225720	4.84211e-06	-0.582097	17	0.714076	0.558071	chr17_46224961_46225720	0.000198113	0.991819	0.0079733	0	0	LRRC37A	-0.790532	0.0906228	eQTL	chr17:45782563:C:CACG	Mean_inferiortemporal_ENIGMA	T	progenitor
chr17:46225386:G:A	-1.43584	2.82288e-21	ENSG00000214401	chr17_46224961_46225720	4.84211e-06	-0.582097	17	0.736487	0.558071	chr17_46224961_46225720	8.13392e-13	0.999964	2.6824e-05	0	0	KANSL1-AS1	-0.573038	0.146736	caQTL	chr17:45782563:C:CACG	Mean_inferiortemporal_ENIGMA	G	progenitor
chr17:46225515:C:T	-1.43584	2.82288e-21	ENSG00000214401	chr17_46224961_46225720	4.84211e-06	-0.582097	17	0.736487	0.558071	chr17_46224961_46225720	8.13392e-13	0.999964	2.6824e-05	0	0	KANSL1-AS1	-0.573038	0.146736	caQTL	chr17:45782563:C:CACG	Mean_inferiortemporal_ENIGMA	C	progenitor
chr17:46225538:T:C	-1.43584	2.82288e-21	ENSG00000214401	chr17_46224961_46225720	4.84211e-06	-0.582097	17	0.736487	0.558071	chr17_46224961_46225720	8.13392e-13	0.999964	2.6824e-05	0	0	KANSL1-AS1	-0.573038	0.146736	caQTL	chr17:45782563:C:CACG	Mean_inferiortemporal_ENIGMA	T	progenitor
chr17:46225386:G:A	-0.784208	5.37768e-07	ENSG00000238083	chr17_46224961_46225720	4.84211e-06	-0.582097	17	0.830534	0.558071	chr17_46224961_46225720	0.00969067	0.97583	0.0144695	0	0	LRRC37A2	-0.72553	0.08624	eQTL	chr17:45782563:C:CACG	Mean_inferiortemporal_ENIGMA	G	progenitor
chr17:46225515:C:T	-0.784208	5.37768e-07	ENSG00000238083	chr17_46224961_46225720	4.84211e-06	-0.582097	17	0.830534	0.558071	chr17_46224961_46225720	0.00969067	0.97583	0.0144695	0	0	LRRC37A2	-0.72553	0.08624	eQTL	chr17:45782563:C:CACG	Mean_inferiortemporal_ENIGMA	C	progenitor
chr17:46225538:T:C	-0.784208	5.37768e-07	ENSG00000238083	chr17_46224961_46225720	4.84211e-06	-0.582097	17	0.830534	0.558071	chr17_46224961_46225720	0.00969067	0.97583	0.0144695	0	0	LRRC37A2	-0.72553	0.08624	eQTL	chr17:45782563:C:CACG	Mean_inferiortemporal_ENIGMA	T	progenitor
chr17:46225386:G:A	-2.5547	9.14655e-30	ENSG00000263503	chr17_46224961_46225720	4.84211e-06	-0.582097	17	0.613479	0.558071	chr17_46224961_46225720	7.70198e-22	0.609383	0.390607	0	0	MAPK8IP1P2	-0.573038	0.146736	caQTL	chr17:45782563:C:CACG	Mean_inferiortemporal_ENIGMA	G	progenitor
chr17:46225515:C:T	-2.5547	9.14655e-30	ENSG00000263503	chr17_46224961_46225720	4.84211e-06	-0.582097	17	0.613479	0.558071	chr17_46224961_46225720	7.70198e-22	0.609383	0.390607	0	0	MAPK8IP1P2	-0.573038	0.146736	caQTL	chr17:45782563:C:CACG	Mean_inferiortemporal_ENIGMA	C	progenitor
chr17:46225538:T:C	-2.5547	9.14655e-30	ENSG00000263503	chr17_46224961_46225720	4.84211e-06	-0.582097	17	0.613479	0.558071	chr17_46224961_46225720	7.70198e-22	0.609383	0.390607	0	0	MAPK8IP1P2	-0.573038	0.146736	caQTL	chr17:45782563:C:CACG	Mean_inferiortemporal_ENIGMA	T	progenitor
chr17:46225386:G:A	-1.24517	1.64227e-08	ENSG00000214401	chr17_46224961_46225720	0.000101602	-0.542479	17	0.769932	0.73173	chr17_46224961_46225720	5.56531e-08	0.981831	0.0180397	0	0	KANSL1-AS1	-0.706044	0.0617444	eQTL	chr17:45782563:C:CACG	Mean_inferiortemporal_ENIGMA	G	neuron
chr17:46225515:C:T	-1.24517	1.64227e-08	ENSG00000214401	chr17_46224961_46225720	0.000101602	-0.542479	17	0.769932	0.73173	chr17_46224961_46225720	5.56531e-08	0.981831	0.0180397	0	0	KANSL1-AS1	-0.706044	0.0617444	eQTL	chr17:45782563:C:CACG	Mean_inferiortemporal_ENIGMA	C	neuron
chr17:46225538:T:C	-1.24517	1.64227e-08	ENSG00000214401	chr17_46224961_46225720	0.000101602	-0.542479	17	0.769932	0.73173	chr17_46224961_46225720	5.56531e-08	0.981831	0.0180397	0	0	KANSL1-AS1	-0.706044	0.0617444	eQTL	chr17:45782563:C:CACG	Mean_inferiortemporal_ENIGMA	T	neuron
chr17:46225386:G:A	-0.984205	1.49088e-08	ENSG00000176681	chr17_46224961_46225720	4.84211e-06	-0.582097	17	0.714076	0.558071	chr17_46224961_46225720	0.000198113	0.991819	0.0079733	0	0	LRRC37A	7	1	eQTL	chr17:45780960:C:T	Mean_superiortemporal_ENIGMA	G	progenitor
chr17:46225515:C:T	-0.984205	1.49088e-08	ENSG00000176681	chr17_46224961_46225720	4.84211e-06	-0.582097	17	0.714076	0.558071	chr17_46224961_46225720	0.000198113	0.991819	0.0079733	0	0	LRRC37A	7	1	eQTL	chr17:45780960:C:T	Mean_superiortemporal_ENIGMA	C	progenitor
chr17:46225515:C:T	-0.984205	1.49088e-08	ENSG00000176681	chr17_46224961_46225720	4.84211e-06	-0.582097	17	0.714076	0.558071	chr17_46224961_46225720	0.000198113	0.991819	0.0079733	0	0	LRRC37A	7	1	eQTL	chr17:46696417:A:G	Mean_superiortemporal_ENIGMA	C	progenitor
chr17:46225538:T:C	-0.984205	1.49088e-08	ENSG00000176681	chr17_46224961_46225720	4.84211e-06	-0.582097	17	0.714076	0.558071	chr17_46224961_46225720	0.000198113	0.991819	0.0079733	0	0	LRRC37A	7	1	eQTL	chr17:45780960:C:T	Mean_superiortemporal_ENIGMA	T	progenitor
chr17:46225386:G:A	-1.43584	2.82288e-21	ENSG00000214401	chr17_46224961_46225720	4.84211e-06	-0.582097	17	0.736487	0.558071	chr17_46224961_46225720	8.13392e-13	0.999964	2.6824e-05	0	0	KANSL1-AS1	3.5	1	eQTL	chr17:45780960:C:T	Mean_superiortemporal_ENIGMA	G	progenitor
chr17:46225515:C:T	-1.43584	2.82288e-21	ENSG00000214401	chr17_46224961_46225720	4.84211e-06	-0.582097	17	0.736487	0.558071	chr17_46224961_46225720	8.13392e-13	0.999964	2.6824e-05	0	0	KANSL1-AS1	3.5	1	eQTL	chr17:45780960:C:T	Mean_superiortemporal_ENIGMA	C	progenitor
chr17:46225515:C:T	-1.43584	2.82288e-21	ENSG00000214401	chr17_46224961_46225720	4.84211e-06	-0.582097	17	0.736487	0.558071	chr17_46224961_46225720	8.13392e-13	0.999964	2.6824e-05	0	0	KANSL1-AS1	3.5	1	eQTL	chr17:46696417:A:G	Mean_superiortemporal_ENIGMA	C	progenitor
chr17:46225538:T:C	-1.43584	2.82288e-21	ENSG00000214401	chr17_46224961_46225720	4.84211e-06	-0.582097	17	0.736487	0.558071	chr17_46224961_46225720	8.13392e-13	0.999964	2.6824e-05	0	0	KANSL1-AS1	3.5	1	eQTL	chr17:45780960:C:T	Mean_superiortemporal_ENIGMA	T	progenitor
chr17:46225386:G:A	-0.784208	5.37768e-07	ENSG00000238083	chr17_46224961_46225720	4.84211e-06	-0.582097	17	0.830534	0.558071	chr17_46224961_46225720	0.00969067	0.97583	0.0144695	0	0	LRRC37A2	2.75	1	eQTL	chr17:45780960:C:T	Mean_superiortemporal_ENIGMA	G	progenitor
chr17:46225515:C:T	-0.784208	5.37768e-07	ENSG00000238083	chr17_46224961_46225720	4.84211e-06	-0.582097	17	0.830534	0.558071	chr17_46224961_46225720	0.00969067	0.97583	0.0144695	0	0	LRRC37A2	2.75	1	eQTL	chr17:45780960:C:T	Mean_superiortemporal_ENIGMA	C	progenitor
chr17:46225515:C:T	-0.784208	5.37768e-07	ENSG00000238083	chr17_46224961_46225720	4.84211e-06	-0.582097	17	0.830534	0.558071	chr17_46224961_46225720	0.00969067	0.97583	0.0144695	0	0	LRRC37A2	2.75	1	eQTL	chr17:46696417:A:G	Mean_superiortemporal_ENIGMA	C	progenitor
chr17:46225538:T:C	-0.784208	5.37768e-07	ENSG00000238083	chr17_46224961_46225720	4.84211e-06	-0.582097	17	0.830534	0.558071	chr17_46224961_46225720	0.00969067	0.97583	0.0144695	0	0	LRRC37A2	2.75	1	eQTL	chr17:45780960:C:T	Mean_superiortemporal_ENIGMA	T	progenitor
chr17:46225386:G:A	-2.5547	9.14655e-30	ENSG00000263503	chr17_46224961_46225720	4.84211e-06	-0.582097	17	0.613479	0.558071	chr17_46224961_46225720	7.70198e-22	0.609383	0.390607	0	0	MAPK8IP1P2	1	1	eQTL	chr17:45780960:C:T	Mean_superiortemporal_ENIGMA	G	progenitor
chr17:46225515:C:T	-2.5547	9.14655e-30	ENSG00000263503	chr17_46224961_46225720	4.84211e-06	-0.582097	17	0.613479	0.558071	chr17_46224961_46225720	7.70198e-22	0.609383	0.390607	0	0	MAPK8IP1P2	1	1	eQTL	chr17:45780960:C:T	Mean_superiortemporal_ENIGMA	C	progenitor
chr17:46225515:C:T	-2.5547	9.14655e-30	ENSG00000263503	chr17_46224961_46225720	4.84211e-06	-0.582097	17	0.613479	0.558071	chr17_46224961_46225720	7.70198e-22	0.609383	0.390607	0	0	MAPK8IP1P2	1	1	eQTL	chr17:46696417:A:G	Mean_superiortemporal_ENIGMA	C	progenitor
chr17:46225538:T:C	-2.5547	9.14655e-30	ENSG00000263503	chr17_46224961_46225720	4.84211e-06	-0.582097	17	0.613479	0.558071	chr17_46224961_46225720	7.70198e-22	0.609383	0.390607	0	0	MAPK8IP1P2	1	1	eQTL	chr17:45780960:C:T	Mean_superiortemporal_ENIGMA	T	progenitor
chr17:46225386:G:A	-1.24517	1.64227e-08	ENSG00000214401	chr17_46224961_46225720	0.000101602	-0.542479	17	0.769932	0.73173	chr17_46224961_46225720	5.56531e-08	0.981831	0.0180397	0	0	KANSL1-AS1	-0.706044	0.0617444	eQTL	chr17:45780960:C:T	Mean_superiortemporal_ENIGMA	G	neuron
chr17:46225515:C:T	-1.24517	1.64227e-08	ENSG00000214401	chr17_46224961_46225720	0.000101602	-0.542479	17	0.769932	0.73173	chr17_46224961_46225720	5.56531e-08	0.981831	0.0180397	0	0	KANSL1-AS1	-0.706044	0.0617444	eQTL	chr17:45780960:C:T	Mean_superiortemporal_ENIGMA	C	neuron
chr17:46225515:C:T	-1.24517	1.64227e-08	ENSG00000214401	chr17_46224961_46225720	0.000101602	-0.542479	17	0.769932	0.73173	chr17_46224961_46225720	5.56531e-08	0.981831	0.0180397	0	0	KANSL1-AS1	-0.958534	0.000209481	eQTL	chr17:46696417:A:G	Mean_superiortemporal_ENIGMA	C	neuron
chr17:46225538:T:C	-1.24517	1.64227e-08	ENSG00000214401	chr17_46224961_46225720	0.000101602	-0.542479	17	0.769932	0.73173	chr17_46224961_46225720	5.56531e-08	0.981831	0.0180397	0	0	KANSL1-AS1	-0.706044	0.0617444	eQTL	chr17:45780960:C:T	Mean_superiortemporal_ENIGMA	T	neuron
chr17:46225386:G:A	-0.984205	1.49088e-08	ENSG00000176681	chr17_46224961_46225720	4.84211e-06	-0.582097	17	0.714076	0.558071	chr17_46224961_46225720	0.000198113	0.991819	0.0079733	0	0	LRRC37A	-0.70324	0.00901758	eQTL	chr17:45733530:C:T	Neuroticism	G	progenitor
chr17:46225386:G:A	-0.984205	1.49088e-08	ENSG00000176681	chr17_46224961_46225720	4.84211e-06	-0.582097	17	0.714076	0.558071	chr17_46224961_46225720	0.000198113	0.991819	0.0079733	0	0	LRRC37A	-0.81991	0.0205403	eQTL	chr17:46286563:C:T	Neuroticism	G	progenitor
chr17:46225515:C:T	-0.984205	1.49088e-08	ENSG00000176681	chr17_46224961_46225720	4.84211e-06	-0.582097	17	0.714076	0.558071	chr17_46224961_46225720	0.000198113	0.991819	0.0079733	0	0	LRRC37A	-0.70324	0.00901758	eQTL	chr17:45733530:C:T	Neuroticism	C	progenitor
chr17:46225515:C:T	-0.984205	1.49088e-08	ENSG00000176681	chr17_46224961_46225720	4.84211e-06	-0.582097	17	0.714076	0.558071	chr17_46224961_46225720	0.000198113	0.991819	0.0079733	0	0	LRRC37A	-0.81991	0.0205403	eQTL	chr17:46286563:C:T	Neuroticism	C	progenitor
chr17:46225538:T:C	-0.984205	1.49088e-08	ENSG00000176681	chr17_46224961_46225720	4.84211e-06	-0.582097	17	0.714076	0.558071	chr17_46224961_46225720	0.000198113	0.991819	0.0079733	0	0	LRRC37A	-0.70324	0.00901758	eQTL	chr17:45733530:C:T	Neuroticism	T	progenitor
chr17:46225538:T:C	-0.984205	1.49088e-08	ENSG00000176681	chr17_46224961_46225720	4.84211e-06	-0.582097	17	0.714076	0.558071	chr17_46224961_46225720	0.000198113	0.991819	0.0079733	0	0	LRRC37A	-0.81991	0.0205403	eQTL	chr17:46286563:C:T	Neuroticism	T	progenitor
chr17:46225386:G:A	-1.43584	2.82288e-21	ENSG00000214401	chr17_46224961_46225720	4.84211e-06	-0.582097	17	0.736487	0.558071	chr17_46224961_46225720	8.13392e-13	0.999964	2.6824e-05	0	0	KANSL1-AS1	-0.466965	0.0394195	caQTL	chr17:45733530:C:T	Neuroticism	G	progenitor
chr17:46225386:G:A	-1.43584	2.82288e-21	ENSG00000214401	chr17_46224961_46225720	4.84211e-06	-0.582097	17	0.736487	0.558071	chr17_46224961_46225720	8.13392e-13	0.999964	2.6824e-05	0	0	KANSL1-AS1	-0.422029	0.0686429	caQTL	chr17:46286563:C:T	Neuroticism	G	progenitor
chr17:46225515:C:T	-1.43584	2.82288e-21	ENSG00000214401	chr17_46224961_46225720	4.84211e-06	-0.582097	17	0.736487	0.558071	chr17_46224961_46225720	8.13392e-13	0.999964	2.6824e-05	0	0	KANSL1-AS1	-0.422029	0.0686429	caQTL	chr17:46286563:C:T	Neuroticism	C	progenitor
chr17:46225538:T:C	-1.43584	2.82288e-21	ENSG00000214401	chr17_46224961_46225720	4.84211e-06	-0.582097	17	0.736487	0.558071	chr17_46224961_46225720	8.13392e-13	0.999964	2.6824e-05	0	0	KANSL1-AS1	-0.466965	0.0394195	caQTL	chr17:45733530:C:T	Neuroticism	T	progenitor
chr17:46225538:T:C	-1.43584	2.82288e-21	ENSG00000214401	chr17_46224961_46225720	4.84211e-06	-0.582097	17	0.736487	0.558071	chr17_46224961_46225720	8.13392e-13	0.999964	2.6824e-05	0	0	KANSL1-AS1	-0.422029	0.0686429	caQTL	chr17:46286563:C:T	Neuroticism	T	progenitor
chr17:46225386:G:A	-0.784208	5.37768e-07	ENSG00000238083	chr17_46224961_46225720	4.84211e-06	-0.582097	17	0.830534	0.558071	chr17_46224961_46225720	0.00969067	0.97583	0.0144695	0	0	LRRC37A2	-0.686945	0.00793112	eQTL	chr17:45733530:C:T	Neuroticism	G	progenitor
chr17:46225386:G:A	-0.784208	5.37768e-07	ENSG00000238083	chr17_46224961_46225720	4.84211e-06	-0.582097	17	0.830534	0.558071	chr17_46224961_46225720	0.00969067	0.97583	0.0144695	0	0	LRRC37A2	-0.652287	0.0389332	eQTL	chr17:46286563:C:T	Neuroticism	G	progenitor
chr17:46225515:C:T	-0.784208	5.37768e-07	ENSG00000238083	chr17_46224961_46225720	4.84211e-06	-0.582097	17	0.830534	0.558071	chr17_46224961_46225720	0.00969067	0.97583	0.0144695	0	0	LRRC37A2	-0.686945	0.00793112	eQTL	chr17:45733530:C:T	Neuroticism	C	progenitor
chr17:46225515:C:T	-0.784208	5.37768e-07	ENSG00000238083	chr17_46224961_46225720	4.84211e-06	-0.582097	17	0.830534	0.558071	chr17_46224961_46225720	0.00969067	0.97583	0.0144695	0	0	LRRC37A2	-0.652287	0.0389332	eQTL	chr17:46286563:C:T	Neuroticism	C	progenitor
chr17:46225538:T:C	-0.784208	5.37768e-07	ENSG00000238083	chr17_46224961_46225720	4.84211e-06	-0.582097	17	0.830534	0.558071	chr17_46224961_46225720	0.00969067	0.97583	0.0144695	0	0	LRRC37A2	-0.686945	0.00793112	eQTL	chr17:45733530:C:T	Neuroticism	T	progenitor
chr17:46225538:T:C	-0.784208	5.37768e-07	ENSG00000238083	chr17_46224961_46225720	4.84211e-06	-0.582097	17	0.830534	0.558071	chr17_46224961_46225720	0.00969067	0.97583	0.0144695	0	0	LRRC37A2	-0.652287	0.0389332	eQTL	chr17:46286563:C:T	Neuroticism	T	progenitor
chr17:46225386:G:A	-2.5547	9.14655e-30	ENSG00000263503	chr17_46224961_46225720	4.84211e-06	-0.582097	17	0.613479	0.558071	chr17_46224961_46225720	7.70198e-22	0.609383	0.390607	0	0	MAPK8IP1P2	-0.466965	0.0394195	caQTL	chr17:45733530:C:T	Neuroticism	G	progenitor
chr17:46225386:G:A	-2.5547	9.14655e-30	ENSG00000263503	chr17_46224961_46225720	4.84211e-06	-0.582097	17	0.613479	0.558071	chr17_46224961_46225720	7.70198e-22	0.609383	0.390607	0	0	MAPK8IP1P2	-0.422029	0.0686429	caQTL	chr17:46286563:C:T	Neuroticism	G	progenitor
chr17:46225515:C:T	-2.5547	9.14655e-30	ENSG00000263503	chr17_46224961_46225720	4.84211e-06	-0.582097	17	0.613479	0.558071	chr17_46224961_46225720	7.70198e-22	0.609383	0.390607	0	0	MAPK8IP1P2	-0.466965	0.0394195	caQTL	chr17:45733530:C:T	Neuroticism	C	progenitor
chr17:46225515:C:T	-2.5547	9.14655e-30	ENSG00000263503	chr17_46224961_46225720	4.84211e-06	-0.582097	17	0.613479	0.558071	chr17_46224961_46225720	7.70198e-22	0.609383	0.390607	0	0	MAPK8IP1P2	-0.422029	0.0686429	caQTL	chr17:46286563:C:T	Neuroticism	C	progenitor
chr17:46225538:T:C	-2.5547	9.14655e-30	ENSG00000263503	chr17_46224961_46225720	4.84211e-06	-0.582097	17	0.613479	0.558071	chr17_46224961_46225720	7.70198e-22	0.609383	0.390607	0	0	MAPK8IP1P2	-0.466965	0.0394195	caQTL	chr17:45733530:C:T	Neuroticism	T	progenitor
chr17:46225538:T:C	-2.5547	9.14655e-30	ENSG00000263503	chr17_46224961_46225720	4.84211e-06	-0.582097	17	0.613479	0.558071	chr17_46224961_46225720	7.70198e-22	0.609383	0.390607	0	0	MAPK8IP1P2	-0.422029	0.0686429	caQTL	chr17:46286563:C:T	Neuroticism	T	progenitor
chr17:46225386:G:A	-1.24517	1.64227e-08	ENSG00000214401	chr17_46224961_46225720	0.000101602	-0.542479	17	0.769932	0.73173	chr17_46224961_46225720	5.56531e-08	0.981831	0.0180397	0	0	KANSL1-AS1	-0.653802	0.0168644	eQTL	chr17:46286563:C:T	Neuroticism	G	neuron
chr17:46225515:C:T	-1.24517	1.64227e-08	ENSG00000214401	chr17_46224961_46225720	0.000101602	-0.542479	17	0.769932	0.73173	chr17_46224961_46225720	5.56531e-08	0.981831	0.0180397	0	0	KANSL1-AS1	-0.935168	0.00903986	eQTL	chr17:45733530:C:T	Neuroticism	C	neuron
chr17:46225515:C:T	-1.24517	1.64227e-08	ENSG00000214401	chr17_46224961_46225720	0.000101602	-0.542479	17	0.769932	0.73173	chr17_46224961_46225720	5.56531e-08	0.981831	0.0180397	0	0	KANSL1-AS1	-0.653802	0.0168644	eQTL	chr17:46286563:C:T	Neuroticism	C	neuron
chr17:46225538:T:C	-1.24517	1.64227e-08	ENSG00000214401	chr17_46224961_46225720	0.000101602	-0.542479	17	0.769932	0.73173	chr17_46224961_46225720	5.56531e-08	0.981831	0.0180397	0	0	KANSL1-AS1	-0.935168	0.00903986	eQTL	chr17:45733530:C:T	Neuroticism	T	neuron
chr17:46225538:T:C	-1.24517	1.64227e-08	ENSG00000214401	chr17_46224961_46225720	0.000101602	-0.542479	17	0.769932	0.73173	chr17_46224961_46225720	5.56531e-08	0.981831	0.0180397	0	0	KANSL1-AS1	-0.653802	0.0168644	eQTL	chr17:46286563:C:T	Neuroticism	T	neuron
chr17:46225386:G:A	-0.984205	1.49088e-08	ENSG00000176681	chr17_46224961_46225720	4.84211e-06	-0.582097	17	0.714076	0.558071	chr17_46224961_46225720	0.000198113	0.991819	0.0079733	0	0	LRRC37A	7	1	eQTL	chr17:45496053:C:T	PD	G	progenitor
chr17:46225515:C:T	-0.984205	1.49088e-08	ENSG00000176681	chr17_46224961_46225720	4.84211e-06	-0.582097	17	0.714076	0.558071	chr17_46224961_46225720	0.000198113	0.991819	0.0079733	0	0	LRRC37A	7	1	eQTL	chr17:45496053:C:T	PD	C	progenitor
chr17:46225538:T:C	-0.984205	1.49088e-08	ENSG00000176681	chr17_46224961_46225720	4.84211e-06	-0.582097	17	0.714076	0.558071	chr17_46224961_46225720	0.000198113	0.991819	0.0079733	0	0	LRRC37A	7	1	eQTL	chr17:45496053:C:T	PD	T	progenitor
chr17:46225386:G:A	-1.43584	2.82288e-21	ENSG00000214401	chr17_46224961_46225720	4.84211e-06	-0.582097	17	0.736487	0.558071	chr17_46224961_46225720	8.13392e-13	0.999964	2.6824e-05	0	0	KANSL1-AS1	3.5	1	eQTL	chr17:45496053:C:T	PD	G	progenitor
chr17:46225515:C:T	-1.43584	2.82288e-21	ENSG00000214401	chr17_46224961_46225720	4.84211e-06	-0.582097	17	0.736487	0.558071	chr17_46224961_46225720	8.13392e-13	0.999964	2.6824e-05	0	0	KANSL1-AS1	3.5	1	eQTL	chr17:45496053:C:T	PD	C	progenitor
chr17:46225538:T:C	-1.43584	2.82288e-21	ENSG00000214401	chr17_46224961_46225720	4.84211e-06	-0.582097	17	0.736487	0.558071	chr17_46224961_46225720	8.13392e-13	0.999964	2.6824e-05	0	0	KANSL1-AS1	3.5	1	eQTL	chr17:45496053:C:T	PD	T	progenitor
chr17:46225386:G:A	-0.784208	5.37768e-07	ENSG00000238083	chr17_46224961_46225720	4.84211e-06	-0.582097	17	0.830534	0.558071	chr17_46224961_46225720	0.00969067	0.97583	0.0144695	0	0	LRRC37A2	2.75	1	eQTL	chr17:45496053:C:T	PD	G	progenitor
chr17:46225515:C:T	-0.784208	5.37768e-07	ENSG00000238083	chr17_46224961_46225720	4.84211e-06	-0.582097	17	0.830534	0.558071	chr17_46224961_46225720	0.00969067	0.97583	0.0144695	0	0	LRRC37A2	2.75	1	eQTL	chr17:45496053:C:T	PD	C	progenitor
chr17:46225538:T:C	-0.784208	5.37768e-07	ENSG00000238083	chr17_46224961_46225720	4.84211e-06	-0.582097	17	0.830534	0.558071	chr17_46224961_46225720	0.00969067	0.97583	0.0144695	0	0	LRRC37A2	2.75	1	eQTL	chr17:45496053:C:T	PD	T	progenitor
chr17:46225386:G:A	-2.5547	9.14655e-30	ENSG00000263503	chr17_46224961_46225720	4.84211e-06	-0.582097	17	0.613479	0.558071	chr17_46224961_46225720	7.70198e-22	0.609383	0.390607	0	0	MAPK8IP1P2	1	1	eQTL	chr17:45496053:C:T	PD	G	progenitor
chr17:46225515:C:T	-2.5547	9.14655e-30	ENSG00000263503	chr17_46224961_46225720	4.84211e-06	-0.582097	17	0.613479	0.558071	chr17_46224961_46225720	7.70198e-22	0.609383	0.390607	0	0	MAPK8IP1P2	1	1	eQTL	chr17:45496053:C:T	PD	C	progenitor
chr17:46225538:T:C	-2.5547	9.14655e-30	ENSG00000263503	chr17_46224961_46225720	4.84211e-06	-0.582097	17	0.613479	0.558071	chr17_46224961_46225720	7.70198e-22	0.609383	0.390607	0	0	MAPK8IP1P2	1	1	eQTL	chr17:45496053:C:T	PD	T	progenitor
chr17:46225386:G:A	-1.24517	1.64227e-08	ENSG00000214401	chr17_46224961_46225720	0.000101602	-0.542479	17	0.769932	0.73173	chr17_46224961_46225720	5.56531e-08	0.981831	0.0180397	0	0	KANSL1-AS1	1.02075	0.318685	eQTL	chr17:45496053:C:T	PD	G	neuron
chr17:46225515:C:T	-1.24517	1.64227e-08	ENSG00000214401	chr17_46224961_46225720	0.000101602	-0.542479	17	0.769932	0.73173	chr17_46224961_46225720	5.56531e-08	0.981831	0.0180397	0	0	KANSL1-AS1	1.02075	0.318685	eQTL	chr17:45496053:C:T	PD	C	neuron
chr17:46225538:T:C	-1.24517	1.64227e-08	ENSG00000214401	chr17_46224961_46225720	0.000101602	-0.542479	17	0.769932	0.73173	chr17_46224961_46225720	5.56531e-08	0.981831	0.0180397	0	0	KANSL1-AS1	1.02075	0.318685	eQTL	chr17:45496053:C:T	PD	T	neuron
chr17:46225386:G:A	-0.984205	1.49088e-08	ENSG00000176681	chr17_46224961_46225720	4.84211e-06	-0.582097	17	0.714076	0.558071	chr17_46224961_46225720	0.000198113	0.991819	0.0079733	0	0	LRRC37A	7	1	eQTL	chr17:45819660:TGGAG:T	TotalSurfaceArea	G	progenitor
chr17:46225386:G:A	-0.984205	1.49088e-08	ENSG00000176681	chr17_46224961_46225720	4.84211e-06	-0.582097	17	0.714076	0.558071	chr17_46224961_46225720	0.000198113	0.991819	0.0079733	0	0	LRRC37A	7	1	eQTL	chr17:45820356:T:C	TotalSurfaceArea	G	progenitor
chr17:46225386:G:A	-0.984205	1.49088e-08	ENSG00000176681	chr17_46224961_46225720	4.84211e-06	-0.582097	17	0.714076	0.558071	chr17_46224961_46225720	0.000198113	0.991819	0.0079733	0	0	LRRC37A	7	1	eQTL	chr17:46751565:G:A	TotalSurfaceArea	G	progenitor
chr17:46225515:C:T	-0.984205	1.49088e-08	ENSG00000176681	chr17_46224961_46225720	4.84211e-06	-0.582097	17	0.714076	0.558071	chr17_46224961_46225720	0.000198113	0.991819	0.0079733	0	0	LRRC37A	7	1	eQTL	chr17:45819660:TGGAG:T	TotalSurfaceArea	C	progenitor
chr17:46225515:C:T	-0.984205	1.49088e-08	ENSG00000176681	chr17_46224961_46225720	4.84211e-06	-0.582097	17	0.714076	0.558071	chr17_46224961_46225720	0.000198113	0.991819	0.0079733	0	0	LRRC37A	7	1	eQTL	chr17:45820356:T:C	TotalSurfaceArea	C	progenitor
chr17:46225515:C:T	-0.984205	1.49088e-08	ENSG00000176681	chr17_46224961_46225720	4.84211e-06	-0.582097	17	0.714076	0.558071	chr17_46224961_46225720	0.000198113	0.991819	0.0079733	0	0	LRRC37A	7	1	eQTL	chr17:46751565:G:A	TotalSurfaceArea	C	progenitor
chr17:46225538:T:C	-0.984205	1.49088e-08	ENSG00000176681	chr17_46224961_46225720	4.84211e-06	-0.582097	17	0.714076	0.558071	chr17_46224961_46225720	0.000198113	0.991819	0.0079733	0	0	LRRC37A	7	1	eQTL	chr17:45819660:TGGAG:T	TotalSurfaceArea	T	progenitor
chr17:46225538:T:C	-0.984205	1.49088e-08	ENSG00000176681	chr17_46224961_46225720	4.84211e-06	-0.582097	17	0.714076	0.558071	chr17_46224961_46225720	0.000198113	0.991819	0.0079733	0	0	LRRC37A	7	1	eQTL	chr17:45820356:T:C	TotalSurfaceArea	T	progenitor
chr17:46225538:T:C	-0.984205	1.49088e-08	ENSG00000176681	chr17_46224961_46225720	4.84211e-06	-0.582097	17	0.714076	0.558071	chr17_46224961_46225720	0.000198113	0.991819	0.0079733	0	0	LRRC37A	7	1	eQTL	chr17:46751565:G:A	TotalSurfaceArea	T	progenitor
chr17:46225386:G:A	-1.43584	2.82288e-21	ENSG00000214401	chr17_46224961_46225720	4.84211e-06	-0.582097	17	0.736487	0.558071	chr17_46224961_46225720	8.13392e-13	0.999964	2.6824e-05	0	0	KANSL1-AS1	3.5	1	eQTL	chr17:45819660:TGGAG:T	TotalSurfaceArea	G	progenitor
chr17:46225386:G:A	-1.43584	2.82288e-21	ENSG00000214401	chr17_46224961_46225720	4.84211e-06	-0.582097	17	0.736487	0.558071	chr17_46224961_46225720	8.13392e-13	0.999964	2.6824e-05	0	0	KANSL1-AS1	3.5	1	eQTL	chr17:45820356:T:C	TotalSurfaceArea	G	progenitor
chr17:46225386:G:A	-1.43584	2.82288e-21	ENSG00000214401	chr17_46224961_46225720	4.84211e-06	-0.582097	17	0.736487	0.558071	chr17_46224961_46225720	8.13392e-13	0.999964	2.6824e-05	0	0	KANSL1-AS1	3.5	1	eQTL	chr17:46751565:G:A	TotalSurfaceArea	G	progenitor
chr17:46225515:C:T	-1.43584	2.82288e-21	ENSG00000214401	chr17_46224961_46225720	4.84211e-06	-0.582097	17	0.736487	0.558071	chr17_46224961_46225720	8.13392e-13	0.999964	2.6824e-05	0	0	KANSL1-AS1	3.5	1	eQTL	chr17:45819660:TGGAG:T	TotalSurfaceArea	C	progenitor
chr17:46225515:C:T	-1.43584	2.82288e-21	ENSG00000214401	chr17_46224961_46225720	4.84211e-06	-0.582097	17	0.736487	0.558071	chr17_46224961_46225720	8.13392e-13	0.999964	2.6824e-05	0	0	KANSL1-AS1	3.5	1	eQTL	chr17:45820356:T:C	TotalSurfaceArea	C	progenitor
chr17:46225515:C:T	-1.43584	2.82288e-21	ENSG00000214401	chr17_46224961_46225720	4.84211e-06	-0.582097	17	0.736487	0.558071	chr17_46224961_46225720	8.13392e-13	0.999964	2.6824e-05	0	0	KANSL1-AS1	3.5	1	eQTL	chr17:46751565:G:A	TotalSurfaceArea	C	progenitor
chr17:46225538:T:C	-1.43584	2.82288e-21	ENSG00000214401	chr17_46224961_46225720	4.84211e-06	-0.582097	17	0.736487	0.558071	chr17_46224961_46225720	8.13392e-13	0.999964	2.6824e-05	0	0	KANSL1-AS1	3.5	1	eQTL	chr17:45819660:TGGAG:T	TotalSurfaceArea	T	progenitor
chr17:46225538:T:C	-1.43584	2.82288e-21	ENSG00000214401	chr17_46224961_46225720	4.84211e-06	-0.582097	17	0.736487	0.558071	chr17_46224961_46225720	8.13392e-13	0.999964	2.6824e-05	0	0	KANSL1-AS1	3.5	1	eQTL	chr17:45820356:T:C	TotalSurfaceArea	T	progenitor
chr17:46225538:T:C	-1.43584	2.82288e-21	ENSG00000214401	chr17_46224961_46225720	4.84211e-06	-0.582097	17	0.736487	0.558071	chr17_46224961_46225720	8.13392e-13	0.999964	2.6824e-05	0	0	KANSL1-AS1	3.5	1	eQTL	chr17:46751565:G:A	TotalSurfaceArea	T	progenitor
chr17:46225386:G:A	-0.784208	5.37768e-07	ENSG00000238083	chr17_46224961_46225720	4.84211e-06	-0.582097	17	0.830534	0.558071	chr17_46224961_46225720	0.00969067	0.97583	0.0144695	0	0	LRRC37A2	2.75	1	eQTL	chr17:45819660:TGGAG:T	TotalSurfaceArea	G	progenitor
chr17:46225386:G:A	-0.784208	5.37768e-07	ENSG00000238083	chr17_46224961_46225720	4.84211e-06	-0.582097	17	0.830534	0.558071	chr17_46224961_46225720	0.00969067	0.97583	0.0144695	0	0	LRRC37A2	2.75	1	eQTL	chr17:45820356:T:C	TotalSurfaceArea	G	progenitor
chr17:46225386:G:A	-0.784208	5.37768e-07	ENSG00000238083	chr17_46224961_46225720	4.84211e-06	-0.582097	17	0.830534	0.558071	chr17_46224961_46225720	0.00969067	0.97583	0.0144695	0	0	LRRC37A2	2.75	1	eQTL	chr17:46751565:G:A	TotalSurfaceArea	G	progenitor
chr17:46225515:C:T	-0.784208	5.37768e-07	ENSG00000238083	chr17_46224961_46225720	4.84211e-06	-0.582097	17	0.830534	0.558071	chr17_46224961_46225720	0.00969067	0.97583	0.0144695	0	0	LRRC37A2	2.75	1	eQTL	chr17:45819660:TGGAG:T	TotalSurfaceArea	C	progenitor
chr17:46225515:C:T	-0.784208	5.37768e-07	ENSG00000238083	chr17_46224961_46225720	4.84211e-06	-0.582097	17	0.830534	0.558071	chr17_46224961_46225720	0.00969067	0.97583	0.0144695	0	0	LRRC37A2	2.75	1	eQTL	chr17:45820356:T:C	TotalSurfaceArea	C	progenitor
chr17:46225515:C:T	-0.784208	5.37768e-07	ENSG00000238083	chr17_46224961_46225720	4.84211e-06	-0.582097	17	0.830534	0.558071	chr17_46224961_46225720	0.00969067	0.97583	0.0144695	0	0	LRRC37A2	2.75	1	eQTL	chr17:46751565:G:A	TotalSurfaceArea	C	progenitor
chr17:46225538:T:C	-0.784208	5.37768e-07	ENSG00000238083	chr17_46224961_46225720	4.84211e-06	-0.582097	17	0.830534	0.558071	chr17_46224961_46225720	0.00969067	0.97583	0.0144695	0	0	LRRC37A2	2.75	1	eQTL	chr17:45819660:TGGAG:T	TotalSurfaceArea	T	progenitor
chr17:46225538:T:C	-0.784208	5.37768e-07	ENSG00000238083	chr17_46224961_46225720	4.84211e-06	-0.582097	17	0.830534	0.558071	chr17_46224961_46225720	0.00969067	0.97583	0.0144695	0	0	LRRC37A2	2.75	1	eQTL	chr17:45820356:T:C	TotalSurfaceArea	T	progenitor
chr17:46225538:T:C	-0.784208	5.37768e-07	ENSG00000238083	chr17_46224961_46225720	4.84211e-06	-0.582097	17	0.830534	0.558071	chr17_46224961_46225720	0.00969067	0.97583	0.0144695	0	0	LRRC37A2	2.75	1	eQTL	chr17:46751565:G:A	TotalSurfaceArea	T	progenitor
chr17:46225386:G:A	-2.5547	9.14655e-30	ENSG00000263503	chr17_46224961_46225720	4.84211e-06	-0.582097	17	0.613479	0.558071	chr17_46224961_46225720	7.70198e-22	0.609383	0.390607	0	0	MAPK8IP1P2	1	1	eQTL	chr17:45819660:TGGAG:T	TotalSurfaceArea	G	progenitor
chr17:46225386:G:A	-2.5547	9.14655e-30	ENSG00000263503	chr17_46224961_46225720	4.84211e-06	-0.582097	17	0.613479	0.558071	chr17_46224961_46225720	7.70198e-22	0.609383	0.390607	0	0	MAPK8IP1P2	1	1	eQTL	chr17:45820356:T:C	TotalSurfaceArea	G	progenitor
chr17:46225386:G:A	-2.5547	9.14655e-30	ENSG00000263503	chr17_46224961_46225720	4.84211e-06	-0.582097	17	0.613479	0.558071	chr17_46224961_46225720	7.70198e-22	0.609383	0.390607	0	0	MAPK8IP1P2	1	1	eQTL	chr17:46751565:G:A	TotalSurfaceArea	G	progenitor
chr17:46225515:C:T	-2.5547	9.14655e-30	ENSG00000263503	chr17_46224961_46225720	4.84211e-06	-0.582097	17	0.613479	0.558071	chr17_46224961_46225720	7.70198e-22	0.609383	0.390607	0	0	MAPK8IP1P2	1	1	eQTL	chr17:45819660:TGGAG:T	TotalSurfaceArea	C	progenitor
chr17:46225515:C:T	-2.5547	9.14655e-30	ENSG00000263503	chr17_46224961_46225720	4.84211e-06	-0.582097	17	0.613479	0.558071	chr17_46224961_46225720	7.70198e-22	0.609383	0.390607	0	0	MAPK8IP1P2	1	1	eQTL	chr17:45820356:T:C	TotalSurfaceArea	C	progenitor
chr17:46225515:C:T	-2.5547	9.14655e-30	ENSG00000263503	chr17_46224961_46225720	4.84211e-06	-0.582097	17	0.613479	0.558071	chr17_46224961_46225720	7.70198e-22	0.609383	0.390607	0	0	MAPK8IP1P2	1	1	eQTL	chr17:46751565:G:A	TotalSurfaceArea	C	progenitor
chr17:46225538:T:C	-2.5547	9.14655e-30	ENSG00000263503	chr17_46224961_46225720	4.84211e-06	-0.582097	17	0.613479	0.558071	chr17_46224961_46225720	7.70198e-22	0.609383	0.390607	0	0	MAPK8IP1P2	1	1	eQTL	chr17:45819660:TGGAG:T	TotalSurfaceArea	T	progenitor
chr17:46225538:T:C	-2.5547	9.14655e-30	ENSG00000263503	chr17_46224961_46225720	4.84211e-06	-0.582097	17	0.613479	0.558071	chr17_46224961_46225720	7.70198e-22	0.609383	0.390607	0	0	MAPK8IP1P2	1	1	eQTL	chr17:45820356:T:C	TotalSurfaceArea	T	progenitor
chr17:46225538:T:C	-2.5547	9.14655e-30	ENSG00000263503	chr17_46224961_46225720	4.84211e-06	-0.582097	17	0.613479	0.558071	chr17_46224961_46225720	7.70198e-22	0.609383	0.390607	0	0	MAPK8IP1P2	1	1	eQTL	chr17:46751565:G:A	TotalSurfaceArea	T	progenitor
chr17:46225386:G:A	-1.24517	1.64227e-08	ENSG00000214401	chr17_46224961_46225720	0.000101602	-0.542479	17	0.769932	0.73173	chr17_46224961_46225720	5.56531e-08	0.981831	0.0180397	0	0	KANSL1-AS1	-0.706044	0.0617444	eQTL	chr17:45819660:TGGAG:T	TotalSurfaceArea	G	neuron
chr17:46225386:G:A	-1.24517	1.64227e-08	ENSG00000214401	chr17_46224961_46225720	0.000101602	-0.542479	17	0.769932	0.73173	chr17_46224961_46225720	5.56531e-08	0.981831	0.0180397	0	0	KANSL1-AS1	-0.706044	0.0617444	eQTL	chr17:45820356:T:C	TotalSurfaceArea	G	neuron
chr17:46225386:G:A	-1.24517	1.64227e-08	ENSG00000214401	chr17_46224961_46225720	0.000101602	-0.542479	17	0.769932	0.73173	chr17_46224961_46225720	5.56531e-08	0.981831	0.0180397	0	0	KANSL1-AS1	-0.713634	0.0238898	eQTL	chr17:46751565:G:A	TotalSurfaceArea	G	neuron
chr17:46225515:C:T	-1.24517	1.64227e-08	ENSG00000214401	chr17_46224961_46225720	0.000101602	-0.542479	17	0.769932	0.73173	chr17_46224961_46225720	5.56531e-08	0.981831	0.0180397	0	0	KANSL1-AS1	-0.706044	0.0617444	eQTL	chr17:45819660:TGGAG:T	TotalSurfaceArea	C	neuron
chr17:46225515:C:T	-1.24517	1.64227e-08	ENSG00000214401	chr17_46224961_46225720	0.000101602	-0.542479	17	0.769932	0.73173	chr17_46224961_46225720	5.56531e-08	0.981831	0.0180397	0	0	KANSL1-AS1	-0.706044	0.0617444	eQTL	chr17:45820356:T:C	TotalSurfaceArea	C	neuron
chr17:46225515:C:T	-1.24517	1.64227e-08	ENSG00000214401	chr17_46224961_46225720	0.000101602	-0.542479	17	0.769932	0.73173	chr17_46224961_46225720	5.56531e-08	0.981831	0.0180397	0	0	KANSL1-AS1	-0.713634	0.0238898	eQTL	chr17:46751565:G:A	TotalSurfaceArea	C	neuron
chr17:46225538:T:C	-1.24517	1.64227e-08	ENSG00000214401	chr17_46224961_46225720	0.000101602	-0.542479	17	0.769932	0.73173	chr17_46224961_46225720	5.56531e-08	0.981831	0.0180397	0	0	KANSL1-AS1	-0.706044	0.0617444	eQTL	chr17:45819660:TGGAG:T	TotalSurfaceArea	T	neuron
chr17:46225538:T:C	-1.24517	1.64227e-08	ENSG00000214401	chr17_46224961_46225720	0.000101602	-0.542479	17	0.769932	0.73173	chr17_46224961_46225720	5.56531e-08	0.981831	0.0180397	0	0	KANSL1-AS1	-0.706044	0.0617444	eQTL	chr17:45820356:T:C	TotalSurfaceArea	T	neuron
chr17:46225538:T:C	-1.24517	1.64227e-08	ENSG00000214401	chr17_46224961_46225720	0.000101602	-0.542479	17	0.769932	0.73173	chr17_46224961_46225720	5.56531e-08	0.981831	0.0180397	0	0	KANSL1-AS1	-0.713634	0.0238898	eQTL	chr17:46751565:G:A	TotalSurfaceArea	T	neuron
chr6:26956197:T:C	0.391415	9.93475e-07	ENSG00000241549	chr6_26956101_26957450	6.14743e-12	0.341046	6	0.370795	0.691899	chr6_26956101_26957450	0.713335	0.286661	4.05408e-06	0	0	GUSBP2	1.5	1	eQTL	chr6:26947221:A:G	SCZ	C	progenitor
chr6:26956271:G:A	0.391415	9.93475e-07	ENSG00000241549	chr6_26956101_26957450	6.14743e-12	0.341046	6	0.370795	0.691899	chr6_26956101_26957450	0.713335	0.286661	4.05408e-06	0	0	GUSBP2	1.5	1	eQTL	chr6:26947221:A:G	SCZ	A	progenitor
chr6:27019989:AG:A	0.441554	5.19978e-08	ENSG00000241549	chr6_27019501_27020470	0.000169988	-0.149608	6	0.370795	0.00222329	chr6_27019501_27020470	2.13595e-10	0.54745	0.452123	0	0	GUSBP2	0.365991	0.0331685	eQTL	chr6:26947221:A:G	SCZ	AG	progenitor
chr6:27020121:A:T	0.441554	5.19978e-08	ENSG00000241549	chr6_27019501_27020470	0.000169988	-0.149608	6	0.370795	0.00222329	chr6_27019501_27020470	2.13595e-10	0.54745	0.452123	0	0	GUSBP2	0.365991	0.0331685	eQTL	chr6:26947221:A:G	SCZ	A	progenitor
chr14:41605321:A:G	-0.696051	1.92345e-05	ENSG00000165379	chr14_41604471_41610540	2.69472e-08	-0.435646	14	0.625889	0.577005	chr14_41604471_41610540	0.792408	0.207592	4.76597e-15	0	0	LRFN5	-0.955851	0.00236804	eQTL	chr14:41628734:A:G	MDD	A	progenitor
chr14:41606749:G:T	-0.718862	1.56596e-05	ENSG00000165379	chr14_41604471_41610540	1.93869e-08	-0.448145	14	0.625889	0.577005	chr14_41604471_41610540	0.786402	0.213598	5.89046e-15	0	0	LRFN5	-0.941029	0.00213842	eQTL	chr14:41628734:A:G	MDD	G	progenitor
chr14:41606867:C:CCCG	0.734372	4.12914e-06	ENSG00000165379	chr14_41604471_41610540	2.7696e-09	-0.461693	14	0.625889	0.577005	chr14_41604471_41610540	0.779727	0.220273	2.88618e-14	0	0	LRFN5	0.998037	0.000402815	eQTL	chr14:41628734:A:G	MDD	CCCG	progenitor
chr14:41607134:A:G	-0.718862	1.56596e-05	ENSG00000165379	chr14_41604471_41610540	1.93869e-08	-0.448145	14	0.625889	0.577005	chr14_41604471_41610540	0.786402	0.213598	5.89046e-15	0	0	LRFN5	-0.941029	0.00213842	eQTL	chr14:41628734:A:G	MDD	A	progenitor
chr14:41607231:C:T	0.734372	4.12914e-06	ENSG00000165379	chr14_41604471_41610540	2.7696e-09	-0.461693	14	0.625889	0.577005	chr14_41604471_41610540	0.779727	0.220273	2.88618e-14	0	0	LRFN5	0.998037	0.000402815	eQTL	chr14:41628734:A:G	MDD	T	progenitor
chr14:41607304:GA:G	0.734372	4.12914e-06	ENSG00000165379	chr14_41604471_41610540	2.7696e-09	-0.461693	14	0.625889	0.577005	chr14_41604471_41610540	0.779727	0.220273	2.88618e-14	0	0	LRFN5	0.998037	0.000402815	eQTL	chr14:41628734:A:G	MDD	G	progenitor
chr14:41607437:G:T	-0.718862	1.56596e-05	ENSG00000165379	chr14_41604471_41610540	1.93869e-08	-0.448145	14	0.625889	0.577005	chr14_41604471_41610540	0.786402	0.213598	5.89046e-15	0	0	LRFN5	-0.941029	0.00213842	eQTL	chr14:41628734:A:G	MDD	G	progenitor
chr14:41607542:C:T	0.725135	4.88398e-06	ENSG00000165379	chr14_41604471_41610540	2.83856e-09	0.457162	14	0.625889	0.577005	chr14_41604471_41610540	0.763459	0.236541	2.20734e-14	0	0	LRFN5	0.932989	0.000601574	eQTL	chr14:41628734:A:G	MDD	T	progenitor
chr14:41605321:A:G	-0.524886	2.60358e-06	ENSG00000258636	chr14_41604471_41610540	2.69472e-08	-0.435646	14	0.667875	0.577005	chr14_41604471_41610540	0.677091	0.322909	4.00517e-10	0	0	AL121821.1	-0.678156	0.00151146	eQTL	chr14:41628734:A:G	MDD	A	progenitor
chr14:41606749:G:T	-0.538587	2.44372e-06	ENSG00000258636	chr14_41604471_41610540	1.93869e-08	-0.448145	14	0.667875	0.577005	chr14_41604471_41610540	0.690991	0.309009	4.08964e-10	0	0	AL121821.1	-0.656337	0.00166209	eQTL	chr14:41628734:A:G	MDD	G	progenitor
chr14:41606867:C:CCCG	0.557303	3.8494e-07	ENSG00000258636	chr14_41604471_41610540	2.7696e-09	-0.461693	14	0.667875	0.577005	chr14_41604471_41610540	0.634029	0.365971	4.47449e-09	0	0	AL121821.1	0.727972	0.000134473	eQTL	chr14:41628734:A:G	MDD	CCCG	progenitor
chr14:41607134:A:G	-0.538587	2.44372e-06	ENSG00000258636	chr14_41604471_41610540	1.93869e-08	-0.448145	14	0.667875	0.577005	chr14_41604471_41610540	0.690991	0.309009	4.08964e-10	0	0	AL121821.1	-0.656337	0.00166209	eQTL	chr14:41628734:A:G	MDD	A	progenitor
chr14:41607231:C:T	0.557303	3.8494e-07	ENSG00000258636	chr14_41604471_41610540	2.7696e-09	-0.461693	14	0.667875	0.577005	chr14_41604471_41610540	0.634029	0.365971	4.47449e-09	0	0	AL121821.1	0.727972	0.000134473	eQTL	chr14:41628734:A:G	MDD	T	progenitor
chr14:41607304:GA:G	0.557303	3.8494e-07	ENSG00000258636	chr14_41604471_41610540	2.7696e-09	-0.461693	14	0.667875	0.577005	chr14_41604471_41610540	0.634029	0.365971	4.47449e-09	0	0	AL121821.1	0.727972	0.000134473	eQTL	chr14:41628734:A:G	MDD	G	progenitor
chr14:41607437:G:T	-0.538587	2.44372e-06	ENSG00000258636	chr14_41604471_41610540	1.93869e-08	-0.448145	14	0.667875	0.577005	chr14_41604471_41610540	0.690991	0.309009	4.08964e-10	0	0	AL121821.1	-0.656337	0.00166209	eQTL	chr14:41628734:A:G	MDD	G	progenitor
chr14:41607542:C:T	0.570591	1.30037e-07	ENSG00000258636	chr14_41604471_41610540	2.83856e-09	0.457162	14	0.667875	0.577005	chr14_41604471_41610540	0.545181	0.454819	1.37395e-08	0	0	AL121821.1	0.745397	3.8945e-05	eQTL	chr14:41628734:A:G	MDD	T	progenitor
chr17:46225386:G:A	-0.984205	1.49088e-08	ENSG00000176681	chr17_46224961_46225720	4.84211e-06	-0.582097	17	0.714076	0.558071	chr17_46224961_46225720	0.000198113	0.991819	0.0079733	0	0	LRRC37A	-0.978355	0.00501061	eQTL	chr17:45399441:A:G	Mean_L2_in_anterior_corona_radiata_right_on_FA_fractional_anisotropy_skeleton_from_dMRI_data_1720	G	progenitor
chr17:46225386:G:A	-0.984205	1.49088e-08	ENSG00000176681	chr17_46224961_46225720	4.84211e-06	-0.582097	17	0.714076	0.558071	chr17_46224961_46225720	0.000198113	0.991819	0.0079733	0	0	LRRC37A	-0.953651	0.0123503	eQTL	chr17:45475446:A:G	Area_of_postcentral_in_the_left_hemisphere_generated_by_parcellation_of_the_white_surface_using_Desikan-Killiany_parcellation_669	G	progenitor
chr17:46225386:G:A	-0.984205	1.49088e-08	ENSG00000176681	chr17_46224961_46225720	4.84211e-06	-0.582097	17	0.714076	0.558071	chr17_46224961_46225720	0.000198113	0.991819	0.0079733	0	0	LRRC37A	-0.891192	0.4039	eQTL	chr17:45495053:C:T	Area_of_cuneus_in_the_right_hemisphere_generated_by_parcellation_of_the_white_surface_using_DKT_parcellation_843	G	progenitor
chr17:46225386:G:A	-0.984205	1.49088e-08	ENSG00000176681	chr17_46224961_46225720	4.84211e-06	-0.582097	17	0.714076	0.558071	chr17_46224961_46225720	0.000198113	0.991819	0.0079733	0	0	LRRC37A	-0.891192	0.4039	eQTL	chr17:45495695:T:C	Area_of_inferiortemporal_in_the_right_hemisphere_generated_by_parcellation_of_the_white_surface_using_DKT_parcellation_847	G	progenitor
chr17:46225386:G:A	-0.984205	1.49088e-08	ENSG00000176681	chr17_46224961_46225720	4.84211e-06	-0.582097	17	0.714076	0.558071	chr17_46224961_46225720	0.000198113	0.991819	0.0079733	0	0	LRRC37A	7	1	eQTL	chr17:45496053:C:T	Weighted-mean_MO_diffusion_tensor_mode_in_tract_right_superior_thalamic_radiation_from_dMRI_data_1599	G	progenitor
chr17:46225386:G:A	-0.984205	1.49088e-08	ENSG00000176681	chr17_46224961_46225720	4.84211e-06	-0.582097	17	0.714076	0.558071	chr17_46224961_46225720	0.000198113	0.991819	0.0079733	0	0	LRRC37A	-0.891192	0.4039	eQTL	chr17:45497245:G:A	45497245_3190	G	progenitor
chr17:46225386:G:A	-0.984205	1.49088e-08	ENSG00000176681	chr17_46224961_46225720	4.84211e-06	-0.582097	17	0.714076	0.558071	chr17_46224961_46225720	0.000198113	0.991819	0.0079733	0	0	LRRC37A	7	1	eQTL	chr17:45577102:C:T	Mean_L3_in_anterior_limb_of_internal_capsule_left_on_FA_fractional_anisotropy_skeleton_from_dMRI_data_1763	G	progenitor
chr17:46225386:G:A	-0.984205	1.49088e-08	ENSG00000176681	chr17_46224961_46225720	4.84211e-06	-0.582097	17	0.714076	0.558071	chr17_46224961_46225720	0.000198113	0.991819	0.0079733	0	0	LRRC37A	7	1	eQTL	chr17:45578810:C:A	Mean_MD_mean_diffusivity_in_cingulum_cingulate_gyrus_right_on_FA_fractional_anisotropy_skeleton_from_dMRI_data_1636	G	progenitor
chr17:46225386:G:A	-0.984205	1.49088e-08	ENSG00000176681	chr17_46224961_46225720	4.84211e-06	-0.582097	17	0.714076	0.558071	chr17_46224961_46225720	0.000198113	0.991819	0.0079733	0	0	LRRC37A	7	1	eQTL	chr17:45579901:A:G	Area_of_S-collat-transv-post_in_the_right_hemisphere_generated_by_parcellation_of_the_white_surface_using_Destrieux_a2009s_parcellation_996	G	progenitor
chr17:46225386:G:A	-0.984205	1.49088e-08	ENSG00000176681	chr17_46224961_46225720	4.84211e-06	-0.582097	17	0.714076	0.558071	chr17_46224961_46225720	0.000198113	0.991819	0.0079733	0	0	LRRC37A	7	1	eQTL	chr17:45580027:A:G	Volume_of_Pf_in_the_right_hemisphere_generated_by_subcortical_volumetric_sub-segmentation_of_the_Thalamic_Nuclei_321	G	progenitor
chr17:46225386:G:A	-0.984205	1.49088e-08	ENSG00000176681	chr17_46224961_46225720	4.84211e-06	-0.582097	17	0.714076	0.558071	chr17_46224961_46225720	0.000198113	0.991819	0.0079733	0	0	LRRC37A	7	1	eQTL	chr17:45580074:C:G	Mean_FA_fractional_anisotropy_in_superior_fronto-occipital_fasciculus_left_on_FA_skeleton_from_dMRI_data_1495	G	progenitor
chr17:46225386:G:A	-0.984205	1.49088e-08	ENSG00000176681	chr17_46224961_46225720	4.84211e-06	-0.582097	17	0.714076	0.558071	chr17_46224961_46225720	0.000198113	0.991819	0.0079733	0	0	LRRC37A	7	1	eQTL	chr17:45581043:G:A	Mean_L3_in_superior_fronto-occipital_fasciculus_left_on_FA_fractional_anisotropy_skeleton_from_dMRI_data_1789	G	progenitor
chr17:46225386:G:A	-0.984205	1.49088e-08	ENSG00000176681	chr17_46224961_46225720	4.84211e-06	-0.582097	17	0.714076	0.558071	chr17_46224961_46225720	0.000198113	0.991819	0.0079733	0	0	LRRC37A	7	1	eQTL	chr17:45581412:C:A	Mean_thickness_of_G+S-frontomargin_in_the_left_hemisphere_generated_by_parcellation_of_the_white_surface_using_Destrieux_a2009s_parcellation_1178	G	progenitor
chr17:46225386:G:A	-0.984205	1.49088e-08	ENSG00000176681	chr17_46224961_46225720	4.84211e-06	-0.582097	17	0.714076	0.558071	chr17_46224961_46225720	0.000198113	0.991819	0.0079733	0	0	LRRC37A	7	1	eQTL	chr17:45582609:T:C	Area_of_G-oc-temp-med-Parahip_in_the_left_hemisphere_generated_by_parcellation_of_the_white_surface_using_Destrieux_a2009s_parcellation_894	G	progenitor
chr17:46225386:G:A	-0.984205	1.49088e-08	ENSG00000176681	chr17_46224961_46225720	4.84211e-06	-0.582097	17	0.714076	0.558071	chr17_46224961_46225720	0.000198113	0.991819	0.0079733	0	0	LRRC37A	7	1	eQTL	chr17:45584435:T:G	Mean_L3_in_fornix_cres+stria_terminalis_left_on_FA_fractional_anisotropy_skeleton_from_dMRI_data_1785	G	progenitor
chr17:46225386:G:A	-0.984205	1.49088e-08	ENSG00000176681	chr17_46224961_46225720	4.84211e-06	-0.582097	17	0.714076	0.558071	chr17_46224961_46225720	0.000198113	0.991819	0.0079733	0	0	LRRC37A	7	1	eQTL	chr17:45584654:A:G	Volume_of_Pf_in_the_left_hemisphere_generated_by_subcortical_volumetric_sub-segmentation_of_the_Thalamic_Nuclei_297	G	progenitor
chr17:46225386:G:A	-0.984205	1.49088e-08	ENSG00000176681	chr17_46224961_46225720	4.84211e-06	-0.582097	17	0.714076	0.558071	chr17_46224961_46225720	0.000198113	0.991819	0.0079733	0	0	LRRC37A	-1.22326	0.0131369	eQTL	chr17:45586089:C:CT	Mean_OD_orientation_dispersion_index_in_posterior_thalamic_radiation_left_on_FA_fractional_anisotropy_skeleton_from_dMRI_data_2006	G	progenitor
chr17:46225386:G:A	-0.984205	1.49088e-08	ENSG00000176681	chr17_46224961_46225720	4.84211e-06	-0.582097	17	0.714076	0.558071	chr17_46224961_46225720	0.000198113	0.991819	0.0079733	0	0	LRRC37A	7	1	eQTL	chr17:45587956:C:T	Area_of_G-oc-temp-lat-fusifor_in_the_left_hemisphere_generated_by_parcellation_of_the_white_surface_using_Destrieux_a2009s_parcellation_892	G	progenitor
chr17:46225386:G:A	-0.984205	1.49088e-08	ENSG00000176681	chr17_46224961_46225720	4.84211e-06	-0.582097	17	0.714076	0.558071	chr17_46224961_46225720	0.000198113	0.991819	0.0079733	0	0	LRRC37A	7	1	eQTL	chr17:45588102:T:G	Area_of_TotalSurface_in_the_right_hemisphere_generated_by_parcellation_of_the_pial_surface_using_Desikan-Killiany_parcellation_749	G	progenitor
chr17:46225386:G:A	-0.984205	1.49088e-08	ENSG00000176681	chr17_46224961_46225720	4.84211e-06	-0.582097	17	0.714076	0.558071	chr17_46224961_46225720	0.000198113	0.991819	0.0079733	0	0	LRRC37A	7	1	eQTL	chr17:45588635:A:C	Mean_L3_in_superior_longitudinal_fasciculus_right_on_FA_fractional_anisotropy_skeleton_from_dMRI_data_1786	G	progenitor
chr17:46225386:G:A	-0.984205	1.49088e-08	ENSG00000176681	chr17_46224961_46225720	4.84211e-06	-0.582097	17	0.714076	0.558071	chr17_46224961_46225720	0.000198113	0.991819	0.0079733	0	0	LRRC37A	7	1	eQTL	chr17:45588636:AT:A	Mean_L3_in_external_capsule_left_on_FA_fractional_anisotropy_skeleton_from_dMRI_data_1779	G	progenitor
chr17:46225386:G:A	-0.984205	1.49088e-08	ENSG00000176681	chr17_46224961_46225720	4.84211e-06	-0.582097	17	0.714076	0.558071	chr17_46224961_46225720	0.000198113	0.991819	0.0079733	0	0	LRRC37A	7	1	eQTL	chr17:45590047:CTT:C	Area_of_G+S-occipital-inf_in_the_right_hemisphere_generated_by_parcellation_of_the_white_surface_using_Destrieux_a2009s_parcellation_947	G	progenitor
chr17:46225386:G:A	-0.984205	1.49088e-08	ENSG00000176681	chr17_46224961_46225720	4.84211e-06	-0.582097	17	0.714076	0.558071	chr17_46224961_46225720	0.000198113	0.991819	0.0079733	0	0	LRRC37A	7	1	eQTL	chr17:45591089:T:G	Weighted-mean_L1_in_tract_right_inferior_fronto-occipital_fasciculus_from_dMRI_data_1834	G	progenitor
chr17:46225386:G:A	-0.984205	1.49088e-08	ENSG00000176681	chr17_46224961_46225720	4.84211e-06	-0.582097	17	0.714076	0.558071	chr17_46224961_46225720	0.000198113	0.991819	0.0079733	0	0	LRRC37A	-0.711573	0.117008	eQTL	chr17:45591484:T:C	Mean_thickness_of_parstriangularis_in_the_left_hemisphere_generated_by_parcellation_of_the_white_surface_using_DKT_parcellation_1133	G	progenitor
chr17:46225386:G:A	-0.984205	1.49088e-08	ENSG00000176681	chr17_46224961_46225720	4.84211e-06	-0.582097	17	0.714076	0.558071	chr17_46224961_46225720	0.000198113	0.991819	0.0079733	0	0	LRRC37A	7	1	eQTL	chr17:45592971:C:CT	Weighted-mean_L1_in_tract_right_superior_longitudinal_fasciculus_from_dMRI_data_1843	G	progenitor
chr17:46225386:G:A	-0.984205	1.49088e-08	ENSG00000176681	chr17_46224961_46225720	4.84211e-06	-0.582097	17	0.714076	0.558071	chr17_46224961_46225720	0.000198113	0.991819	0.0079733	0	0	LRRC37A	7	1	eQTL	chr17:45593388:G:A	45593388_3402	G	progenitor
chr17:46225386:G:A	-0.984205	1.49088e-08	ENSG00000176681	chr17_46224961_46225720	4.84211e-06	-0.582097	17	0.714076	0.558071	chr17_46224961_46225720	0.000198113	0.991819	0.0079733	0	0	LRRC37A	7	1	eQTL	chr17:45593574:A:G	Median_T2star_in_right_putamen_from_SWI_data_1443	G	progenitor
chr17:46225386:G:A	-0.984205	1.49088e-08	ENSG00000176681	chr17_46224961_46225720	4.84211e-06	-0.582097	17	0.714076	0.558071	chr17_46224961_46225720	0.000198113	0.991819	0.0079733	0	0	LRRC37A	7	1	eQTL	chr17:45593700:G:GA	Mean_L2_in_external_capsule_left_on_FA_fractional_anisotropy_skeleton_from_dMRI_data_1731	G	progenitor
chr17:46225386:G:A	-0.984205	1.49088e-08	ENSG00000176681	chr17_46224961_46225720	4.84211e-06	-0.582097	17	0.714076	0.558071	chr17_46224961_46225720	0.000198113	0.991819	0.0079733	0	0	LRRC37A	7	1	eQTL	chr17:45594105:T:C	Mean_L1_in_anterior_limb_of_internal_capsule_left_on_FA_fractional_anisotropy_skeleton_from_dMRI_data_1667	G	progenitor
chr17:46225386:G:A	-0.984205	1.49088e-08	ENSG00000176681	chr17_46224961_46225720	4.84211e-06	-0.582097	17	0.714076	0.558071	chr17_46224961_46225720	0.000198113	0.991819	0.0079733	0	0	LRRC37A	7	1	eQTL	chr17:45596426:A:G	Area_of_G-occipital-middle_in_the_left_hemisphere_generated_by_parcellation_of_the_white_surface_using_Destrieux_a2009s_parcellation_890	G	progenitor
chr17:46225386:G:A	-0.984205	1.49088e-08	ENSG00000176681	chr17_46224961_46225720	4.84211e-06	-0.582097	17	0.714076	0.558071	chr17_46224961_46225720	0.000198113	0.991819	0.0079733	0	0	LRRC37A	-1.52808	0.00227754	eQTL	chr17:45598096:G:T	Volume_of_fusiform_in_the_left_hemisphere_generated_by_parcellation_of_the_white_surface_using_Desikan-Killiany_parcellation_349	G	progenitor
chr17:46225386:G:A	-0.984205	1.49088e-08	ENSG00000176681	chr17_46224961_46225720	4.84211e-06	-0.582097	17	0.714076	0.558071	chr17_46224961_46225720	0.000198113	0.991819	0.0079733	0	0	LRRC37A	7	1	eQTL	chr17:45598123:A:T	Mean_L2_in_anterior_limb_of_internal_capsule_left_on_FA_fractional_anisotropy_skeleton_from_dMRI_data_1715	G	progenitor
chr17:46225386:G:A	-0.984205	1.49088e-08	ENSG00000176681	chr17_46224961_46225720	4.84211e-06	-0.582097	17	0.714076	0.558071	chr17_46224961_46225720	0.000198113	0.991819	0.0079733	0	0	LRRC37A	7	1	eQTL	chr17:45601827:G:A	Mean_thickness_of_S-orbital-H-Shaped_in_the_left_hemisphere_generated_by_parcellation_of_the_white_surface_using_Destrieux_a2009s_parcellation_1241	G	progenitor
chr17:46225386:G:A	-0.984205	1.49088e-08	ENSG00000176681	chr17_46224961_46225720	4.84211e-06	-0.582097	17	0.714076	0.558071	chr17_46224961_46225720	0.000198113	0.991819	0.0079733	0	0	LRRC37A	7	1	eQTL	chr17:45603783:C:CA	Mean_ICVF_intra-cellular_volume_fraction_in_retrolenticular_part_of_internal_capsule_right_on_FA_fractional_anisotropy_skeleton_from_dMRI_data_1922	G	progenitor
chr17:46225386:G:A	-0.984205	1.49088e-08	ENSG00000176681	chr17_46224961_46225720	4.84211e-06	-0.582097	17	0.714076	0.558071	chr17_46224961_46225720	0.000198113	0.991819	0.0079733	0	0	LRRC37A	7	1	eQTL	chr17:45604372:C:T	Mean_thickness_of_middletemporal_in_the_right_hemisphere_generated_by_parcellation_of_the_white_surface_using_DKT_parcellation_1159	G	progenitor
chr17:46225386:G:A	-0.984205	1.49088e-08	ENSG00000176681	chr17_46224961_46225720	4.84211e-06	-0.582097	17	0.714076	0.558071	chr17_46224961_46225720	0.000198113	0.991819	0.0079733	0	0	LRRC37A	7	1	eQTL	chr17:45604405:C:T	Area_of_lingual_in_the_left_hemisphere_generated_by_parcellation_of_the_pial_surface_using_Desikan-Killiany_parcellation_728	G	progenitor
chr17:46225386:G:A	-0.984205	1.49088e-08	ENSG00000176681	chr17_46224961_46225720	4.84211e-06	-0.582097	17	0.714076	0.558071	chr17_46224961_46225720	0.000198113	0.991819	0.0079733	0	0	LRRC37A	7	1	eQTL	chr17:45604644:C:T	Mean_OD_orientation_dispersion_index_in_posterior_corona_radiata_right_on_FA_fractional_anisotropy_skeleton_from_dMRI_data_2003	G	progenitor
chr17:46225386:G:A	-0.984205	1.49088e-08	ENSG00000176681	chr17_46224961_46225720	4.84211e-06	-0.582097	17	0.714076	0.558071	chr17_46224961_46225720	0.000198113	0.991819	0.0079733	0	0	LRRC37A	7	1	eQTL	chr17:45604732:A:C	Weighted-mean_L1_in_tract_left_inferior_fronto-occipital_fasciculus_from_dMRI_data_1833	G	progenitor
chr17:46225386:G:A	-0.984205	1.49088e-08	ENSG00000176681	chr17_46224961_46225720	4.84211e-06	-0.582097	17	0.714076	0.558071	chr17_46224961_46225720	0.000198113	0.991819	0.0079733	0	0	LRRC37A	7	1	eQTL	chr17:45607925:CA:C	Mean_thickness_of_S-collat-transv-ant_in_the_right_hemisphere_generated_by_parcellation_of_the_white_surface_using_Destrieux_a2009s_parcellation_1301	G	progenitor
chr17:46225386:G:A	-0.984205	1.49088e-08	ENSG00000176681	chr17_46224961_46225720	4.84211e-06	-0.582097	17	0.714076	0.558071	chr17_46224961_46225720	0.000198113	0.991819	0.0079733	0	0	LRRC37A	7	1	eQTL	chr17:45609053:A:C	Area_of_TotalSurface_in_the_left_hemisphere_generated_by_parcellation_of_the_pial_surface_using_Desikan-Killiany_parcellation_716	G	progenitor
chr17:46225386:G:A	-0.984205	1.49088e-08	ENSG00000176681	chr17_46224961_46225720	4.84211e-06	-0.582097	17	0.714076	0.558071	chr17_46224961_46225720	0.000198113	0.991819	0.0079733	0	0	LRRC37A	7	1	eQTL	chr17:45609054:A:G	Volume_of_CerebralWhiteMatter_in_the_left_hemisphere_generated_by_subcortical_volumetric_segmentation_aseg_190	G	progenitor
chr17:46225386:G:A	-0.984205	1.49088e-08	ENSG00000176681	chr17_46224961_46225720	4.84211e-06	-0.582097	17	0.714076	0.558071	chr17_46224961_46225720	0.000198113	0.991819	0.0079733	0	0	LRRC37A	7	1	eQTL	chr17:45609902:G:A	Mean_L3_in_anterior_limb_of_internal_capsule_right_on_FA_fractional_anisotropy_skeleton_from_dMRI_data_1762	G	progenitor
chr17:46225386:G:A	-0.984205	1.49088e-08	ENSG00000176681	chr17_46224961_46225720	4.84211e-06	-0.582097	17	0.714076	0.558071	chr17_46224961_46225720	0.000198113	0.991819	0.0079733	0	0	LRRC37A	-1.57605	0.000875616	eQTL	chr17:45616013:TA:T	Volume_of_molecular-layer-HP-head_in_the_right_hemisphere_generated_by_subcortical_volumetric_sub-segmentation_of_the_Hippocampal_Subfields_274	G	progenitor
chr17:46225386:G:A	-0.984205	1.49088e-08	ENSG00000176681	chr17_46224961_46225720	4.84211e-06	-0.582097	17	0.714076	0.558071	chr17_46224961_46225720	0.000198113	0.991819	0.0079733	0	0	LRRC37A	7	1	eQTL	chr17:45618793:A:T	Mean_L3_in_posterior_limb_of_internal_capsule_right_on_FA_fractional_anisotropy_skeleton_from_dMRI_data_1764	G	progenitor
chr17:46225386:G:A	-0.984205	1.49088e-08	ENSG00000176681	chr17_46224961_46225720	4.84211e-06	-0.582097	17	0.714076	0.558071	chr17_46224961_46225720	0.000198113	0.991819	0.0079733	0	0	LRRC37A	7	1	eQTL	chr17:45630472:TG:T	Area_of_inferiorparietal_in_the_left_hemisphere_generated_by_parcellation_of_the_white_surface_using_DKT_parcellation_815	G	progenitor
chr17:46225386:G:A	-0.984205	1.49088e-08	ENSG00000176681	chr17_46224961_46225720	4.84211e-06	-0.582097	17	0.714076	0.558071	chr17_46224961_46225720	0.000198113	0.991819	0.0079733	0	0	LRRC37A	7	1	eQTL	chr17:45631049:CA:C	Area_of_fusiform_in_the_right_hemisphere_generated_by_parcellation_of_the_white_surface_using_Desikan-Killiany_parcellation_688	G	progenitor
chr17:46225386:G:A	-0.984205	1.49088e-08	ENSG00000176681	chr17_46224961_46225720	4.84211e-06	-0.582097	17	0.714076	0.558071	chr17_46224961_46225720	0.000198113	0.991819	0.0079733	0	0	LRRC37A	-1.08401	0.00170238	eQTL	chr17:45638873:G:T	Area_of_precuneus_in_the_right_hemisphere_generated_by_parcellation_of_the_white_surface_using_DKT_parcellation_863	G	progenitor
chr17:46225386:G:A	-0.984205	1.49088e-08	ENSG00000176681	chr17_46224961_46225720	4.84211e-06	-0.582097	17	0.714076	0.558071	chr17_46224961_46225720	0.000198113	0.991819	0.0079733	0	0	LRRC37A	7	1	eQTL	chr17:45669244:T:TATC	Area_of_lateraloccipital_in_the_left_hemisphere_generated_by_parcellation_of_the_pial_surface_using_Desikan-Killiany_parcellation_726	G	progenitor
chr17:46225386:G:A	-0.984205	1.49088e-08	ENSG00000176681	chr17_46224961_46225720	4.84211e-06	-0.582097	17	0.714076	0.558071	chr17_46224961_46225720	0.000198113	0.991819	0.0079733	0	0	LRRC37A	7	1	eQTL	chr17:45674232:GT:G	Mean_MD_mean_diffusivity_in_external_capsule_right_on_FA_fractional_anisotropy_skeleton_from_dMRI_data_1634	G	progenitor
chr17:46225386:G:A	-0.984205	1.49088e-08	ENSG00000176681	chr17_46224961_46225720	4.84211e-06	-0.582097	17	0.714076	0.558071	chr17_46224961_46225720	0.000198113	0.991819	0.0079733	0	0	LRRC37A	7	1	eQTL	chr17:45680750:AAAAG:A	Area_of_S-orbital-H-Shaped_in_the_left_hemisphere_generated_by_parcellation_of_the_white_surface_using_Destrieux_a2009s_parcellation_935	G	progenitor
chr17:46225386:G:A	-0.984205	1.49088e-08	ENSG00000176681	chr17_46224961_46225720	4.84211e-06	-0.582097	17	0.714076	0.558071	chr17_46224961_46225720	0.000198113	0.991819	0.0079733	0	0	LRRC37A	7	1	eQTL	chr17:45681521:A:G	Area_of_S-parieto-occipital_in_the_right_hemisphere_generated_by_parcellation_of_the_white_surface_using_Destrieux_a2009s_parcellation_1010	G	progenitor
chr17:46225386:G:A	-0.984205	1.49088e-08	ENSG00000176681	chr17_46224961_46225720	4.84211e-06	-0.582097	17	0.714076	0.558071	chr17_46224961_46225720	0.000198113	0.991819	0.0079733	0	0	LRRC37A	-0.790532	0.0906228	eQTL	chr17:45701314:T:A	Area_of_S-calcarine_in_the_right_hemisphere_generated_by_parcellation_of_the_white_surface_using_Destrieux_a2009s_parcellation_989	G	progenitor
chr17:46225386:G:A	-0.984205	1.49088e-08	ENSG00000176681	chr17_46224961_46225720	4.84211e-06	-0.582097	17	0.714076	0.558071	chr17_46224961_46225720	0.000198113	0.991819	0.0079733	0	0	LRRC37A	-0.790532	0.0906228	eQTL	chr17:45706224:G:A	Mean_thickness_of_rostralanteriorcingulate_in_the_left_hemisphere_generated_by_parcellation_of_the_white_surface_using_DKT_parcellation_1139	G	progenitor
chr17:46225386:G:A	-0.984205	1.49088e-08	ENSG00000176681	chr17_46224961_46225720	4.84211e-06	-0.582097	17	0.714076	0.558071	chr17_46224961_46225720	0.000198113	0.991819	0.0079733	0	0	LRRC37A	-0.790532	0.0906228	eQTL	chr17:45707732:C:T	Mean_MD_mean_diffusivity_in_anterior_limb_of_internal_capsule_right_on_FA_fractional_anisotropy_skeleton_from_dMRI_data_1618	G	progenitor
chr17:46225386:G:A	-0.984205	1.49088e-08	ENSG00000176681	chr17_46224961_46225720	4.84211e-06	-0.582097	17	0.714076	0.558071	chr17_46224961_46225720	0.000198113	0.991819	0.0079733	0	0	LRRC37A	-0.790532	0.0906228	eQTL	chr17:45707738:C:CTTA	Area_of_G-occipital-sup_in_the_right_hemisphere_generated_by_parcellation_of_the_white_surface_using_Destrieux_a2009s_parcellation_965	G	progenitor
chr17:46225386:G:A	-0.984205	1.49088e-08	ENSG00000176681	chr17_46224961_46225720	4.84211e-06	-0.582097	17	0.714076	0.558071	chr17_46224961_46225720	0.000198113	0.991819	0.0079733	0	0	LRRC37A	-0.790532	0.0906228	eQTL	chr17:45720982:T:TTTG	45720982_2168	G	progenitor
chr17:46225386:G:A	-0.984205	1.49088e-08	ENSG00000176681	chr17_46224961_46225720	4.84211e-06	-0.582097	17	0.714076	0.558071	chr17_46224961_46225720	0.000198113	0.991819	0.0079733	0	0	LRRC37A	-0.749666	0.00647441	eQTL	chr17:45751398:G:A	Weighted-mean_ICVF_intra-cellular_volume_fraction_in_tract_left_inferior_longitudinal_fasciculus_from_dMRI_data_1964	G	progenitor
chr17:46225386:G:A	-0.984205	1.49088e-08	ENSG00000176681	chr17_46224961_46225720	4.84211e-06	-0.582097	17	0.714076	0.558071	chr17_46224961_46225720	0.000198113	0.991819	0.0079733	0	0	LRRC37A	-0.774062	0.00311614	eQTL	chr17:45855423:C:T	Mean_ICVF_intra-cellular_volume_fraction_in_anterior_limb_of_internal_capsule_right_on_FA_fractional_anisotropy_skeleton_from_dMRI_data_1918	G	progenitor
chr17:46225386:G:A	-0.984205	1.49088e-08	ENSG00000176681	chr17_46224961_46225720	4.84211e-06	-0.582097	17	0.714076	0.558071	chr17_46224961_46225720	0.000198113	0.991819	0.0079733	0	0	LRRC37A	-0.774062	0.00311614	eQTL	chr17:45855431:G:C	Weighted-mean_OD_orientation_dispersion_index_in_tract_right_inferior_longitudinal_fasciculus_from_dMRI_data_2040	G	progenitor
chr17:46225386:G:A	-0.984205	1.49088e-08	ENSG00000176681	chr17_46224961_46225720	4.84211e-06	-0.582097	17	0.714076	0.558071	chr17_46224961_46225720	0.000198113	0.991819	0.0079733	0	0	LRRC37A	-0.743448	0.0274923	eQTL	chr17:45855824:GTTTTTA:G	Area_of_fusiform_in_the_left_hemisphere_generated_by_parcellation_of_the_pial_surface_using_Desikan-Killiany_parcellation_722	G	progenitor
chr17:46225386:G:A	-0.984205	1.49088e-08	ENSG00000176681	chr17_46224961_46225720	4.84211e-06	-0.582097	17	0.714076	0.558071	chr17_46224961_46225720	0.000198113	0.991819	0.0079733	0	0	LRRC37A	-0.790532	0.0906228	eQTL	chr17:45862029:A:T	Area_of_V2_in_the_left_hemisphere_generated_by_parcellation_of_the_white_surface_using_BA_exvivo_parcellation_792	G	progenitor
chr17:46225386:G:A	-0.984205	1.49088e-08	ENSG00000176681	chr17_46224961_46225720	4.84211e-06	-0.582097	17	0.714076	0.558071	chr17_46224961_46225720	0.000198113	0.991819	0.0079733	0	0	LRRC37A	-0.790532	0.0906228	eQTL	chr17:45936600:T:C	Area_of_inferiorparietal_in_the_right_hemisphere_generated_by_parcellation_of_the_white_surface_using_DKT_parcellation_846	G	progenitor
chr17:46225386:G:A	-0.984205	1.49088e-08	ENSG00000176681	chr17_46224961_46225720	4.84211e-06	-0.582097	17	0.714076	0.558071	chr17_46224961_46225720	0.000198113	0.991819	0.0079733	0	0	LRRC37A	-0.790532	0.0906228	eQTL	chr17:46003858:G:A	Volume_of_grey_matter_in_Left_Pallidum_128	G	progenitor
chr17:46225386:G:A	-0.984205	1.49088e-08	ENSG00000176681	chr17_46224961_46225720	4.84211e-06	-0.582097	17	0.714076	0.558071	chr17_46224961_46225720	0.000198113	0.991819	0.0079733	0	0	LRRC37A	-0.790532	0.0906228	eQTL	chr17:46005162:A:T	Mean_L1_in_anterior_corona_radiata_left_on_FA_fractional_anisotropy_skeleton_from_dMRI_data_1673	G	progenitor
chr17:46225386:G:A	-0.984205	1.49088e-08	ENSG00000176681	chr17_46224961_46225720	4.84211e-06	-0.582097	17	0.714076	0.558071	chr17_46224961_46225720	0.000198113	0.991819	0.0079733	0	0	LRRC37A	-0.790532	0.0906228	eQTL	chr17:46019187:G:A	Mean_thickness_of_G+S-frontomargin_in_the_left_hemisphere_generated_by_parcellation_of_the_white_surface_using_Destrieux_a2009s_parcellation_1178	G	progenitor
chr17:46225386:G:A	-0.984205	1.49088e-08	ENSG00000176681	chr17_46224961_46225720	4.84211e-06	-0.582097	17	0.714076	0.558071	chr17_46224961_46225720	0.000198113	0.991819	0.0079733	0	0	LRRC37A	-0.790532	0.0906228	eQTL	chr17:46035861:T:TG	Area_of_inferiortemporal_in_the_right_hemisphere_generated_by_parcellation_of_the_white_surface_using_DKT_parcellation_847	G	progenitor
chr17:46225386:G:A	-0.984205	1.49088e-08	ENSG00000176681	chr17_46224961_46225720	4.84211e-06	-0.582097	17	0.714076	0.558071	chr17_46224961_46225720	0.000198113	0.991819	0.0079733	0	0	LRRC37A	-0.997937	0.00394192	eQTL	chr17:46056584:CTGATAGAACATTTACCATCAAACT:C	Volume_of_SupraTentorial_in_the_whole_brain_generated_by_subcortical_volumetric_segmentation_aseg_170	G	progenitor
chr17:46225386:G:A	-0.984205	1.49088e-08	ENSG00000176681	chr17_46224961_46225720	4.84211e-06	-0.582097	17	0.714076	0.558071	chr17_46224961_46225720	0.000198113	0.991819	0.0079733	0	0	LRRC37A	-0.790532	0.0906228	eQTL	chr17:46084104:A:C	Weighted-mean_MD_mean_diffusivity_in_tract_right_inferior_fronto-occipital_fasciculus_from_dMRI_data_1807	G	progenitor
chr17:46225386:G:A	-0.984205	1.49088e-08	ENSG00000176681	chr17_46224961_46225720	4.84211e-06	-0.582097	17	0.714076	0.558071	chr17_46224961_46225720	0.000198113	0.991819	0.0079733	0	0	LRRC37A	-0.790532	0.0906228	eQTL	chr17:46105866:C:G	Volume_of_grey_matter_in_Right_Pallidum_129	G	progenitor
chr17:46225386:G:A	-0.984205	1.49088e-08	ENSG00000176681	chr17_46224961_46225720	4.84211e-06	-0.582097	17	0.714076	0.558071	chr17_46224961_46225720	0.000198113	0.991819	0.0079733	0	0	LRRC37A	-0.799805	0.0119792	eQTL	chr17:46115202:C:T	Area_of_inferiorparietal_in_the_left_hemisphere_generated_by_parcellation_of_the_white_surface_using_DKT_parcellation_815	G	progenitor
chr17:46225386:G:A	-0.984205	1.49088e-08	ENSG00000176681	chr17_46224961_46225720	4.84211e-06	-0.582097	17	0.714076	0.558071	chr17_46224961_46225720	0.000198113	0.991819	0.0079733	0	0	LRRC37A	-0.790532	0.0906228	eQTL	chr17:46115224:T:A	Mean_L2_in_external_capsule_left_on_FA_fractional_anisotropy_skeleton_from_dMRI_data_1731	G	progenitor
chr17:46225386:G:A	-0.984205	1.49088e-08	ENSG00000176681	chr17_46224961_46225720	4.84211e-06	-0.582097	17	0.714076	0.558071	chr17_46224961_46225720	0.000198113	0.991819	0.0079733	0	0	LRRC37A	-0.790532	0.0906228	eQTL	chr17:46128324:C:T	Mean_MD_mean_diffusivity_in_anterior_corona_radiata_left_on_FA_fractional_anisotropy_skeleton_from_dMRI_data_1625	G	progenitor
chr17:46225386:G:A	-0.984205	1.49088e-08	ENSG00000176681	chr17_46224961_46225720	4.84211e-06	-0.582097	17	0.714076	0.558071	chr17_46224961_46225720	0.000198113	0.991819	0.0079733	0	0	LRRC37A	-0.790532	0.0906228	eQTL	chr17:46140772:C:T	Area_of_lingual_in_the_left_hemisphere_generated_by_parcellation_of_the_pial_surface_using_Desikan-Killiany_parcellation_728	G	progenitor
chr17:46225386:G:A	-0.984205	1.49088e-08	ENSG00000176681	chr17_46224961_46225720	4.84211e-06	-0.582097	17	0.714076	0.558071	chr17_46224961_46225720	0.000198113	0.991819	0.0079733	0	0	LRRC37A	-0.637931	0.11662	eQTL	chr17:46144653:G:T	Volume_of_molecular-layer-HP-head_in_the_right_hemisphere_generated_by_subcortical_volumetric_sub-segmentation_of_the_Hippocampal_Subfields_274	G	progenitor
chr17:46225386:G:A	-0.984205	1.49088e-08	ENSG00000176681	chr17_46224961_46225720	4.84211e-06	-0.582097	17	0.714076	0.558071	chr17_46224961_46225720	0.000198113	0.991819	0.0079733	0	0	LRRC37A	7	1	eQTL	chr17:46147573:A:T	Area_of_G+S-occipital-inf_in_the_left_hemisphere_generated_by_parcellation_of_the_white_surface_using_Destrieux_a2009s_parcellation_873	G	progenitor
chr17:46225386:G:A	-0.984205	1.49088e-08	ENSG00000176681	chr17_46224961_46225720	4.84211e-06	-0.582097	17	0.714076	0.558071	chr17_46224961_46225720	0.000198113	0.991819	0.0079733	0	0	LRRC37A	7	1	eQTL	chr17:46148965:A:G	Area_of_S-collat-transv-post_in_the_right_hemisphere_generated_by_parcellation_of_the_white_surface_using_Destrieux_a2009s_parcellation_996	G	progenitor
chr17:46225386:G:A	-0.984205	1.49088e-08	ENSG00000176681	chr17_46224961_46225720	4.84211e-06	-0.582097	17	0.714076	0.558071	chr17_46224961_46225720	0.000198113	0.991819	0.0079733	0	0	LRRC37A	7	1	eQTL	chr17:46171833:T:G	46171833_2168	G	progenitor
chr17:46225386:G:A	-0.984205	1.49088e-08	ENSG00000176681	chr17_46224961_46225720	4.84211e-06	-0.582097	17	0.714076	0.558071	chr17_46224961_46225720	0.000198113	0.991819	0.0079733	0	0	LRRC37A	7	1	eQTL	chr17:46174188:ATG:A	Mean_ICVF_intra-cellular_volume_fraction_in_anterior_corona_radiata_left_on_FA_fractional_anisotropy_skeleton_from_dMRI_data_1925	G	progenitor
chr17:46225386:G:A	-0.984205	1.49088e-08	ENSG00000176681	chr17_46224961_46225720	4.84211e-06	-0.582097	17	0.714076	0.558071	chr17_46224961_46225720	0.000198113	0.991819	0.0079733	0	0	LRRC37A	7	1	eQTL	chr17:46179289:G:A	Mean_L1_in_anterior_limb_of_internal_capsule_right_on_FA_fractional_anisotropy_skeleton_from_dMRI_data_1666	G	progenitor
chr17:46225386:G:A	-0.984205	1.49088e-08	ENSG00000176681	chr17_46224961_46225720	4.84211e-06	-0.582097	17	0.714076	0.558071	chr17_46224961_46225720	0.000198113	0.991819	0.0079733	0	0	LRRC37A	7	1	eQTL	chr17:46183479:G:A	Weighted-mean_L1_in_tract_left_superior_longitudinal_fasciculus_from_dMRI_data_1842	G	progenitor
chr17:46225386:G:A	-0.984205	1.49088e-08	ENSG00000176681	chr17_46224961_46225720	4.84211e-06	-0.582097	17	0.714076	0.558071	chr17_46224961_46225720	0.000198113	0.991819	0.0079733	0	0	LRRC37A	7	1	eQTL	chr17:46185216:C:A	Weighted-mean_L1_in_tract_right_uncinate_fasciculus_from_dMRI_data_1847	G	progenitor
chr17:46225386:G:A	-0.984205	1.49088e-08	ENSG00000176681	chr17_46224961_46225720	4.84211e-06	-0.582097	17	0.714076	0.558071	chr17_46224961_46225720	0.000198113	0.991819	0.0079733	0	0	LRRC37A	-0.88693	0.00476283	eQTL	chr17:46200744:AAT:A	Area_of_transversetemporal_in_the_left_hemisphere_generated_by_parcellation_of_the_white_surface_using_Desikan-Killiany_parcellation_680	G	progenitor
chr17:46225386:G:A	-0.984205	1.49088e-08	ENSG00000176681	chr17_46224961_46225720	4.84211e-06	-0.582097	17	0.714076	0.558071	chr17_46224961_46225720	0.000198113	0.991819	0.0079733	0	0	LRRC37A	7	1	eQTL	chr17:46206205:C:T	Mean_MD_mean_diffusivity_in_anterior_limb_of_internal_capsule_left_on_FA_fractional_anisotropy_skeleton_from_dMRI_data_1619	G	progenitor
chr17:46225386:G:A	-0.984205	1.49088e-08	ENSG00000176681	chr17_46224961_46225720	4.84211e-06	-0.582097	17	0.714076	0.558071	chr17_46224961_46225720	0.000198113	0.991819	0.0079733	0	0	LRRC37A	7	1	eQTL	chr17:46210918:G:A	Area_of_supramarginal_in_the_left_hemisphere_generated_by_parcellation_of_the_white_surface_using_Desikan-Killiany_parcellation_678	G	progenitor
chr17:46225386:G:A	-0.984205	1.49088e-08	ENSG00000176681	chr17_46224961_46225720	4.84211e-06	-0.582097	17	0.714076	0.558071	chr17_46224961_46225720	0.000198113	0.991819	0.0079733	0	0	LRRC37A	7	1	eQTL	chr17:46213484:T:A	Mean_thickness_of_S-temporal-sup_in_the_left_hemisphere_generated_by_parcellation_of_the_white_surface_using_Destrieux_a2009s_parcellation_1250	G	progenitor
chr17:46225386:G:A	-0.984205	1.49088e-08	ENSG00000176681	chr17_46224961_46225720	4.84211e-06	-0.582097	17	0.714076	0.558071	chr17_46224961_46225720	0.000198113	0.991819	0.0079733	0	0	LRRC37A	-2.31296	0.000735706	eQTL	chr17:46227518:C:T	Area_of_S-orbital-H-Shaped_in_the_left_hemisphere_generated_by_parcellation_of_the_white_surface_using_Destrieux_a2009s_parcellation_935	G	progenitor
chr17:46225386:G:A	-0.984205	1.49088e-08	ENSG00000176681	chr17_46224961_46225720	4.84211e-06	-0.582097	17	0.714076	0.558071	chr17_46224961_46225720	0.000198113	0.991819	0.0079733	0	0	LRRC37A	-0.711573	0.117008	eQTL	chr17:46228323:A:G	Volume_of_CerebralWhiteMatter_in_the_left_hemisphere_generated_by_subcortical_volumetric_segmentation_aseg_190	G	progenitor
chr17:46225386:G:A	-0.984205	1.49088e-08	ENSG00000176681	chr17_46224961_46225720	4.84211e-06	-0.582097	17	0.714076	0.558071	chr17_46224961_46225720	0.000198113	0.991819	0.0079733	0	0	LRRC37A	7	1	eQTL	chr17:46238580:TTA:T	Mean_thickness_of_middletemporal_in_the_right_hemisphere_generated_by_parcellation_of_the_white_surface_using_Desikan-Killiany_parcellation_1068	G	progenitor
chr17:46225386:G:A	-0.984205	1.49088e-08	ENSG00000176681	chr17_46224961_46225720	4.84211e-06	-0.582097	17	0.714076	0.558071	chr17_46224961_46225720	0.000198113	0.991819	0.0079733	0	0	LRRC37A	7	1	eQTL	chr17:46244112:A:G	Volume_of_brain_grey+white_from_T1_brain_image_10	G	progenitor
chr17:46225386:G:A	-0.984205	1.49088e-08	ENSG00000176681	chr17_46224961_46225720	4.84211e-06	-0.582097	17	0.714076	0.558071	chr17_46224961_46225720	0.000198113	0.991819	0.0079733	0	0	LRRC37A	7	1	eQTL	chr17:46250116:G:A	Area_of_fusiform_in_the_left_hemisphere_generated_by_parcellation_of_the_white_surface_using_Desikan-Killiany_parcellation_654	G	progenitor
chr17:46225386:G:A	-0.984205	1.49088e-08	ENSG00000176681	chr17_46224961_46225720	4.84211e-06	-0.582097	17	0.714076	0.558071	chr17_46224961_46225720	0.000198113	0.991819	0.0079733	0	0	LRRC37A	7	1	eQTL	chr17:46251555:T:G	Mean_thickness_of_S-oc-temp-lat_in_the_left_hemisphere_generated_by_parcellation_of_the_white_surface_using_Destrieux_a2009s_parcellation_1237	G	progenitor
chr17:46225386:G:A	-0.984205	1.49088e-08	ENSG00000176681	chr17_46224961_46225720	4.84211e-06	-0.582097	17	0.714076	0.558071	chr17_46224961_46225720	0.000198113	0.991819	0.0079733	0	0	LRRC37A	-0.743448	0.0274923	eQTL	chr17:46253044:G:A	Area_of_BA1_in_the_right_hemisphere_generated_by_parcellation_of_the_white_surface_using_BA_exvivo_parcellation_796	G	progenitor
chr17:46225386:G:A	-0.984205	1.49088e-08	ENSG00000176681	chr17_46224961_46225720	4.84211e-06	-0.582097	17	0.714076	0.558071	chr17_46224961_46225720	0.000198113	0.991819	0.0079733	0	0	LRRC37A	7	1	eQTL	chr17:46256523:T:C	Median_T2star_in_left_putamen_from_SWI_data_1442	G	progenitor
chr17:46225386:G:A	-0.984205	1.49088e-08	ENSG00000176681	chr17_46224961_46225720	4.84211e-06	-0.582097	17	0.714076	0.558071	chr17_46224961_46225720	0.000198113	0.991819	0.0079733	0	0	LRRC37A	7	1	eQTL	chr17:46258213:G:A	Mean_L1_in_superior_longitudinal_fasciculus_left_on_FA_fractional_anisotropy_skeleton_from_dMRI_data_1691	G	progenitor
chr17:46225386:G:A	-0.984205	1.49088e-08	ENSG00000176681	chr17_46224961_46225720	4.84211e-06	-0.582097	17	0.714076	0.558071	chr17_46224961_46225720	0.000198113	0.991819	0.0079733	0	0	LRRC37A	7	1	eQTL	chr17:46258269:G:A	Mean_OD_orientation_dispersion_index_in_posterior_corona_radiata_right_on_FA_fractional_anisotropy_skeleton_from_dMRI_data_2003	G	progenitor
chr17:46225386:G:A	-0.984205	1.49088e-08	ENSG00000176681	chr17_46224961_46225720	4.84211e-06	-0.582097	17	0.714076	0.558071	chr17_46224961_46225720	0.000198113	0.991819	0.0079733	0	0	LRRC37A	7	1	eQTL	chr17:46260537:C:G	Mean_thickness_of_G-occipital-middle_in_the_left_hemisphere_generated_by_parcellation_of_the_white_surface_using_Destrieux_a2009s_parcellation_1196	G	progenitor
chr17:46225386:G:A	-0.984205	1.49088e-08	ENSG00000176681	chr17_46224961_46225720	4.84211e-06	-0.582097	17	0.714076	0.558071	chr17_46224961_46225720	0.000198113	0.991819	0.0079733	0	0	LRRC37A	7	1	eQTL	chr17:46262241:C:T	Mean_L1_in_external_capsule_left_on_FA_fractional_anisotropy_skeleton_from_dMRI_data_1683	G	progenitor
chr17:46225386:G:A	-0.984205	1.49088e-08	ENSG00000176681	chr17_46224961_46225720	4.84211e-06	-0.582097	17	0.714076	0.558071	chr17_46224961_46225720	0.000198113	0.991819	0.0079733	0	0	LRRC37A	7	1	eQTL	chr17:46262381:TC:T	Area_of_G-occipital-middle_in_the_left_hemisphere_generated_by_parcellation_of_the_white_surface_using_Destrieux_a2009s_parcellation_890	G	progenitor
chr17:46225386:G:A	-0.984205	1.49088e-08	ENSG00000176681	chr17_46224961_46225720	4.84211e-06	-0.582097	17	0.714076	0.558071	chr17_46224961_46225720	0.000198113	0.991819	0.0079733	0	0	LRRC37A	7	1	eQTL	chr17:46263140:C:G	Mean_MD_mean_diffusivity_in_retrolenticular_part_of_internal_capsule_left_on_FA_fractional_anisotropy_skeleton_from_dMRI_data_1623	G	progenitor
chr17:46225386:G:A	-0.984205	1.49088e-08	ENSG00000176681	chr17_46224961_46225720	4.84211e-06	-0.582097	17	0.714076	0.558071	chr17_46224961_46225720	0.000198113	0.991819	0.0079733	0	0	LRRC37A	7	1	eQTL	chr17:46263159:A:C	Area_of_inferiorparietal_in_the_right_hemisphere_generated_by_parcellation_of_the_white_surface_using_Desikan-Killiany_parcellation_689	G	progenitor
chr17:46225386:G:A	-0.984205	1.49088e-08	ENSG00000176681	chr17_46224961_46225720	4.84211e-06	-0.582097	17	0.714076	0.558071	chr17_46224961_46225720	0.000198113	0.991819	0.0079733	0	0	LRRC37A	7	1	eQTL	chr17:46263514:G:GCA	46263514_3190	G	progenitor
chr17:46225386:G:A	-0.984205	1.49088e-08	ENSG00000176681	chr17_46224961_46225720	4.84211e-06	-0.582097	17	0.714076	0.558071	chr17_46224961_46225720	0.000198113	0.991819	0.0079733	0	0	LRRC37A	7	1	eQTL	chr17:46267622:C:G	Mean_MD_mean_diffusivity_in_cingulum_cingulate_gyrus_left_on_FA_fractional_anisotropy_skeleton_from_dMRI_data_1637	G	progenitor
chr17:46225386:G:A	-0.984205	1.49088e-08	ENSG00000176681	chr17_46224961_46225720	4.84211e-06	-0.582097	17	0.714076	0.558071	chr17_46224961_46225720	0.000198113	0.991819	0.0079733	0	0	LRRC37A	7	1	eQTL	chr17:46269852:C:A	Mean_ICVF_intra-cellular_volume_fraction_in_superior_fronto-occipital_fasciculus_right_on_FA_fractional_anisotropy_skeleton_from_dMRI_data_1944	G	progenitor
chr17:46225386:G:A	-0.984205	1.49088e-08	ENSG00000176681	chr17_46224961_46225720	4.84211e-06	-0.582097	17	0.714076	0.558071	chr17_46224961_46225720	0.000198113	0.991819	0.0079733	0	0	LRRC37A	7	1	eQTL	chr17:46275066:AT:A	Volume_of_fusiform_in_the_left_hemisphere_generated_by_parcellation_of_the_white_surface_using_DKT_parcellation_442	G	progenitor
chr17:46225386:G:A	-0.984205	1.49088e-08	ENSG00000176681	chr17_46224961_46225720	4.84211e-06	-0.582097	17	0.714076	0.558071	chr17_46224961_46225720	0.000198113	0.991819	0.0079733	0	0	LRRC37A	-1.71648	0.0222646	eQTL	chr17:46276048:A:G	Mean_L3_in_anterior_limb_of_internal_capsule_right_on_FA_fractional_anisotropy_skeleton_from_dMRI_data_1762	G	progenitor
chr17:46225386:G:A	-0.984205	1.49088e-08	ENSG00000176681	chr17_46224961_46225720	4.84211e-06	-0.582097	17	0.714076	0.558071	chr17_46224961_46225720	0.000198113	0.991819	0.0079733	0	0	LRRC37A	7	1	eQTL	chr17:46276327:T:C	Area_of_G-occipital-sup_in_the_right_hemisphere_generated_by_parcellation_of_the_white_surface_using_Destrieux_a2009s_parcellation_965	G	progenitor
chr17:46225386:G:A	-0.984205	1.49088e-08	ENSG00000176681	chr17_46224961_46225720	4.84211e-06	-0.582097	17	0.714076	0.558071	chr17_46224961_46225720	0.000198113	0.991819	0.0079733	0	0	LRRC37A	7	1	eQTL	chr17:46276362:T:G	Area_of_TotalSurface_in_the_left_hemisphere_generated_by_parcellation_of_the_white_surface_using_Desikan-Killiany_parcellation_648	G	progenitor
chr17:46225386:G:A	-0.984205	1.49088e-08	ENSG00000176681	chr17_46224961_46225720	4.84211e-06	-0.582097	17	0.714076	0.558071	chr17_46224961_46225720	0.000198113	0.991819	0.0079733	0	0	LRRC37A	-0.790532	0.0906228	eQTL	chr17:46277203:TA:T	Mean_OD_orientation_dispersion_index_in_superior_longitudinal_fasciculus_right_on_FA_fractional_anisotropy_skeleton_from_dMRI_data_2017	G	progenitor
chr17:46225386:G:A	-0.984205	1.49088e-08	ENSG00000176681	chr17_46224961_46225720	4.84211e-06	-0.582097	17	0.714076	0.558071	chr17_46224961_46225720	0.000198113	0.991819	0.0079733	0	0	LRRC37A	7	1	eQTL	chr17:46277538:T:C	Mean_L1_in_uncinate_fasciculus_right_on_FA_fractional_anisotropy_skeleton_from_dMRI_data_1694	G	progenitor
chr17:46225386:G:A	-0.984205	1.49088e-08	ENSG00000176681	chr17_46224961_46225720	4.84211e-06	-0.582097	17	0.714076	0.558071	chr17_46224961_46225720	0.000198113	0.991819	0.0079733	0	0	LRRC37A	-0.81991	0.0205403	eQTL	chr17:46277938:G:T	Mean_ICVF_intra-cellular_volume_fraction_in_posterior_limb_of_internal_capsule_right_on_FA_fractional_anisotropy_skeleton_from_dMRI_data_1920	G	progenitor
chr17:46225386:G:A	-0.984205	1.49088e-08	ENSG00000176681	chr17_46224961_46225720	4.84211e-06	-0.582097	17	0.714076	0.558071	chr17_46224961_46225720	0.000198113	0.991819	0.0079733	0	0	LRRC37A	-0.81991	0.0205403	eQTL	chr17:46278384:C:T	Area_of_lingual_in_the_left_hemisphere_generated_by_parcellation_of_the_white_surface_using_DKT_parcellation_820	G	progenitor
chr17:46225386:G:A	-0.984205	1.49088e-08	ENSG00000176681	chr17_46224961_46225720	4.84211e-06	-0.582097	17	0.714076	0.558071	chr17_46224961_46225720	0.000198113	0.991819	0.0079733	0	0	LRRC37A	-1.01948	0.00106671	eQTL	chr17:46280519:T:G	Weighted-mean_L1_in_tract_left_posterior_thalamic_radiation_from_dMRI_data_1840	G	progenitor
chr17:46225386:G:A	-0.984205	1.49088e-08	ENSG00000176681	chr17_46224961_46225720	4.84211e-06	-0.582097	17	0.714076	0.558071	chr17_46224961_46225720	0.000198113	0.991819	0.0079733	0	0	LRRC37A	-0.81991	0.0205403	eQTL	chr17:46280780:G:A	Mean_thickness_of_middletemporal_in_the_right_hemisphere_generated_by_parcellation_of_the_white_surface_using_DKT_parcellation_1159	G	progenitor
chr17:46225386:G:A	-0.984205	1.49088e-08	ENSG00000176681	chr17_46224961_46225720	4.84211e-06	-0.582097	17	0.714076	0.558071	chr17_46224961_46225720	0.000198113	0.991819	0.0079733	0	0	LRRC37A	-0.81991	0.0205403	eQTL	chr17:46283575:T:C	Volume_of_GC-ML-DG-body_in_the_left_hemisphere_generated_by_subcortical_volumetric_sub-segmentation_of_the_Hippocampal_Subfields_256	G	progenitor
chr17:46225386:G:A	-0.984205	1.49088e-08	ENSG00000176681	chr17_46224961_46225720	4.84211e-06	-0.582097	17	0.714076	0.558071	chr17_46224961_46225720	0.000198113	0.991819	0.0079733	0	0	LRRC37A	-1.10169	0.00258202	eQTL	chr17:46286266:A:C	Mean_L1_in_superior_corona_radiata_left_on_FA_fractional_anisotropy_skeleton_from_dMRI_data_1675	G	progenitor
chr17:46225386:G:A	-0.984205	1.49088e-08	ENSG00000176681	chr17_46224961_46225720	4.84211e-06	-0.582097	17	0.714076	0.558071	chr17_46224961_46225720	0.000198113	0.991819	0.0079733	0	0	LRRC37A	-0.995167	0.00245923	eQTL	chr17:46504918:T:G	Area_of_S-collat-transv-post_in_the_left_hemisphere_generated_by_parcellation_of_the_white_surface_using_Destrieux_a2009s_parcellation_922	G	progenitor
chr17:46225386:G:A	-0.984205	1.49088e-08	ENSG00000176681	chr17_46224961_46225720	4.84211e-06	-0.582097	17	0.714076	0.558071	chr17_46224961_46225720	0.000198113	0.991819	0.0079733	0	0	LRRC37A	-0.81991	0.0205403	eQTL	chr17:46704858:A:AGT	Mean_thickness_of_S-collat-transv-ant_in_the_left_hemisphere_generated_by_parcellation_of_the_white_surface_using_Destrieux_a2009s_parcellation_1227	G	progenitor
chr17:46225386:G:A	-0.984205	1.49088e-08	ENSG00000176681	chr17_46224961_46225720	4.84211e-06	-0.582097	17	0.714076	0.558071	chr17_46224961_46225720	0.000198113	0.991819	0.0079733	0	0	LRRC37A	-1.18672	0.00236903	eQTL	chr17:45712047:CT:C	Mean_thickness_of_inferiortemporal_in_the_left_hemisphere_generated_by_parcellation_of_the_white_surface_using_Desikan-Killiany_parcellation_1028	G	progenitor
chr17:46225386:G:A	-0.984205	1.49088e-08	ENSG00000176681	chr17_46224961_46225720	4.84211e-06	-0.582097	17	0.714076	0.558071	chr17_46224961_46225720	0.000198113	0.991819	0.0079733	0	0	LRRC37A	-0.9258	3.25651e-05	eQTL	chr17:46047911:CT:C	Area_of_lingual_in_the_right_hemisphere_generated_by_parcellation_of_the_white_surface_using_Desikan-Killiany_parcellation_694	G	progenitor
chr17:46225386:G:A	-0.984205	1.49088e-08	ENSG00000176681	chr17_46224961_46225720	4.84211e-06	-0.582097	17	0.714076	0.558071	chr17_46224961_46225720	0.000198113	0.991819	0.0079733	0	0	LRRC37A	-0.9258	3.25651e-05	eQTL	chr17:46087803:C:T	Area_of_G-oc-temp-med-Lingual_in_the_right_hemisphere_generated_by_parcellation_of_the_white_surface_using_Destrieux_a2009s_parcellation_967	G	progenitor
chr17:46225386:G:A	-0.984205	1.49088e-08	ENSG00000176681	chr17_46224961_46225720	4.84211e-06	-0.582097	17	0.714076	0.558071	chr17_46224961_46225720	0.000198113	0.991819	0.0079733	0	0	LRRC37A	-1.02101	3.22189e-05	eQTL	chr17:46150803:C:T	Mean_L3_in_genu_of_corpus_callosum_on_FA_fractional_anisotropy_skeleton_from_dMRI_data_1748	G	progenitor
chr17:46225386:G:A	-0.984205	1.49088e-08	ENSG00000176681	chr17_46224961_46225720	4.84211e-06	-0.582097	17	0.714076	0.558071	chr17_46224961_46225720	0.000198113	0.991819	0.0079733	0	0	LRRC37A	-0.591299	0.0525964	eQTL	chr17:46177780:C:CT	Mean_ICVF_intra-cellular_volume_fraction_in_posterior_corona_radiata_left_on_FA_fractional_anisotropy_skeleton_from_dMRI_data_1929	G	progenitor
chr17:46225386:G:A	-0.984205	1.49088e-08	ENSG00000176681	chr17_46224961_46225720	4.84211e-06	-0.582097	17	0.714076	0.558071	chr17_46224961_46225720	0.000198113	0.991819	0.0079733	0	0	LRRC37A	-0.957666	7.32858e-05	eQTL	chr17:46180417:A:G	Area_of_TotalSurface_in_the_right_hemisphere_generated_by_parcellation_of_the_pial_surface_using_Desikan-Killiany_parcellation_749	G	progenitor
chr17:46225386:G:A	-0.984205	1.49088e-08	ENSG00000176681	chr17_46224961_46225720	4.84211e-06	-0.582097	17	0.714076	0.558071	chr17_46224961_46225720	0.000198113	0.991819	0.0079733	0	0	LRRC37A	-0.957666	7.32858e-05	eQTL	chr17:46215839:A:G	Mean_FA_fractional_anisotropy_in_genu_of_corpus_callosum_on_FA_skeleton_from_dMRI_data_1454	G	progenitor
chr17:46225386:G:A	-0.984205	1.49088e-08	ENSG00000176681	chr17_46224961_46225720	4.84211e-06	-0.582097	17	0.714076	0.558071	chr17_46224961_46225720	0.000198113	0.991819	0.0079733	0	0	LRRC37A	-1.05604	4.35789e-05	eQTL	chr17:46241497:T:C	Volume_of_BrainSegNotVentSurf_in_the_whole_brain_generated_by_subcortical_volumetric_segmentation_aseg_167	G	progenitor
chr17:46225386:G:A	-0.984205	1.49088e-08	ENSG00000176681	chr17_46224961_46225720	4.84211e-06	-0.582097	17	0.714076	0.558071	chr17_46224961_46225720	0.000198113	0.991819	0.0079733	0	0	LRRC37A	-1.05604	4.35789e-05	eQTL	chr17:46247173:T:C	Mean_L1_in_superior_longitudinal_fasciculus_right_on_FA_fractional_anisotropy_skeleton_from_dMRI_data_1690	G	progenitor
chr17:46225386:G:A	-0.984205	1.49088e-08	ENSG00000176681	chr17_46224961_46225720	4.84211e-06	-0.582097	17	0.714076	0.558071	chr17_46224961_46225720	0.000198113	0.991819	0.0079733	0	0	LRRC37A	-0.995816	0.000206851	eQTL	chr17:46476790:G:A	Area_of_cuneus_in_the_right_hemisphere_generated_by_parcellation_of_the_pial_surface_using_Desikan-Killiany_parcellation_753	G	progenitor
chr17:46225386:G:A	-0.984205	1.49088e-08	ENSG00000176681	chr17_46224961_46225720	4.84211e-06	-0.582097	17	0.714076	0.558071	chr17_46224961_46225720	0.000198113	0.991819	0.0079733	0	0	LRRC37A	-0.995816	0.000206851	eQTL	chr17:46486290:G:A	Volume_of_S-collat-transv-post_in_the_left_hemisphere_generated_by_parcellation_of_the_white_surface_using_Destrieux_a2009s_parcellation_550	G	progenitor
chr17:46225515:C:T	-0.984205	1.49088e-08	ENSG00000176681	chr17_46224961_46225720	4.84211e-06	-0.582097	17	0.714076	0.558071	chr17_46224961_46225720	0.000198113	0.991819	0.0079733	0	0	LRRC37A	-0.978355	0.00501061	eQTL	chr17:45399441:A:G	Mean_L2_in_anterior_corona_radiata_right_on_FA_fractional_anisotropy_skeleton_from_dMRI_data_1720	C	progenitor
chr17:46225515:C:T	-0.984205	1.49088e-08	ENSG00000176681	chr17_46224961_46225720	4.84211e-06	-0.582097	17	0.714076	0.558071	chr17_46224961_46225720	0.000198113	0.991819	0.0079733	0	0	LRRC37A	-0.953651	0.0123503	eQTL	chr17:45475446:A:G	Area_of_postcentral_in_the_left_hemisphere_generated_by_parcellation_of_the_white_surface_using_Desikan-Killiany_parcellation_669	C	progenitor
chr17:46225515:C:T	-0.984205	1.49088e-08	ENSG00000176681	chr17_46224961_46225720	4.84211e-06	-0.582097	17	0.714076	0.558071	chr17_46224961_46225720	0.000198113	0.991819	0.0079733	0	0	LRRC37A	-0.891192	0.4039	eQTL	chr17:45495053:C:T	Area_of_cuneus_in_the_right_hemisphere_generated_by_parcellation_of_the_white_surface_using_DKT_parcellation_843	C	progenitor
chr17:46225515:C:T	-0.984205	1.49088e-08	ENSG00000176681	chr17_46224961_46225720	4.84211e-06	-0.582097	17	0.714076	0.558071	chr17_46224961_46225720	0.000198113	0.991819	0.0079733	0	0	LRRC37A	-0.891192	0.4039	eQTL	chr17:45495695:T:C	Area_of_inferiortemporal_in_the_right_hemisphere_generated_by_parcellation_of_the_white_surface_using_DKT_parcellation_847	C	progenitor
chr17:46225515:C:T	-0.984205	1.49088e-08	ENSG00000176681	chr17_46224961_46225720	4.84211e-06	-0.582097	17	0.714076	0.558071	chr17_46224961_46225720	0.000198113	0.991819	0.0079733	0	0	LRRC37A	7	1	eQTL	chr17:45496053:C:T	Weighted-mean_MO_diffusion_tensor_mode_in_tract_right_superior_thalamic_radiation_from_dMRI_data_1599	C	progenitor
chr17:46225515:C:T	-0.984205	1.49088e-08	ENSG00000176681	chr17_46224961_46225720	4.84211e-06	-0.582097	17	0.714076	0.558071	chr17_46224961_46225720	0.000198113	0.991819	0.0079733	0	0	LRRC37A	-0.891192	0.4039	eQTL	chr17:45497245:G:A	45497245_3190	C	progenitor
chr17:46225515:C:T	-0.984205	1.49088e-08	ENSG00000176681	chr17_46224961_46225720	4.84211e-06	-0.582097	17	0.714076	0.558071	chr17_46224961_46225720	0.000198113	0.991819	0.0079733	0	0	LRRC37A	7	1	eQTL	chr17:45577102:C:T	Mean_L3_in_anterior_limb_of_internal_capsule_left_on_FA_fractional_anisotropy_skeleton_from_dMRI_data_1763	C	progenitor
chr17:46225515:C:T	-0.984205	1.49088e-08	ENSG00000176681	chr17_46224961_46225720	4.84211e-06	-0.582097	17	0.714076	0.558071	chr17_46224961_46225720	0.000198113	0.991819	0.0079733	0	0	LRRC37A	7	1	eQTL	chr17:45578810:C:A	Mean_MD_mean_diffusivity_in_cingulum_cingulate_gyrus_right_on_FA_fractional_anisotropy_skeleton_from_dMRI_data_1636	C	progenitor
chr17:46225515:C:T	-0.984205	1.49088e-08	ENSG00000176681	chr17_46224961_46225720	4.84211e-06	-0.582097	17	0.714076	0.558071	chr17_46224961_46225720	0.000198113	0.991819	0.0079733	0	0	LRRC37A	7	1	eQTL	chr17:45579901:A:G	Area_of_S-collat-transv-post_in_the_right_hemisphere_generated_by_parcellation_of_the_white_surface_using_Destrieux_a2009s_parcellation_996	C	progenitor
chr17:46225515:C:T	-0.984205	1.49088e-08	ENSG00000176681	chr17_46224961_46225720	4.84211e-06	-0.582097	17	0.714076	0.558071	chr17_46224961_46225720	0.000198113	0.991819	0.0079733	0	0	LRRC37A	7	1	eQTL	chr17:45580027:A:G	Volume_of_Pf_in_the_right_hemisphere_generated_by_subcortical_volumetric_sub-segmentation_of_the_Thalamic_Nuclei_321	C	progenitor
chr17:46225515:C:T	-0.984205	1.49088e-08	ENSG00000176681	chr17_46224961_46225720	4.84211e-06	-0.582097	17	0.714076	0.558071	chr17_46224961_46225720	0.000198113	0.991819	0.0079733	0	0	LRRC37A	7	1	eQTL	chr17:45580074:C:G	Mean_FA_fractional_anisotropy_in_superior_fronto-occipital_fasciculus_left_on_FA_skeleton_from_dMRI_data_1495	C	progenitor
chr17:46225515:C:T	-0.984205	1.49088e-08	ENSG00000176681	chr17_46224961_46225720	4.84211e-06	-0.582097	17	0.714076	0.558071	chr17_46224961_46225720	0.000198113	0.991819	0.0079733	0	0	LRRC37A	7	1	eQTL	chr17:45581043:G:A	Mean_L3_in_superior_fronto-occipital_fasciculus_left_on_FA_fractional_anisotropy_skeleton_from_dMRI_data_1789	C	progenitor
chr17:46225515:C:T	-0.984205	1.49088e-08	ENSG00000176681	chr17_46224961_46225720	4.84211e-06	-0.582097	17	0.714076	0.558071	chr17_46224961_46225720	0.000198113	0.991819	0.0079733	0	0	LRRC37A	7	1	eQTL	chr17:45581412:C:A	Mean_thickness_of_G+S-frontomargin_in_the_left_hemisphere_generated_by_parcellation_of_the_white_surface_using_Destrieux_a2009s_parcellation_1178	C	progenitor
chr17:46225515:C:T	-0.984205	1.49088e-08	ENSG00000176681	chr17_46224961_46225720	4.84211e-06	-0.582097	17	0.714076	0.558071	chr17_46224961_46225720	0.000198113	0.991819	0.0079733	0	0	LRRC37A	7	1	eQTL	chr17:45582609:T:C	Area_of_G-oc-temp-med-Parahip_in_the_left_hemisphere_generated_by_parcellation_of_the_white_surface_using_Destrieux_a2009s_parcellation_894	C	progenitor
chr17:46225515:C:T	-0.984205	1.49088e-08	ENSG00000176681	chr17_46224961_46225720	4.84211e-06	-0.582097	17	0.714076	0.558071	chr17_46224961_46225720	0.000198113	0.991819	0.0079733	0	0	LRRC37A	7	1	eQTL	chr17:45584435:T:G	Mean_L3_in_fornix_cres+stria_terminalis_left_on_FA_fractional_anisotropy_skeleton_from_dMRI_data_1785	C	progenitor
chr17:46225515:C:T	-0.984205	1.49088e-08	ENSG00000176681	chr17_46224961_46225720	4.84211e-06	-0.582097	17	0.714076	0.558071	chr17_46224961_46225720	0.000198113	0.991819	0.0079733	0	0	LRRC37A	7	1	eQTL	chr17:45584654:A:G	Volume_of_Pf_in_the_left_hemisphere_generated_by_subcortical_volumetric_sub-segmentation_of_the_Thalamic_Nuclei_297	C	progenitor
chr17:46225515:C:T	-0.984205	1.49088e-08	ENSG00000176681	chr17_46224961_46225720	4.84211e-06	-0.582097	17	0.714076	0.558071	chr17_46224961_46225720	0.000198113	0.991819	0.0079733	0	0	LRRC37A	-1.22326	0.0131369	eQTL	chr17:45586089:C:CT	Mean_OD_orientation_dispersion_index_in_posterior_thalamic_radiation_left_on_FA_fractional_anisotropy_skeleton_from_dMRI_data_2006	C	progenitor
chr17:46225515:C:T	-0.984205	1.49088e-08	ENSG00000176681	chr17_46224961_46225720	4.84211e-06	-0.582097	17	0.714076	0.558071	chr17_46224961_46225720	0.000198113	0.991819	0.0079733	0	0	LRRC37A	7	1	eQTL	chr17:45587956:C:T	Area_of_G-oc-temp-lat-fusifor_in_the_left_hemisphere_generated_by_parcellation_of_the_white_surface_using_Destrieux_a2009s_parcellation_892	C	progenitor
chr17:46225515:C:T	-0.984205	1.49088e-08	ENSG00000176681	chr17_46224961_46225720	4.84211e-06	-0.582097	17	0.714076	0.558071	chr17_46224961_46225720	0.000198113	0.991819	0.0079733	0	0	LRRC37A	7	1	eQTL	chr17:45588102:T:G	Area_of_TotalSurface_in_the_right_hemisphere_generated_by_parcellation_of_the_pial_surface_using_Desikan-Killiany_parcellation_749	C	progenitor
chr17:46225515:C:T	-0.984205	1.49088e-08	ENSG00000176681	chr17_46224961_46225720	4.84211e-06	-0.582097	17	0.714076	0.558071	chr17_46224961_46225720	0.000198113	0.991819	0.0079733	0	0	LRRC37A	7	1	eQTL	chr17:45588635:A:C	Mean_L3_in_superior_longitudinal_fasciculus_right_on_FA_fractional_anisotropy_skeleton_from_dMRI_data_1786	C	progenitor
chr17:46225515:C:T	-0.984205	1.49088e-08	ENSG00000176681	chr17_46224961_46225720	4.84211e-06	-0.582097	17	0.714076	0.558071	chr17_46224961_46225720	0.000198113	0.991819	0.0079733	0	0	LRRC37A	7	1	eQTL	chr17:45588636:AT:A	Mean_L3_in_external_capsule_left_on_FA_fractional_anisotropy_skeleton_from_dMRI_data_1779	C	progenitor
chr17:46225515:C:T	-0.984205	1.49088e-08	ENSG00000176681	chr17_46224961_46225720	4.84211e-06	-0.582097	17	0.714076	0.558071	chr17_46224961_46225720	0.000198113	0.991819	0.0079733	0	0	LRRC37A	7	1	eQTL	chr17:45590047:CTT:C	Area_of_G+S-occipital-inf_in_the_right_hemisphere_generated_by_parcellation_of_the_white_surface_using_Destrieux_a2009s_parcellation_947	C	progenitor
chr17:46225515:C:T	-0.984205	1.49088e-08	ENSG00000176681	chr17_46224961_46225720	4.84211e-06	-0.582097	17	0.714076	0.558071	chr17_46224961_46225720	0.000198113	0.991819	0.0079733	0	0	LRRC37A	7	1	eQTL	chr17:45591089:T:G	Weighted-mean_L1_in_tract_right_inferior_fronto-occipital_fasciculus_from_dMRI_data_1834	C	progenitor
chr17:46225515:C:T	-0.984205	1.49088e-08	ENSG00000176681	chr17_46224961_46225720	4.84211e-06	-0.582097	17	0.714076	0.558071	chr17_46224961_46225720	0.000198113	0.991819	0.0079733	0	0	LRRC37A	-0.711573	0.117008	eQTL	chr17:45591484:T:C	Mean_thickness_of_parstriangularis_in_the_left_hemisphere_generated_by_parcellation_of_the_white_surface_using_DKT_parcellation_1133	C	progenitor
chr17:46225515:C:T	-0.984205	1.49088e-08	ENSG00000176681	chr17_46224961_46225720	4.84211e-06	-0.582097	17	0.714076	0.558071	chr17_46224961_46225720	0.000198113	0.991819	0.0079733	0	0	LRRC37A	7	1	eQTL	chr17:45592971:C:CT	Weighted-mean_L1_in_tract_right_superior_longitudinal_fasciculus_from_dMRI_data_1843	C	progenitor
chr17:46225515:C:T	-0.984205	1.49088e-08	ENSG00000176681	chr17_46224961_46225720	4.84211e-06	-0.582097	17	0.714076	0.558071	chr17_46224961_46225720	0.000198113	0.991819	0.0079733	0	0	LRRC37A	7	1	eQTL	chr17:45593388:G:A	45593388_3402	C	progenitor
chr17:46225515:C:T	-0.984205	1.49088e-08	ENSG00000176681	chr17_46224961_46225720	4.84211e-06	-0.582097	17	0.714076	0.558071	chr17_46224961_46225720	0.000198113	0.991819	0.0079733	0	0	LRRC37A	7	1	eQTL	chr17:45593574:A:G	Median_T2star_in_right_putamen_from_SWI_data_1443	C	progenitor
chr17:46225515:C:T	-0.984205	1.49088e-08	ENSG00000176681	chr17_46224961_46225720	4.84211e-06	-0.582097	17	0.714076	0.558071	chr17_46224961_46225720	0.000198113	0.991819	0.0079733	0	0	LRRC37A	7	1	eQTL	chr17:45593700:G:GA	Mean_L2_in_external_capsule_left_on_FA_fractional_anisotropy_skeleton_from_dMRI_data_1731	C	progenitor
chr17:46225515:C:T	-0.984205	1.49088e-08	ENSG00000176681	chr17_46224961_46225720	4.84211e-06	-0.582097	17	0.714076	0.558071	chr17_46224961_46225720	0.000198113	0.991819	0.0079733	0	0	LRRC37A	7	1	eQTL	chr17:45594105:T:C	Mean_L1_in_anterior_limb_of_internal_capsule_left_on_FA_fractional_anisotropy_skeleton_from_dMRI_data_1667	C	progenitor
chr17:46225515:C:T	-0.984205	1.49088e-08	ENSG00000176681	chr17_46224961_46225720	4.84211e-06	-0.582097	17	0.714076	0.558071	chr17_46224961_46225720	0.000198113	0.991819	0.0079733	0	0	LRRC37A	7	1	eQTL	chr17:45596426:A:G	Area_of_G-occipital-middle_in_the_left_hemisphere_generated_by_parcellation_of_the_white_surface_using_Destrieux_a2009s_parcellation_890	C	progenitor
chr17:46225515:C:T	-0.984205	1.49088e-08	ENSG00000176681	chr17_46224961_46225720	4.84211e-06	-0.582097	17	0.714076	0.558071	chr17_46224961_46225720	0.000198113	0.991819	0.0079733	0	0	LRRC37A	-1.52808	0.00227754	eQTL	chr17:45598096:G:T	Volume_of_fusiform_in_the_left_hemisphere_generated_by_parcellation_of_the_white_surface_using_Desikan-Killiany_parcellation_349	C	progenitor
chr17:46225515:C:T	-0.984205	1.49088e-08	ENSG00000176681	chr17_46224961_46225720	4.84211e-06	-0.582097	17	0.714076	0.558071	chr17_46224961_46225720	0.000198113	0.991819	0.0079733	0	0	LRRC37A	7	1	eQTL	chr17:45598123:A:T	Mean_L2_in_anterior_limb_of_internal_capsule_left_on_FA_fractional_anisotropy_skeleton_from_dMRI_data_1715	C	progenitor
chr17:46225515:C:T	-0.984205	1.49088e-08	ENSG00000176681	chr17_46224961_46225720	4.84211e-06	-0.582097	17	0.714076	0.558071	chr17_46224961_46225720	0.000198113	0.991819	0.0079733	0	0	LRRC37A	7	1	eQTL	chr17:45601827:G:A	Mean_thickness_of_S-orbital-H-Shaped_in_the_left_hemisphere_generated_by_parcellation_of_the_white_surface_using_Destrieux_a2009s_parcellation_1241	C	progenitor
chr17:46225515:C:T	-0.984205	1.49088e-08	ENSG00000176681	chr17_46224961_46225720	4.84211e-06	-0.582097	17	0.714076	0.558071	chr17_46224961_46225720	0.000198113	0.991819	0.0079733	0	0	LRRC37A	7	1	eQTL	chr17:45603783:C:CA	Mean_ICVF_intra-cellular_volume_fraction_in_retrolenticular_part_of_internal_capsule_right_on_FA_fractional_anisotropy_skeleton_from_dMRI_data_1922	C	progenitor
chr17:46225515:C:T	-0.984205	1.49088e-08	ENSG00000176681	chr17_46224961_46225720	4.84211e-06	-0.582097	17	0.714076	0.558071	chr17_46224961_46225720	0.000198113	0.991819	0.0079733	0	0	LRRC37A	7	1	eQTL	chr17:45604372:C:T	Mean_thickness_of_middletemporal_in_the_right_hemisphere_generated_by_parcellation_of_the_white_surface_using_DKT_parcellation_1159	C	progenitor
chr17:46225515:C:T	-0.984205	1.49088e-08	ENSG00000176681	chr17_46224961_46225720	4.84211e-06	-0.582097	17	0.714076	0.558071	chr17_46224961_46225720	0.000198113	0.991819	0.0079733	0	0	LRRC37A	7	1	eQTL	chr17:45604405:C:T	Area_of_lingual_in_the_left_hemisphere_generated_by_parcellation_of_the_pial_surface_using_Desikan-Killiany_parcellation_728	C	progenitor
chr17:46225515:C:T	-0.984205	1.49088e-08	ENSG00000176681	chr17_46224961_46225720	4.84211e-06	-0.582097	17	0.714076	0.558071	chr17_46224961_46225720	0.000198113	0.991819	0.0079733	0	0	LRRC37A	7	1	eQTL	chr17:45604644:C:T	Mean_OD_orientation_dispersion_index_in_posterior_corona_radiata_right_on_FA_fractional_anisotropy_skeleton_from_dMRI_data_2003	C	progenitor
chr17:46225515:C:T	-0.984205	1.49088e-08	ENSG00000176681	chr17_46224961_46225720	4.84211e-06	-0.582097	17	0.714076	0.558071	chr17_46224961_46225720	0.000198113	0.991819	0.0079733	0	0	LRRC37A	7	1	eQTL	chr17:45604732:A:C	Weighted-mean_L1_in_tract_left_inferior_fronto-occipital_fasciculus_from_dMRI_data_1833	C	progenitor
chr17:46225515:C:T	-0.984205	1.49088e-08	ENSG00000176681	chr17_46224961_46225720	4.84211e-06	-0.582097	17	0.714076	0.558071	chr17_46224961_46225720	0.000198113	0.991819	0.0079733	0	0	LRRC37A	7	1	eQTL	chr17:45607925:CA:C	Mean_thickness_of_S-collat-transv-ant_in_the_right_hemisphere_generated_by_parcellation_of_the_white_surface_using_Destrieux_a2009s_parcellation_1301	C	progenitor
chr17:46225515:C:T	-0.984205	1.49088e-08	ENSG00000176681	chr17_46224961_46225720	4.84211e-06	-0.582097	17	0.714076	0.558071	chr17_46224961_46225720	0.000198113	0.991819	0.0079733	0	0	LRRC37A	7	1	eQTL	chr17:45609053:A:C	Area_of_TotalSurface_in_the_left_hemisphere_generated_by_parcellation_of_the_pial_surface_using_Desikan-Killiany_parcellation_716	C	progenitor
chr17:46225515:C:T	-0.984205	1.49088e-08	ENSG00000176681	chr17_46224961_46225720	4.84211e-06	-0.582097	17	0.714076	0.558071	chr17_46224961_46225720	0.000198113	0.991819	0.0079733	0	0	LRRC37A	7	1	eQTL	chr17:45609054:A:G	Volume_of_CerebralWhiteMatter_in_the_left_hemisphere_generated_by_subcortical_volumetric_segmentation_aseg_190	C	progenitor
chr17:46225515:C:T	-0.984205	1.49088e-08	ENSG00000176681	chr17_46224961_46225720	4.84211e-06	-0.582097	17	0.714076	0.558071	chr17_46224961_46225720	0.000198113	0.991819	0.0079733	0	0	LRRC37A	7	1	eQTL	chr17:45609902:G:A	Mean_L3_in_anterior_limb_of_internal_capsule_right_on_FA_fractional_anisotropy_skeleton_from_dMRI_data_1762	C	progenitor
chr17:46225515:C:T	-0.984205	1.49088e-08	ENSG00000176681	chr17_46224961_46225720	4.84211e-06	-0.582097	17	0.714076	0.558071	chr17_46224961_46225720	0.000198113	0.991819	0.0079733	0	0	LRRC37A	-1.57605	0.000875616	eQTL	chr17:45616013:TA:T	Volume_of_molecular-layer-HP-head_in_the_right_hemisphere_generated_by_subcortical_volumetric_sub-segmentation_of_the_Hippocampal_Subfields_274	C	progenitor
chr17:46225515:C:T	-0.984205	1.49088e-08	ENSG00000176681	chr17_46224961_46225720	4.84211e-06	-0.582097	17	0.714076	0.558071	chr17_46224961_46225720	0.000198113	0.991819	0.0079733	0	0	LRRC37A	7	1	eQTL	chr17:45618793:A:T	Mean_L3_in_posterior_limb_of_internal_capsule_right_on_FA_fractional_anisotropy_skeleton_from_dMRI_data_1764	C	progenitor
chr17:46225515:C:T	-0.984205	1.49088e-08	ENSG00000176681	chr17_46224961_46225720	4.84211e-06	-0.582097	17	0.714076	0.558071	chr17_46224961_46225720	0.000198113	0.991819	0.0079733	0	0	LRRC37A	7	1	eQTL	chr17:45630472:TG:T	Area_of_inferiorparietal_in_the_left_hemisphere_generated_by_parcellation_of_the_white_surface_using_DKT_parcellation_815	C	progenitor
chr17:46225515:C:T	-0.984205	1.49088e-08	ENSG00000176681	chr17_46224961_46225720	4.84211e-06	-0.582097	17	0.714076	0.558071	chr17_46224961_46225720	0.000198113	0.991819	0.0079733	0	0	LRRC37A	7	1	eQTL	chr17:45631049:CA:C	Area_of_fusiform_in_the_right_hemisphere_generated_by_parcellation_of_the_white_surface_using_Desikan-Killiany_parcellation_688	C	progenitor
chr17:46225515:C:T	-0.984205	1.49088e-08	ENSG00000176681	chr17_46224961_46225720	4.84211e-06	-0.582097	17	0.714076	0.558071	chr17_46224961_46225720	0.000198113	0.991819	0.0079733	0	0	LRRC37A	-1.08401	0.00170238	eQTL	chr17:45638873:G:T	Area_of_precuneus_in_the_right_hemisphere_generated_by_parcellation_of_the_white_surface_using_DKT_parcellation_863	C	progenitor
chr17:46225515:C:T	-0.984205	1.49088e-08	ENSG00000176681	chr17_46224961_46225720	4.84211e-06	-0.582097	17	0.714076	0.558071	chr17_46224961_46225720	0.000198113	0.991819	0.0079733	0	0	LRRC37A	7	1	eQTL	chr17:45669244:T:TATC	Area_of_lateraloccipital_in_the_left_hemisphere_generated_by_parcellation_of_the_pial_surface_using_Desikan-Killiany_parcellation_726	C	progenitor
chr17:46225515:C:T	-0.984205	1.49088e-08	ENSG00000176681	chr17_46224961_46225720	4.84211e-06	-0.582097	17	0.714076	0.558071	chr17_46224961_46225720	0.000198113	0.991819	0.0079733	0	0	LRRC37A	7	1	eQTL	chr17:45674232:GT:G	Mean_MD_mean_diffusivity_in_external_capsule_right_on_FA_fractional_anisotropy_skeleton_from_dMRI_data_1634	C	progenitor
chr17:46225515:C:T	-0.984205	1.49088e-08	ENSG00000176681	chr17_46224961_46225720	4.84211e-06	-0.582097	17	0.714076	0.558071	chr17_46224961_46225720	0.000198113	0.991819	0.0079733	0	0	LRRC37A	7	1	eQTL	chr17:45680750:AAAAG:A	Area_of_S-orbital-H-Shaped_in_the_left_hemisphere_generated_by_parcellation_of_the_white_surface_using_Destrieux_a2009s_parcellation_935	C	progenitor
chr17:46225515:C:T	-0.984205	1.49088e-08	ENSG00000176681	chr17_46224961_46225720	4.84211e-06	-0.582097	17	0.714076	0.558071	chr17_46224961_46225720	0.000198113	0.991819	0.0079733	0	0	LRRC37A	7	1	eQTL	chr17:45681521:A:G	Area_of_S-parieto-occipital_in_the_right_hemisphere_generated_by_parcellation_of_the_white_surface_using_Destrieux_a2009s_parcellation_1010	C	progenitor
chr17:46225515:C:T	-0.984205	1.49088e-08	ENSG00000176681	chr17_46224961_46225720	4.84211e-06	-0.582097	17	0.714076	0.558071	chr17_46224961_46225720	0.000198113	0.991819	0.0079733	0	0	LRRC37A	-0.790532	0.0906228	eQTL	chr17:45701314:T:A	Area_of_S-calcarine_in_the_right_hemisphere_generated_by_parcellation_of_the_white_surface_using_Destrieux_a2009s_parcellation_989	C	progenitor
chr17:46225515:C:T	-0.984205	1.49088e-08	ENSG00000176681	chr17_46224961_46225720	4.84211e-06	-0.582097	17	0.714076	0.558071	chr17_46224961_46225720	0.000198113	0.991819	0.0079733	0	0	LRRC37A	-0.790532	0.0906228	eQTL	chr17:45706224:G:A	Mean_thickness_of_rostralanteriorcingulate_in_the_left_hemisphere_generated_by_parcellation_of_the_white_surface_using_DKT_parcellation_1139	C	progenitor
chr17:46225515:C:T	-0.984205	1.49088e-08	ENSG00000176681	chr17_46224961_46225720	4.84211e-06	-0.582097	17	0.714076	0.558071	chr17_46224961_46225720	0.000198113	0.991819	0.0079733	0	0	LRRC37A	-0.790532	0.0906228	eQTL	chr17:45707732:C:T	Mean_MD_mean_diffusivity_in_anterior_limb_of_internal_capsule_right_on_FA_fractional_anisotropy_skeleton_from_dMRI_data_1618	C	progenitor
chr17:46225515:C:T	-0.984205	1.49088e-08	ENSG00000176681	chr17_46224961_46225720	4.84211e-06	-0.582097	17	0.714076	0.558071	chr17_46224961_46225720	0.000198113	0.991819	0.0079733	0	0	LRRC37A	-0.790532	0.0906228	eQTL	chr17:45707738:C:CTTA	Area_of_G-occipital-sup_in_the_right_hemisphere_generated_by_parcellation_of_the_white_surface_using_Destrieux_a2009s_parcellation_965	C	progenitor
chr17:46225515:C:T	-0.984205	1.49088e-08	ENSG00000176681	chr17_46224961_46225720	4.84211e-06	-0.582097	17	0.714076	0.558071	chr17_46224961_46225720	0.000198113	0.991819	0.0079733	0	0	LRRC37A	-0.790532	0.0906228	eQTL	chr17:45720982:T:TTTG	45720982_2168	C	progenitor
chr17:46225515:C:T	-0.984205	1.49088e-08	ENSG00000176681	chr17_46224961_46225720	4.84211e-06	-0.582097	17	0.714076	0.558071	chr17_46224961_46225720	0.000198113	0.991819	0.0079733	0	0	LRRC37A	-0.749666	0.00647441	eQTL	chr17:45751398:G:A	Weighted-mean_ICVF_intra-cellular_volume_fraction_in_tract_left_inferior_longitudinal_fasciculus_from_dMRI_data_1964	C	progenitor
chr17:46225515:C:T	-0.984205	1.49088e-08	ENSG00000176681	chr17_46224961_46225720	4.84211e-06	-0.582097	17	0.714076	0.558071	chr17_46224961_46225720	0.000198113	0.991819	0.0079733	0	0	LRRC37A	-0.774062	0.00311614	eQTL	chr17:45855423:C:T	Mean_ICVF_intra-cellular_volume_fraction_in_anterior_limb_of_internal_capsule_right_on_FA_fractional_anisotropy_skeleton_from_dMRI_data_1918	C	progenitor
chr17:46225515:C:T	-0.984205	1.49088e-08	ENSG00000176681	chr17_46224961_46225720	4.84211e-06	-0.582097	17	0.714076	0.558071	chr17_46224961_46225720	0.000198113	0.991819	0.0079733	0	0	LRRC37A	-0.774062	0.00311614	eQTL	chr17:45855431:G:C	Weighted-mean_OD_orientation_dispersion_index_in_tract_right_inferior_longitudinal_fasciculus_from_dMRI_data_2040	C	progenitor
chr17:46225515:C:T	-0.984205	1.49088e-08	ENSG00000176681	chr17_46224961_46225720	4.84211e-06	-0.582097	17	0.714076	0.558071	chr17_46224961_46225720	0.000198113	0.991819	0.0079733	0	0	LRRC37A	-0.743448	0.0274923	eQTL	chr17:45855824:GTTTTTA:G	Area_of_fusiform_in_the_left_hemisphere_generated_by_parcellation_of_the_pial_surface_using_Desikan-Killiany_parcellation_722	C	progenitor
chr17:46225515:C:T	-0.984205	1.49088e-08	ENSG00000176681	chr17_46224961_46225720	4.84211e-06	-0.582097	17	0.714076	0.558071	chr17_46224961_46225720	0.000198113	0.991819	0.0079733	0	0	LRRC37A	-0.790532	0.0906228	eQTL	chr17:45862029:A:T	Area_of_V2_in_the_left_hemisphere_generated_by_parcellation_of_the_white_surface_using_BA_exvivo_parcellation_792	C	progenitor
chr17:46225515:C:T	-0.984205	1.49088e-08	ENSG00000176681	chr17_46224961_46225720	4.84211e-06	-0.582097	17	0.714076	0.558071	chr17_46224961_46225720	0.000198113	0.991819	0.0079733	0	0	LRRC37A	-0.790532	0.0906228	eQTL	chr17:45936600:T:C	Area_of_inferiorparietal_in_the_right_hemisphere_generated_by_parcellation_of_the_white_surface_using_DKT_parcellation_846	C	progenitor
chr17:46225515:C:T	-0.984205	1.49088e-08	ENSG00000176681	chr17_46224961_46225720	4.84211e-06	-0.582097	17	0.714076	0.558071	chr17_46224961_46225720	0.000198113	0.991819	0.0079733	0	0	LRRC37A	-0.790532	0.0906228	eQTL	chr17:46003858:G:A	Volume_of_grey_matter_in_Left_Pallidum_128	C	progenitor
chr17:46225515:C:T	-0.984205	1.49088e-08	ENSG00000176681	chr17_46224961_46225720	4.84211e-06	-0.582097	17	0.714076	0.558071	chr17_46224961_46225720	0.000198113	0.991819	0.0079733	0	0	LRRC37A	-0.790532	0.0906228	eQTL	chr17:46005162:A:T	Mean_L1_in_anterior_corona_radiata_left_on_FA_fractional_anisotropy_skeleton_from_dMRI_data_1673	C	progenitor
chr17:46225515:C:T	-0.984205	1.49088e-08	ENSG00000176681	chr17_46224961_46225720	4.84211e-06	-0.582097	17	0.714076	0.558071	chr17_46224961_46225720	0.000198113	0.991819	0.0079733	0	0	LRRC37A	-0.790532	0.0906228	eQTL	chr17:46019187:G:A	Mean_thickness_of_G+S-frontomargin_in_the_left_hemisphere_generated_by_parcellation_of_the_white_surface_using_Destrieux_a2009s_parcellation_1178	C	progenitor
chr17:46225515:C:T	-0.984205	1.49088e-08	ENSG00000176681	chr17_46224961_46225720	4.84211e-06	-0.582097	17	0.714076	0.558071	chr17_46224961_46225720	0.000198113	0.991819	0.0079733	0	0	LRRC37A	-0.790532	0.0906228	eQTL	chr17:46035861:T:TG	Area_of_inferiortemporal_in_the_right_hemisphere_generated_by_parcellation_of_the_white_surface_using_DKT_parcellation_847	C	progenitor
chr17:46225515:C:T	-0.984205	1.49088e-08	ENSG00000176681	chr17_46224961_46225720	4.84211e-06	-0.582097	17	0.714076	0.558071	chr17_46224961_46225720	0.000198113	0.991819	0.0079733	0	0	LRRC37A	-0.997937	0.00394192	eQTL	chr17:46056584:CTGATAGAACATTTACCATCAAACT:C	Volume_of_SupraTentorial_in_the_whole_brain_generated_by_subcortical_volumetric_segmentation_aseg_170	C	progenitor
chr17:46225515:C:T	-0.984205	1.49088e-08	ENSG00000176681	chr17_46224961_46225720	4.84211e-06	-0.582097	17	0.714076	0.558071	chr17_46224961_46225720	0.000198113	0.991819	0.0079733	0	0	LRRC37A	-0.790532	0.0906228	eQTL	chr17:46084104:A:C	Weighted-mean_MD_mean_diffusivity_in_tract_right_inferior_fronto-occipital_fasciculus_from_dMRI_data_1807	C	progenitor
chr17:46225515:C:T	-0.984205	1.49088e-08	ENSG00000176681	chr17_46224961_46225720	4.84211e-06	-0.582097	17	0.714076	0.558071	chr17_46224961_46225720	0.000198113	0.991819	0.0079733	0	0	LRRC37A	-0.790532	0.0906228	eQTL	chr17:46105866:C:G	Volume_of_grey_matter_in_Right_Pallidum_129	C	progenitor
chr17:46225515:C:T	-0.984205	1.49088e-08	ENSG00000176681	chr17_46224961_46225720	4.84211e-06	-0.582097	17	0.714076	0.558071	chr17_46224961_46225720	0.000198113	0.991819	0.0079733	0	0	LRRC37A	-0.799805	0.0119792	eQTL	chr17:46115202:C:T	Area_of_inferiorparietal_in_the_left_hemisphere_generated_by_parcellation_of_the_white_surface_using_DKT_parcellation_815	C	progenitor
chr17:46225515:C:T	-0.984205	1.49088e-08	ENSG00000176681	chr17_46224961_46225720	4.84211e-06	-0.582097	17	0.714076	0.558071	chr17_46224961_46225720	0.000198113	0.991819	0.0079733	0	0	LRRC37A	-0.790532	0.0906228	eQTL	chr17:46115224:T:A	Mean_L2_in_external_capsule_left_on_FA_fractional_anisotropy_skeleton_from_dMRI_data_1731	C	progenitor
chr17:46225515:C:T	-0.984205	1.49088e-08	ENSG00000176681	chr17_46224961_46225720	4.84211e-06	-0.582097	17	0.714076	0.558071	chr17_46224961_46225720	0.000198113	0.991819	0.0079733	0	0	LRRC37A	-0.790532	0.0906228	eQTL	chr17:46128324:C:T	Mean_MD_mean_diffusivity_in_anterior_corona_radiata_left_on_FA_fractional_anisotropy_skeleton_from_dMRI_data_1625	C	progenitor
chr17:46225515:C:T	-0.984205	1.49088e-08	ENSG00000176681	chr17_46224961_46225720	4.84211e-06	-0.582097	17	0.714076	0.558071	chr17_46224961_46225720	0.000198113	0.991819	0.0079733	0	0	LRRC37A	-0.790532	0.0906228	eQTL	chr17:46140772:C:T	Area_of_lingual_in_the_left_hemisphere_generated_by_parcellation_of_the_pial_surface_using_Desikan-Killiany_parcellation_728	C	progenitor
chr17:46225515:C:T	-0.984205	1.49088e-08	ENSG00000176681	chr17_46224961_46225720	4.84211e-06	-0.582097	17	0.714076	0.558071	chr17_46224961_46225720	0.000198113	0.991819	0.0079733	0	0	LRRC37A	-0.637931	0.11662	eQTL	chr17:46144653:G:T	Volume_of_molecular-layer-HP-head_in_the_right_hemisphere_generated_by_subcortical_volumetric_sub-segmentation_of_the_Hippocampal_Subfields_274	C	progenitor
chr17:46225515:C:T	-0.984205	1.49088e-08	ENSG00000176681	chr17_46224961_46225720	4.84211e-06	-0.582097	17	0.714076	0.558071	chr17_46224961_46225720	0.000198113	0.991819	0.0079733	0	0	LRRC37A	7	1	eQTL	chr17:46147573:A:T	Area_of_G+S-occipital-inf_in_the_left_hemisphere_generated_by_parcellation_of_the_white_surface_using_Destrieux_a2009s_parcellation_873	C	progenitor
chr17:46225515:C:T	-0.984205	1.49088e-08	ENSG00000176681	chr17_46224961_46225720	4.84211e-06	-0.582097	17	0.714076	0.558071	chr17_46224961_46225720	0.000198113	0.991819	0.0079733	0	0	LRRC37A	7	1	eQTL	chr17:46148965:A:G	Area_of_S-collat-transv-post_in_the_right_hemisphere_generated_by_parcellation_of_the_white_surface_using_Destrieux_a2009s_parcellation_996	C	progenitor
chr17:46225515:C:T	-0.984205	1.49088e-08	ENSG00000176681	chr17_46224961_46225720	4.84211e-06	-0.582097	17	0.714076	0.558071	chr17_46224961_46225720	0.000198113	0.991819	0.0079733	0	0	LRRC37A	7	1	eQTL	chr17:46171833:T:G	46171833_2168	C	progenitor
chr17:46225515:C:T	-0.984205	1.49088e-08	ENSG00000176681	chr17_46224961_46225720	4.84211e-06	-0.582097	17	0.714076	0.558071	chr17_46224961_46225720	0.000198113	0.991819	0.0079733	0	0	LRRC37A	7	1	eQTL	chr17:46174188:ATG:A	Mean_ICVF_intra-cellular_volume_fraction_in_anterior_corona_radiata_left_on_FA_fractional_anisotropy_skeleton_from_dMRI_data_1925	C	progenitor
chr17:46225515:C:T	-0.984205	1.49088e-08	ENSG00000176681	chr17_46224961_46225720	4.84211e-06	-0.582097	17	0.714076	0.558071	chr17_46224961_46225720	0.000198113	0.991819	0.0079733	0	0	LRRC37A	7	1	eQTL	chr17:46179289:G:A	Mean_L1_in_anterior_limb_of_internal_capsule_right_on_FA_fractional_anisotropy_skeleton_from_dMRI_data_1666	C	progenitor
chr17:46225515:C:T	-0.984205	1.49088e-08	ENSG00000176681	chr17_46224961_46225720	4.84211e-06	-0.582097	17	0.714076	0.558071	chr17_46224961_46225720	0.000198113	0.991819	0.0079733	0	0	LRRC37A	7	1	eQTL	chr17:46183479:G:A	Weighted-mean_L1_in_tract_left_superior_longitudinal_fasciculus_from_dMRI_data_1842	C	progenitor
chr17:46225515:C:T	-0.984205	1.49088e-08	ENSG00000176681	chr17_46224961_46225720	4.84211e-06	-0.582097	17	0.714076	0.558071	chr17_46224961_46225720	0.000198113	0.991819	0.0079733	0	0	LRRC37A	7	1	eQTL	chr17:46185216:C:A	Weighted-mean_L1_in_tract_right_uncinate_fasciculus_from_dMRI_data_1847	C	progenitor
chr17:46225515:C:T	-0.984205	1.49088e-08	ENSG00000176681	chr17_46224961_46225720	4.84211e-06	-0.582097	17	0.714076	0.558071	chr17_46224961_46225720	0.000198113	0.991819	0.0079733	0	0	LRRC37A	-0.88693	0.00476283	eQTL	chr17:46200744:AAT:A	Area_of_transversetemporal_in_the_left_hemisphere_generated_by_parcellation_of_the_white_surface_using_Desikan-Killiany_parcellation_680	C	progenitor
chr17:46225515:C:T	-0.984205	1.49088e-08	ENSG00000176681	chr17_46224961_46225720	4.84211e-06	-0.582097	17	0.714076	0.558071	chr17_46224961_46225720	0.000198113	0.991819	0.0079733	0	0	LRRC37A	7	1	eQTL	chr17:46206205:C:T	Mean_MD_mean_diffusivity_in_anterior_limb_of_internal_capsule_left_on_FA_fractional_anisotropy_skeleton_from_dMRI_data_1619	C	progenitor
chr17:46225515:C:T	-0.984205	1.49088e-08	ENSG00000176681	chr17_46224961_46225720	4.84211e-06	-0.582097	17	0.714076	0.558071	chr17_46224961_46225720	0.000198113	0.991819	0.0079733	0	0	LRRC37A	7	1	eQTL	chr17:46210918:G:A	Area_of_supramarginal_in_the_left_hemisphere_generated_by_parcellation_of_the_white_surface_using_Desikan-Killiany_parcellation_678	C	progenitor
chr17:46225515:C:T	-0.984205	1.49088e-08	ENSG00000176681	chr17_46224961_46225720	4.84211e-06	-0.582097	17	0.714076	0.558071	chr17_46224961_46225720	0.000198113	0.991819	0.0079733	0	0	LRRC37A	7	1	eQTL	chr17:46213484:T:A	Mean_thickness_of_S-temporal-sup_in_the_left_hemisphere_generated_by_parcellation_of_the_white_surface_using_Destrieux_a2009s_parcellation_1250	C	progenitor
chr17:46225515:C:T	-0.984205	1.49088e-08	ENSG00000176681	chr17_46224961_46225720	4.84211e-06	-0.582097	17	0.714076	0.558071	chr17_46224961_46225720	0.000198113	0.991819	0.0079733	0	0	LRRC37A	-2.31296	0.000735706	eQTL	chr17:46227518:C:T	Area_of_S-orbital-H-Shaped_in_the_left_hemisphere_generated_by_parcellation_of_the_white_surface_using_Destrieux_a2009s_parcellation_935	C	progenitor
chr17:46225515:C:T	-0.984205	1.49088e-08	ENSG00000176681	chr17_46224961_46225720	4.84211e-06	-0.582097	17	0.714076	0.558071	chr17_46224961_46225720	0.000198113	0.991819	0.0079733	0	0	LRRC37A	-0.711573	0.117008	eQTL	chr17:46228323:A:G	Volume_of_CerebralWhiteMatter_in_the_left_hemisphere_generated_by_subcortical_volumetric_segmentation_aseg_190	C	progenitor
chr17:46225515:C:T	-0.984205	1.49088e-08	ENSG00000176681	chr17_46224961_46225720	4.84211e-06	-0.582097	17	0.714076	0.558071	chr17_46224961_46225720	0.000198113	0.991819	0.0079733	0	0	LRRC37A	7	1	eQTL	chr17:46238580:TTA:T	Mean_thickness_of_middletemporal_in_the_right_hemisphere_generated_by_parcellation_of_the_white_surface_using_Desikan-Killiany_parcellation_1068	C	progenitor
chr17:46225515:C:T	-0.984205	1.49088e-08	ENSG00000176681	chr17_46224961_46225720	4.84211e-06	-0.582097	17	0.714076	0.558071	chr17_46224961_46225720	0.000198113	0.991819	0.0079733	0	0	LRRC37A	7	1	eQTL	chr17:46244112:A:G	Volume_of_brain_grey+white_from_T1_brain_image_10	C	progenitor
chr17:46225515:C:T	-0.984205	1.49088e-08	ENSG00000176681	chr17_46224961_46225720	4.84211e-06	-0.582097	17	0.714076	0.558071	chr17_46224961_46225720	0.000198113	0.991819	0.0079733	0	0	LRRC37A	7	1	eQTL	chr17:46250116:G:A	Area_of_fusiform_in_the_left_hemisphere_generated_by_parcellation_of_the_white_surface_using_Desikan-Killiany_parcellation_654	C	progenitor
chr17:46225515:C:T	-0.984205	1.49088e-08	ENSG00000176681	chr17_46224961_46225720	4.84211e-06	-0.582097	17	0.714076	0.558071	chr17_46224961_46225720	0.000198113	0.991819	0.0079733	0	0	LRRC37A	7	1	eQTL	chr17:46251555:T:G	Mean_thickness_of_S-oc-temp-lat_in_the_left_hemisphere_generated_by_parcellation_of_the_white_surface_using_Destrieux_a2009s_parcellation_1237	C	progenitor
chr17:46225515:C:T	-0.984205	1.49088e-08	ENSG00000176681	chr17_46224961_46225720	4.84211e-06	-0.582097	17	0.714076	0.558071	chr17_46224961_46225720	0.000198113	0.991819	0.0079733	0	0	LRRC37A	-0.743448	0.0274923	eQTL	chr17:46253044:G:A	Area_of_BA1_in_the_right_hemisphere_generated_by_parcellation_of_the_white_surface_using_BA_exvivo_parcellation_796	C	progenitor
chr17:46225515:C:T	-0.984205	1.49088e-08	ENSG00000176681	chr17_46224961_46225720	4.84211e-06	-0.582097	17	0.714076	0.558071	chr17_46224961_46225720	0.000198113	0.991819	0.0079733	0	0	LRRC37A	7	1	eQTL	chr17:46256523:T:C	Median_T2star_in_left_putamen_from_SWI_data_1442	C	progenitor
chr17:46225515:C:T	-0.984205	1.49088e-08	ENSG00000176681	chr17_46224961_46225720	4.84211e-06	-0.582097	17	0.714076	0.558071	chr17_46224961_46225720	0.000198113	0.991819	0.0079733	0	0	LRRC37A	7	1	eQTL	chr17:46258213:G:A	Mean_L1_in_superior_longitudinal_fasciculus_left_on_FA_fractional_anisotropy_skeleton_from_dMRI_data_1691	C	progenitor
chr17:46225515:C:T	-0.984205	1.49088e-08	ENSG00000176681	chr17_46224961_46225720	4.84211e-06	-0.582097	17	0.714076	0.558071	chr17_46224961_46225720	0.000198113	0.991819	0.0079733	0	0	LRRC37A	7	1	eQTL	chr17:46258269:G:A	Mean_OD_orientation_dispersion_index_in_posterior_corona_radiata_right_on_FA_fractional_anisotropy_skeleton_from_dMRI_data_2003	C	progenitor
chr17:46225515:C:T	-0.984205	1.49088e-08	ENSG00000176681	chr17_46224961_46225720	4.84211e-06	-0.582097	17	0.714076	0.558071	chr17_46224961_46225720	0.000198113	0.991819	0.0079733	0	0	LRRC37A	7	1	eQTL	chr17:46260537:C:G	Mean_thickness_of_G-occipital-middle_in_the_left_hemisphere_generated_by_parcellation_of_the_white_surface_using_Destrieux_a2009s_parcellation_1196	C	progenitor
chr17:46225515:C:T	-0.984205	1.49088e-08	ENSG00000176681	chr17_46224961_46225720	4.84211e-06	-0.582097	17	0.714076	0.558071	chr17_46224961_46225720	0.000198113	0.991819	0.0079733	0	0	LRRC37A	7	1	eQTL	chr17:46262241:C:T	Mean_L1_in_external_capsule_left_on_FA_fractional_anisotropy_skeleton_from_dMRI_data_1683	C	progenitor
chr17:46225515:C:T	-0.984205	1.49088e-08	ENSG00000176681	chr17_46224961_46225720	4.84211e-06	-0.582097	17	0.714076	0.558071	chr17_46224961_46225720	0.000198113	0.991819	0.0079733	0	0	LRRC37A	7	1	eQTL	chr17:46262381:TC:T	Area_of_G-occipital-middle_in_the_left_hemisphere_generated_by_parcellation_of_the_white_surface_using_Destrieux_a2009s_parcellation_890	C	progenitor
chr17:46225515:C:T	-0.984205	1.49088e-08	ENSG00000176681	chr17_46224961_46225720	4.84211e-06	-0.582097	17	0.714076	0.558071	chr17_46224961_46225720	0.000198113	0.991819	0.0079733	0	0	LRRC37A	7	1	eQTL	chr17:46263140:C:G	Mean_MD_mean_diffusivity_in_retrolenticular_part_of_internal_capsule_left_on_FA_fractional_anisotropy_skeleton_from_dMRI_data_1623	C	progenitor
chr17:46225515:C:T	-0.984205	1.49088e-08	ENSG00000176681	chr17_46224961_46225720	4.84211e-06	-0.582097	17	0.714076	0.558071	chr17_46224961_46225720	0.000198113	0.991819	0.0079733	0	0	LRRC37A	7	1	eQTL	chr17:46263159:A:C	Area_of_inferiorparietal_in_the_right_hemisphere_generated_by_parcellation_of_the_white_surface_using_Desikan-Killiany_parcellation_689	C	progenitor
chr17:46225515:C:T	-0.984205	1.49088e-08	ENSG00000176681	chr17_46224961_46225720	4.84211e-06	-0.582097	17	0.714076	0.558071	chr17_46224961_46225720	0.000198113	0.991819	0.0079733	0	0	LRRC37A	7	1	eQTL	chr17:46263514:G:GCA	46263514_3190	C	progenitor
chr17:46225515:C:T	-0.984205	1.49088e-08	ENSG00000176681	chr17_46224961_46225720	4.84211e-06	-0.582097	17	0.714076	0.558071	chr17_46224961_46225720	0.000198113	0.991819	0.0079733	0	0	LRRC37A	7	1	eQTL	chr17:46267622:C:G	Mean_MD_mean_diffusivity_in_cingulum_cingulate_gyrus_left_on_FA_fractional_anisotropy_skeleton_from_dMRI_data_1637	C	progenitor
chr17:46225515:C:T	-0.984205	1.49088e-08	ENSG00000176681	chr17_46224961_46225720	4.84211e-06	-0.582097	17	0.714076	0.558071	chr17_46224961_46225720	0.000198113	0.991819	0.0079733	0	0	LRRC37A	7	1	eQTL	chr17:46269852:C:A	Mean_ICVF_intra-cellular_volume_fraction_in_superior_fronto-occipital_fasciculus_right_on_FA_fractional_anisotropy_skeleton_from_dMRI_data_1944	C	progenitor
chr17:46225515:C:T	-0.984205	1.49088e-08	ENSG00000176681	chr17_46224961_46225720	4.84211e-06	-0.582097	17	0.714076	0.558071	chr17_46224961_46225720	0.000198113	0.991819	0.0079733	0	0	LRRC37A	7	1	eQTL	chr17:46275066:AT:A	Volume_of_fusiform_in_the_left_hemisphere_generated_by_parcellation_of_the_white_surface_using_DKT_parcellation_442	C	progenitor
chr17:46225515:C:T	-0.984205	1.49088e-08	ENSG00000176681	chr17_46224961_46225720	4.84211e-06	-0.582097	17	0.714076	0.558071	chr17_46224961_46225720	0.000198113	0.991819	0.0079733	0	0	LRRC37A	-1.71648	0.0222646	eQTL	chr17:46276048:A:G	Mean_L3_in_anterior_limb_of_internal_capsule_right_on_FA_fractional_anisotropy_skeleton_from_dMRI_data_1762	C	progenitor
chr17:46225515:C:T	-0.984205	1.49088e-08	ENSG00000176681	chr17_46224961_46225720	4.84211e-06	-0.582097	17	0.714076	0.558071	chr17_46224961_46225720	0.000198113	0.991819	0.0079733	0	0	LRRC37A	7	1	eQTL	chr17:46276327:T:C	Area_of_G-occipital-sup_in_the_right_hemisphere_generated_by_parcellation_of_the_white_surface_using_Destrieux_a2009s_parcellation_965	C	progenitor
chr17:46225515:C:T	-0.984205	1.49088e-08	ENSG00000176681	chr17_46224961_46225720	4.84211e-06	-0.582097	17	0.714076	0.558071	chr17_46224961_46225720	0.000198113	0.991819	0.0079733	0	0	LRRC37A	7	1	eQTL	chr17:46276362:T:G	Area_of_TotalSurface_in_the_left_hemisphere_generated_by_parcellation_of_the_white_surface_using_Desikan-Killiany_parcellation_648	C	progenitor
chr17:46225515:C:T	-0.984205	1.49088e-08	ENSG00000176681	chr17_46224961_46225720	4.84211e-06	-0.582097	17	0.714076	0.558071	chr17_46224961_46225720	0.000198113	0.991819	0.0079733	0	0	LRRC37A	-0.790532	0.0906228	eQTL	chr17:46277203:TA:T	Mean_OD_orientation_dispersion_index_in_superior_longitudinal_fasciculus_right_on_FA_fractional_anisotropy_skeleton_from_dMRI_data_2017	C	progenitor
chr17:46225515:C:T	-0.984205	1.49088e-08	ENSG00000176681	chr17_46224961_46225720	4.84211e-06	-0.582097	17	0.714076	0.558071	chr17_46224961_46225720	0.000198113	0.991819	0.0079733	0	0	LRRC37A	7	1	eQTL	chr17:46277538:T:C	Mean_L1_in_uncinate_fasciculus_right_on_FA_fractional_anisotropy_skeleton_from_dMRI_data_1694	C	progenitor
chr17:46225515:C:T	-0.984205	1.49088e-08	ENSG00000176681	chr17_46224961_46225720	4.84211e-06	-0.582097	17	0.714076	0.558071	chr17_46224961_46225720	0.000198113	0.991819	0.0079733	0	0	LRRC37A	-0.81991	0.0205403	eQTL	chr17:46277938:G:T	Mean_ICVF_intra-cellular_volume_fraction_in_posterior_limb_of_internal_capsule_right_on_FA_fractional_anisotropy_skeleton_from_dMRI_data_1920	C	progenitor
chr17:46225515:C:T	-0.984205	1.49088e-08	ENSG00000176681	chr17_46224961_46225720	4.84211e-06	-0.582097	17	0.714076	0.558071	chr17_46224961_46225720	0.000198113	0.991819	0.0079733	0	0	LRRC37A	-0.81991	0.0205403	eQTL	chr17:46278384:C:T	Area_of_lingual_in_the_left_hemisphere_generated_by_parcellation_of_the_white_surface_using_DKT_parcellation_820	C	progenitor
chr17:46225515:C:T	-0.984205	1.49088e-08	ENSG00000176681	chr17_46224961_46225720	4.84211e-06	-0.582097	17	0.714076	0.558071	chr17_46224961_46225720	0.000198113	0.991819	0.0079733	0	0	LRRC37A	-1.01948	0.00106671	eQTL	chr17:46280519:T:G	Weighted-mean_L1_in_tract_left_posterior_thalamic_radiation_from_dMRI_data_1840	C	progenitor
chr17:46225515:C:T	-0.984205	1.49088e-08	ENSG00000176681	chr17_46224961_46225720	4.84211e-06	-0.582097	17	0.714076	0.558071	chr17_46224961_46225720	0.000198113	0.991819	0.0079733	0	0	LRRC37A	-0.81991	0.0205403	eQTL	chr17:46280780:G:A	Mean_thickness_of_middletemporal_in_the_right_hemisphere_generated_by_parcellation_of_the_white_surface_using_DKT_parcellation_1159	C	progenitor
chr17:46225515:C:T	-0.984205	1.49088e-08	ENSG00000176681	chr17_46224961_46225720	4.84211e-06	-0.582097	17	0.714076	0.558071	chr17_46224961_46225720	0.000198113	0.991819	0.0079733	0	0	LRRC37A	-0.81991	0.0205403	eQTL	chr17:46283575:T:C	Volume_of_GC-ML-DG-body_in_the_left_hemisphere_generated_by_subcortical_volumetric_sub-segmentation_of_the_Hippocampal_Subfields_256	C	progenitor
chr17:46225515:C:T	-0.984205	1.49088e-08	ENSG00000176681	chr17_46224961_46225720	4.84211e-06	-0.582097	17	0.714076	0.558071	chr17_46224961_46225720	0.000198113	0.991819	0.0079733	0	0	LRRC37A	-1.10169	0.00258202	eQTL	chr17:46286266:A:C	Mean_L1_in_superior_corona_radiata_left_on_FA_fractional_anisotropy_skeleton_from_dMRI_data_1675	C	progenitor
chr17:46225515:C:T	-0.984205	1.49088e-08	ENSG00000176681	chr17_46224961_46225720	4.84211e-06	-0.582097	17	0.714076	0.558071	chr17_46224961_46225720	0.000198113	0.991819	0.0079733	0	0	LRRC37A	-0.995167	0.00245923	eQTL	chr17:46504918:T:G	Area_of_S-collat-transv-post_in_the_left_hemisphere_generated_by_parcellation_of_the_white_surface_using_Destrieux_a2009s_parcellation_922	C	progenitor
chr17:46225515:C:T	-0.984205	1.49088e-08	ENSG00000176681	chr17_46224961_46225720	4.84211e-06	-0.582097	17	0.714076	0.558071	chr17_46224961_46225720	0.000198113	0.991819	0.0079733	0	0	LRRC37A	-0.81991	0.0205403	eQTL	chr17:46704858:A:AGT	Mean_thickness_of_S-collat-transv-ant_in_the_left_hemisphere_generated_by_parcellation_of_the_white_surface_using_Destrieux_a2009s_parcellation_1227	C	progenitor
chr17:46225515:C:T	-0.984205	1.49088e-08	ENSG00000176681	chr17_46224961_46225720	4.84211e-06	-0.582097	17	0.714076	0.558071	chr17_46224961_46225720	0.000198113	0.991819	0.0079733	0	0	LRRC37A	-1.00187	0.0073138	eQTL	chr17:45594752:A:G	Area_of_BA1_in_the_right_hemisphere_generated_by_parcellation_of_the_white_surface_using_BA_exvivo_parcellation_796	C	progenitor
chr17:46225515:C:T	-0.984205	1.49088e-08	ENSG00000176681	chr17_46224961_46225720	4.84211e-06	-0.582097	17	0.714076	0.558071	chr17_46224961_46225720	0.000198113	0.991819	0.0079733	0	0	LRRC37A	-1.04828	8.94886e-05	eQTL	chr17:45607059:AT:A	Volume_of_fusiform_in_the_right_hemisphere_generated_by_parcellation_of_the_white_surface_using_DKT_parcellation_473	C	progenitor
chr17:46225515:C:T	-0.984205	1.49088e-08	ENSG00000176681	chr17_46224961_46225720	4.84211e-06	-0.582097	17	0.714076	0.558071	chr17_46224961_46225720	0.000198113	0.991819	0.0079733	0	0	LRRC37A	-0.440306	0.00720617	caQTL	chr17:45649293:A:C	Mean_L1_in_uncinate_fasciculus_left_on_FA_fractional_anisotropy_skeleton_from_dMRI_data_1695	C	progenitor
chr17:46225515:C:T	-0.984205	1.49088e-08	ENSG00000176681	chr17_46224961_46225720	4.84211e-06	-0.582097	17	0.714076	0.558071	chr17_46224961_46225720	0.000198113	0.991819	0.0079733	0	0	LRRC37A	-0.440306	0.00720617	caQTL	chr17:45651010:G:A	Weighted-mean_L1_in_tract_right_superior_thalamic_radiation_from_dMRI_data_1845	C	progenitor
chr17:46225515:C:T	-0.984205	1.49088e-08	ENSG00000176681	chr17_46224961_46225720	4.84211e-06	-0.582097	17	0.714076	0.558071	chr17_46224961_46225720	0.000198113	0.991819	0.0079733	0	0	LRRC37A	-1.07316	7.38312e-05	eQTL	chr17:45663199:G:T	Area_of_G-pariet-inf-Supramar_in_the_left_hemisphere_generated_by_parcellation_of_the_white_surface_using_Destrieux_a2009s_parcellation_897	C	progenitor
chr17:46225515:C:T	-0.984205	1.49088e-08	ENSG00000176681	chr17_46224961_46225720	4.84211e-06	-0.582097	17	0.714076	0.558071	chr17_46224961_46225720	0.000198113	0.991819	0.0079733	0	0	LRRC37A	-1.07316	7.38312e-05	eQTL	chr17:45666978:T:A	Mean_OD_orientation_dispersion_index_in_uncinate_fasciculus_right_on_FA_fractional_anisotropy_skeleton_from_dMRI_data_2021	C	progenitor
chr17:46225515:C:T	-0.984205	1.49088e-08	ENSG00000176681	chr17_46224961_46225720	4.84211e-06	-0.582097	17	0.714076	0.558071	chr17_46224961_46225720	0.000198113	0.991819	0.0079733	0	0	LRRC37A	-0.912444	0.00054662	eQTL	chr17:45672576:A:G	Mean_thickness_of_middletemporal_in_the_left_hemisphere_generated_by_parcellation_of_the_white_surface_using_DKT_parcellation_1128	C	progenitor
chr17:46225515:C:T	-0.984205	1.49088e-08	ENSG00000176681	chr17_46224961_46225720	4.84211e-06	-0.582097	17	0.714076	0.558071	chr17_46224961_46225720	0.000198113	0.991819	0.0079733	0	0	LRRC37A	-0.402141	0.0284392	caQTL	chr17:45673555:T:TA	Area_of_Pole-occipital_in_the_left_hemisphere_generated_by_parcellation_of_the_white_surface_using_Destrieux_a2009s_parcellation_913	C	progenitor
chr17:46225515:C:T	-0.984205	1.49088e-08	ENSG00000176681	chr17_46224961_46225720	4.84211e-06	-0.582097	17	0.714076	0.558071	chr17_46224961_46225720	0.000198113	0.991819	0.0079733	0	0	LRRC37A	-1.07316	7.38312e-05	eQTL	chr17:45674547:G:A	Area_of_supramarginal_in_the_left_hemisphere_generated_by_parcellation_of_the_white_surface_using_Desikan-Killiany_parcellation_678	C	progenitor
chr17:46225515:C:T	-0.984205	1.49088e-08	ENSG00000176681	chr17_46224961_46225720	4.84211e-06	-0.582097	17	0.714076	0.558071	chr17_46224961_46225720	0.000198113	0.991819	0.0079733	0	0	LRRC37A	-0.314511	0.107411	caQTL	chr17:45679603:A:G	Area_of_transversetemporal_in_the_left_hemisphere_generated_by_parcellation_of_the_white_surface_using_Desikan-Killiany_parcellation_680	C	progenitor
chr17:46225515:C:T	-0.984205	1.49088e-08	ENSG00000176681	chr17_46224961_46225720	4.84211e-06	-0.582097	17	0.714076	0.558071	chr17_46224961_46225720	0.000198113	0.991819	0.0079733	0	0	LRRC37A	-1.18672	0.00236903	eQTL	chr17:45712047:CT:C	Mean_thickness_of_inferiortemporal_in_the_left_hemisphere_generated_by_parcellation_of_the_white_surface_using_Desikan-Killiany_parcellation_1028	C	progenitor
chr17:46225515:C:T	-0.984205	1.49088e-08	ENSG00000176681	chr17_46224961_46225720	4.84211e-06	-0.582097	17	0.714076	0.558071	chr17_46224961_46225720	0.000198113	0.991819	0.0079733	0	0	LRRC37A	-0.82957	0.00666501	eQTL	chr17:45919064:TA:T	Mean_L1_in_anterior_corona_radiata_right_on_FA_fractional_anisotropy_skeleton_from_dMRI_data_1672	C	progenitor
chr17:46225515:C:T	-0.984205	1.49088e-08	ENSG00000176681	chr17_46224961_46225720	4.84211e-06	-0.582097	17	0.714076	0.558071	chr17_46224961_46225720	0.000198113	0.991819	0.0079733	0	0	LRRC37A	-0.9258	3.25651e-05	eQTL	chr17:46047911:CT:C	Area_of_lingual_in_the_right_hemisphere_generated_by_parcellation_of_the_white_surface_using_Desikan-Killiany_parcellation_694	C	progenitor
chr17:46225515:C:T	-0.984205	1.49088e-08	ENSG00000176681	chr17_46224961_46225720	4.84211e-06	-0.582097	17	0.714076	0.558071	chr17_46224961_46225720	0.000198113	0.991819	0.0079733	0	0	LRRC37A	-0.9258	3.25651e-05	eQTL	chr17:46087803:C:T	Area_of_G-oc-temp-med-Lingual_in_the_right_hemisphere_generated_by_parcellation_of_the_white_surface_using_Destrieux_a2009s_parcellation_967	C	progenitor
chr17:46225515:C:T	-0.984205	1.49088e-08	ENSG00000176681	chr17_46224961_46225720	4.84211e-06	-0.582097	17	0.714076	0.558071	chr17_46224961_46225720	0.000198113	0.991819	0.0079733	0	0	LRRC37A	-1.02101	3.22189e-05	eQTL	chr17:46150803:C:T	Mean_L3_in_genu_of_corpus_callosum_on_FA_fractional_anisotropy_skeleton_from_dMRI_data_1748	C	progenitor
chr17:46225515:C:T	-0.984205	1.49088e-08	ENSG00000176681	chr17_46224961_46225720	4.84211e-06	-0.582097	17	0.714076	0.558071	chr17_46224961_46225720	0.000198113	0.991819	0.0079733	0	0	LRRC37A	-0.591299	0.0525964	eQTL	chr17:46177780:C:CT	Mean_ICVF_intra-cellular_volume_fraction_in_posterior_corona_radiata_left_on_FA_fractional_anisotropy_skeleton_from_dMRI_data_1929	C	progenitor
chr17:46225515:C:T	-0.984205	1.49088e-08	ENSG00000176681	chr17_46224961_46225720	4.84211e-06	-0.582097	17	0.714076	0.558071	chr17_46224961_46225720	0.000198113	0.991819	0.0079733	0	0	LRRC37A	-0.957666	7.32858e-05	eQTL	chr17:46180417:A:G	Area_of_TotalSurface_in_the_right_hemisphere_generated_by_parcellation_of_the_pial_surface_using_Desikan-Killiany_parcellation_749	C	progenitor
chr17:46225515:C:T	-0.984205	1.49088e-08	ENSG00000176681	chr17_46224961_46225720	4.84211e-06	-0.582097	17	0.714076	0.558071	chr17_46224961_46225720	0.000198113	0.991819	0.0079733	0	0	LRRC37A	-0.957666	7.32858e-05	eQTL	chr17:46215839:A:G	Mean_FA_fractional_anisotropy_in_genu_of_corpus_callosum_on_FA_skeleton_from_dMRI_data_1454	C	progenitor
chr17:46225515:C:T	-0.984205	1.49088e-08	ENSG00000176681	chr17_46224961_46225720	4.84211e-06	-0.582097	17	0.714076	0.558071	chr17_46224961_46225720	0.000198113	0.991819	0.0079733	0	0	LRRC37A	-1.05604	4.35789e-05	eQTL	chr17:46241497:T:C	Volume_of_BrainSegNotVentSurf_in_the_whole_brain_generated_by_subcortical_volumetric_segmentation_aseg_167	C	progenitor
chr17:46225515:C:T	-0.984205	1.49088e-08	ENSG00000176681	chr17_46224961_46225720	4.84211e-06	-0.582097	17	0.714076	0.558071	chr17_46224961_46225720	0.000198113	0.991819	0.0079733	0	0	LRRC37A	-1.05604	4.35789e-05	eQTL	chr17:46247173:T:C	Mean_L1_in_superior_longitudinal_fasciculus_right_on_FA_fractional_anisotropy_skeleton_from_dMRI_data_1690	C	progenitor
chr17:46225515:C:T	-0.984205	1.49088e-08	ENSG00000176681	chr17_46224961_46225720	4.84211e-06	-0.582097	17	0.714076	0.558071	chr17_46224961_46225720	0.000198113	0.991819	0.0079733	0	0	LRRC37A	-0.995167	0.00245923	eQTL	chr17:46534416:T:C	Volume_of_BrainSegNotVent_in_the_whole_brain_generated_by_subcortical_volumetric_segmentation_aseg_166	C	progenitor
chr17:46225538:T:C	-0.984205	1.49088e-08	ENSG00000176681	chr17_46224961_46225720	4.84211e-06	-0.582097	17	0.714076	0.558071	chr17_46224961_46225720	0.000198113	0.991819	0.0079733	0	0	LRRC37A	-0.978355	0.00501061	eQTL	chr17:45399441:A:G	Mean_L2_in_anterior_corona_radiata_right_on_FA_fractional_anisotropy_skeleton_from_dMRI_data_1720	T	progenitor
chr17:46225538:T:C	-0.984205	1.49088e-08	ENSG00000176681	chr17_46224961_46225720	4.84211e-06	-0.582097	17	0.714076	0.558071	chr17_46224961_46225720	0.000198113	0.991819	0.0079733	0	0	LRRC37A	-0.953651	0.0123503	eQTL	chr17:45475446:A:G	Area_of_postcentral_in_the_left_hemisphere_generated_by_parcellation_of_the_white_surface_using_Desikan-Killiany_parcellation_669	T	progenitor
chr17:46225538:T:C	-0.984205	1.49088e-08	ENSG00000176681	chr17_46224961_46225720	4.84211e-06	-0.582097	17	0.714076	0.558071	chr17_46224961_46225720	0.000198113	0.991819	0.0079733	0	0	LRRC37A	-0.891192	0.4039	eQTL	chr17:45495053:C:T	Area_of_cuneus_in_the_right_hemisphere_generated_by_parcellation_of_the_white_surface_using_DKT_parcellation_843	T	progenitor
chr17:46225538:T:C	-0.984205	1.49088e-08	ENSG00000176681	chr17_46224961_46225720	4.84211e-06	-0.582097	17	0.714076	0.558071	chr17_46224961_46225720	0.000198113	0.991819	0.0079733	0	0	LRRC37A	-0.891192	0.4039	eQTL	chr17:45495695:T:C	Area_of_inferiortemporal_in_the_right_hemisphere_generated_by_parcellation_of_the_white_surface_using_DKT_parcellation_847	T	progenitor
chr17:46225538:T:C	-0.984205	1.49088e-08	ENSG00000176681	chr17_46224961_46225720	4.84211e-06	-0.582097	17	0.714076	0.558071	chr17_46224961_46225720	0.000198113	0.991819	0.0079733	0	0	LRRC37A	7	1	eQTL	chr17:45496053:C:T	Weighted-mean_MO_diffusion_tensor_mode_in_tract_right_superior_thalamic_radiation_from_dMRI_data_1599	T	progenitor
chr17:46225538:T:C	-0.984205	1.49088e-08	ENSG00000176681	chr17_46224961_46225720	4.84211e-06	-0.582097	17	0.714076	0.558071	chr17_46224961_46225720	0.000198113	0.991819	0.0079733	0	0	LRRC37A	-0.891192	0.4039	eQTL	chr17:45497245:G:A	45497245_3190	T	progenitor
chr17:46225538:T:C	-0.984205	1.49088e-08	ENSG00000176681	chr17_46224961_46225720	4.84211e-06	-0.582097	17	0.714076	0.558071	chr17_46224961_46225720	0.000198113	0.991819	0.0079733	0	0	LRRC37A	7	1	eQTL	chr17:45577102:C:T	Mean_L3_in_anterior_limb_of_internal_capsule_left_on_FA_fractional_anisotropy_skeleton_from_dMRI_data_1763	T	progenitor
chr17:46225538:T:C	-0.984205	1.49088e-08	ENSG00000176681	chr17_46224961_46225720	4.84211e-06	-0.582097	17	0.714076	0.558071	chr17_46224961_46225720	0.000198113	0.991819	0.0079733	0	0	LRRC37A	7	1	eQTL	chr17:45578810:C:A	Mean_MD_mean_diffusivity_in_cingulum_cingulate_gyrus_right_on_FA_fractional_anisotropy_skeleton_from_dMRI_data_1636	T	progenitor
chr17:46225538:T:C	-0.984205	1.49088e-08	ENSG00000176681	chr17_46224961_46225720	4.84211e-06	-0.582097	17	0.714076	0.558071	chr17_46224961_46225720	0.000198113	0.991819	0.0079733	0	0	LRRC37A	7	1	eQTL	chr17:45579901:A:G	Area_of_S-collat-transv-post_in_the_right_hemisphere_generated_by_parcellation_of_the_white_surface_using_Destrieux_a2009s_parcellation_996	T	progenitor
chr17:46225538:T:C	-0.984205	1.49088e-08	ENSG00000176681	chr17_46224961_46225720	4.84211e-06	-0.582097	17	0.714076	0.558071	chr17_46224961_46225720	0.000198113	0.991819	0.0079733	0	0	LRRC37A	7	1	eQTL	chr17:45580027:A:G	Volume_of_Pf_in_the_right_hemisphere_generated_by_subcortical_volumetric_sub-segmentation_of_the_Thalamic_Nuclei_321	T	progenitor
chr17:46225538:T:C	-0.984205	1.49088e-08	ENSG00000176681	chr17_46224961_46225720	4.84211e-06	-0.582097	17	0.714076	0.558071	chr17_46224961_46225720	0.000198113	0.991819	0.0079733	0	0	LRRC37A	7	1	eQTL	chr17:45580074:C:G	Mean_FA_fractional_anisotropy_in_superior_fronto-occipital_fasciculus_left_on_FA_skeleton_from_dMRI_data_1495	T	progenitor
chr17:46225538:T:C	-0.984205	1.49088e-08	ENSG00000176681	chr17_46224961_46225720	4.84211e-06	-0.582097	17	0.714076	0.558071	chr17_46224961_46225720	0.000198113	0.991819	0.0079733	0	0	LRRC37A	7	1	eQTL	chr17:45581043:G:A	Mean_L3_in_superior_fronto-occipital_fasciculus_left_on_FA_fractional_anisotropy_skeleton_from_dMRI_data_1789	T	progenitor
chr17:46225538:T:C	-0.984205	1.49088e-08	ENSG00000176681	chr17_46224961_46225720	4.84211e-06	-0.582097	17	0.714076	0.558071	chr17_46224961_46225720	0.000198113	0.991819	0.0079733	0	0	LRRC37A	7	1	eQTL	chr17:45581412:C:A	Mean_thickness_of_G+S-frontomargin_in_the_left_hemisphere_generated_by_parcellation_of_the_white_surface_using_Destrieux_a2009s_parcellation_1178	T	progenitor
chr17:46225538:T:C	-0.984205	1.49088e-08	ENSG00000176681	chr17_46224961_46225720	4.84211e-06	-0.582097	17	0.714076	0.558071	chr17_46224961_46225720	0.000198113	0.991819	0.0079733	0	0	LRRC37A	7	1	eQTL	chr17:45582609:T:C	Area_of_G-oc-temp-med-Parahip_in_the_left_hemisphere_generated_by_parcellation_of_the_white_surface_using_Destrieux_a2009s_parcellation_894	T	progenitor
chr17:46225538:T:C	-0.984205	1.49088e-08	ENSG00000176681	chr17_46224961_46225720	4.84211e-06	-0.582097	17	0.714076	0.558071	chr17_46224961_46225720	0.000198113	0.991819	0.0079733	0	0	LRRC37A	7	1	eQTL	chr17:45584435:T:G	Mean_L3_in_fornix_cres+stria_terminalis_left_on_FA_fractional_anisotropy_skeleton_from_dMRI_data_1785	T	progenitor
chr17:46225538:T:C	-0.984205	1.49088e-08	ENSG00000176681	chr17_46224961_46225720	4.84211e-06	-0.582097	17	0.714076	0.558071	chr17_46224961_46225720	0.000198113	0.991819	0.0079733	0	0	LRRC37A	7	1	eQTL	chr17:45584654:A:G	Volume_of_Pf_in_the_left_hemisphere_generated_by_subcortical_volumetric_sub-segmentation_of_the_Thalamic_Nuclei_297	T	progenitor
chr17:46225538:T:C	-0.984205	1.49088e-08	ENSG00000176681	chr17_46224961_46225720	4.84211e-06	-0.582097	17	0.714076	0.558071	chr17_46224961_46225720	0.000198113	0.991819	0.0079733	0	0	LRRC37A	-1.22326	0.0131369	eQTL	chr17:45586089:C:CT	Mean_OD_orientation_dispersion_index_in_posterior_thalamic_radiation_left_on_FA_fractional_anisotropy_skeleton_from_dMRI_data_2006	T	progenitor
chr17:46225538:T:C	-0.984205	1.49088e-08	ENSG00000176681	chr17_46224961_46225720	4.84211e-06	-0.582097	17	0.714076	0.558071	chr17_46224961_46225720	0.000198113	0.991819	0.0079733	0	0	LRRC37A	7	1	eQTL	chr17:45587956:C:T	Area_of_G-oc-temp-lat-fusifor_in_the_left_hemisphere_generated_by_parcellation_of_the_white_surface_using_Destrieux_a2009s_parcellation_892	T	progenitor
chr17:46225538:T:C	-0.984205	1.49088e-08	ENSG00000176681	chr17_46224961_46225720	4.84211e-06	-0.582097	17	0.714076	0.558071	chr17_46224961_46225720	0.000198113	0.991819	0.0079733	0	0	LRRC37A	7	1	eQTL	chr17:45588102:T:G	Area_of_TotalSurface_in_the_right_hemisphere_generated_by_parcellation_of_the_pial_surface_using_Desikan-Killiany_parcellation_749	T	progenitor
chr17:46225538:T:C	-0.984205	1.49088e-08	ENSG00000176681	chr17_46224961_46225720	4.84211e-06	-0.582097	17	0.714076	0.558071	chr17_46224961_46225720	0.000198113	0.991819	0.0079733	0	0	LRRC37A	7	1	eQTL	chr17:45588635:A:C	Mean_L3_in_superior_longitudinal_fasciculus_right_on_FA_fractional_anisotropy_skeleton_from_dMRI_data_1786	T	progenitor
chr17:46225538:T:C	-0.984205	1.49088e-08	ENSG00000176681	chr17_46224961_46225720	4.84211e-06	-0.582097	17	0.714076	0.558071	chr17_46224961_46225720	0.000198113	0.991819	0.0079733	0	0	LRRC37A	7	1	eQTL	chr17:45588636:AT:A	Mean_L3_in_external_capsule_left_on_FA_fractional_anisotropy_skeleton_from_dMRI_data_1779	T	progenitor
chr17:46225538:T:C	-0.984205	1.49088e-08	ENSG00000176681	chr17_46224961_46225720	4.84211e-06	-0.582097	17	0.714076	0.558071	chr17_46224961_46225720	0.000198113	0.991819	0.0079733	0	0	LRRC37A	7	1	eQTL	chr17:45590047:CTT:C	Area_of_G+S-occipital-inf_in_the_right_hemisphere_generated_by_parcellation_of_the_white_surface_using_Destrieux_a2009s_parcellation_947	T	progenitor
chr17:46225538:T:C	-0.984205	1.49088e-08	ENSG00000176681	chr17_46224961_46225720	4.84211e-06	-0.582097	17	0.714076	0.558071	chr17_46224961_46225720	0.000198113	0.991819	0.0079733	0	0	LRRC37A	7	1	eQTL	chr17:45591089:T:G	Weighted-mean_L1_in_tract_right_inferior_fronto-occipital_fasciculus_from_dMRI_data_1834	T	progenitor
chr17:46225538:T:C	-0.984205	1.49088e-08	ENSG00000176681	chr17_46224961_46225720	4.84211e-06	-0.582097	17	0.714076	0.558071	chr17_46224961_46225720	0.000198113	0.991819	0.0079733	0	0	LRRC37A	-0.711573	0.117008	eQTL	chr17:45591484:T:C	Mean_thickness_of_parstriangularis_in_the_left_hemisphere_generated_by_parcellation_of_the_white_surface_using_DKT_parcellation_1133	T	progenitor
chr17:46225538:T:C	-0.984205	1.49088e-08	ENSG00000176681	chr17_46224961_46225720	4.84211e-06	-0.582097	17	0.714076	0.558071	chr17_46224961_46225720	0.000198113	0.991819	0.0079733	0	0	LRRC37A	7	1	eQTL	chr17:45592971:C:CT	Weighted-mean_L1_in_tract_right_superior_longitudinal_fasciculus_from_dMRI_data_1843	T	progenitor
chr17:46225538:T:C	-0.984205	1.49088e-08	ENSG00000176681	chr17_46224961_46225720	4.84211e-06	-0.582097	17	0.714076	0.558071	chr17_46224961_46225720	0.000198113	0.991819	0.0079733	0	0	LRRC37A	7	1	eQTL	chr17:45593388:G:A	45593388_3402	T	progenitor
chr17:46225538:T:C	-0.984205	1.49088e-08	ENSG00000176681	chr17_46224961_46225720	4.84211e-06	-0.582097	17	0.714076	0.558071	chr17_46224961_46225720	0.000198113	0.991819	0.0079733	0	0	LRRC37A	7	1	eQTL	chr17:45593574:A:G	Median_T2star_in_right_putamen_from_SWI_data_1443	T	progenitor
chr17:46225538:T:C	-0.984205	1.49088e-08	ENSG00000176681	chr17_46224961_46225720	4.84211e-06	-0.582097	17	0.714076	0.558071	chr17_46224961_46225720	0.000198113	0.991819	0.0079733	0	0	LRRC37A	7	1	eQTL	chr17:45593700:G:GA	Mean_L2_in_external_capsule_left_on_FA_fractional_anisotropy_skeleton_from_dMRI_data_1731	T	progenitor
chr17:46225538:T:C	-0.984205	1.49088e-08	ENSG00000176681	chr17_46224961_46225720	4.84211e-06	-0.582097	17	0.714076	0.558071	chr17_46224961_46225720	0.000198113	0.991819	0.0079733	0	0	LRRC37A	7	1	eQTL	chr17:45594105:T:C	Mean_L1_in_anterior_limb_of_internal_capsule_left_on_FA_fractional_anisotropy_skeleton_from_dMRI_data_1667	T	progenitor
chr17:46225538:T:C	-0.984205	1.49088e-08	ENSG00000176681	chr17_46224961_46225720	4.84211e-06	-0.582097	17	0.714076	0.558071	chr17_46224961_46225720	0.000198113	0.991819	0.0079733	0	0	LRRC37A	7	1	eQTL	chr17:45596426:A:G	Area_of_G-occipital-middle_in_the_left_hemisphere_generated_by_parcellation_of_the_white_surface_using_Destrieux_a2009s_parcellation_890	T	progenitor
chr17:46225538:T:C	-0.984205	1.49088e-08	ENSG00000176681	chr17_46224961_46225720	4.84211e-06	-0.582097	17	0.714076	0.558071	chr17_46224961_46225720	0.000198113	0.991819	0.0079733	0	0	LRRC37A	-1.52808	0.00227754	eQTL	chr17:45598096:G:T	Volume_of_fusiform_in_the_left_hemisphere_generated_by_parcellation_of_the_white_surface_using_Desikan-Killiany_parcellation_349	T	progenitor
chr17:46225538:T:C	-0.984205	1.49088e-08	ENSG00000176681	chr17_46224961_46225720	4.84211e-06	-0.582097	17	0.714076	0.558071	chr17_46224961_46225720	0.000198113	0.991819	0.0079733	0	0	LRRC37A	7	1	eQTL	chr17:45598123:A:T	Mean_L2_in_anterior_limb_of_internal_capsule_left_on_FA_fractional_anisotropy_skeleton_from_dMRI_data_1715	T	progenitor
chr17:46225538:T:C	-0.984205	1.49088e-08	ENSG00000176681	chr17_46224961_46225720	4.84211e-06	-0.582097	17	0.714076	0.558071	chr17_46224961_46225720	0.000198113	0.991819	0.0079733	0	0	LRRC37A	7	1	eQTL	chr17:45601827:G:A	Mean_thickness_of_S-orbital-H-Shaped_in_the_left_hemisphere_generated_by_parcellation_of_the_white_surface_using_Destrieux_a2009s_parcellation_1241	T	progenitor
chr17:46225538:T:C	-0.984205	1.49088e-08	ENSG00000176681	chr17_46224961_46225720	4.84211e-06	-0.582097	17	0.714076	0.558071	chr17_46224961_46225720	0.000198113	0.991819	0.0079733	0	0	LRRC37A	7	1	eQTL	chr17:45603783:C:CA	Mean_ICVF_intra-cellular_volume_fraction_in_retrolenticular_part_of_internal_capsule_right_on_FA_fractional_anisotropy_skeleton_from_dMRI_data_1922	T	progenitor
chr17:46225538:T:C	-0.984205	1.49088e-08	ENSG00000176681	chr17_46224961_46225720	4.84211e-06	-0.582097	17	0.714076	0.558071	chr17_46224961_46225720	0.000198113	0.991819	0.0079733	0	0	LRRC37A	7	1	eQTL	chr17:45604372:C:T	Mean_thickness_of_middletemporal_in_the_right_hemisphere_generated_by_parcellation_of_the_white_surface_using_DKT_parcellation_1159	T	progenitor
chr17:46225538:T:C	-0.984205	1.49088e-08	ENSG00000176681	chr17_46224961_46225720	4.84211e-06	-0.582097	17	0.714076	0.558071	chr17_46224961_46225720	0.000198113	0.991819	0.0079733	0	0	LRRC37A	7	1	eQTL	chr17:45604405:C:T	Area_of_lingual_in_the_left_hemisphere_generated_by_parcellation_of_the_pial_surface_using_Desikan-Killiany_parcellation_728	T	progenitor
chr17:46225538:T:C	-0.984205	1.49088e-08	ENSG00000176681	chr17_46224961_46225720	4.84211e-06	-0.582097	17	0.714076	0.558071	chr17_46224961_46225720	0.000198113	0.991819	0.0079733	0	0	LRRC37A	7	1	eQTL	chr17:45604644:C:T	Mean_OD_orientation_dispersion_index_in_posterior_corona_radiata_right_on_FA_fractional_anisotropy_skeleton_from_dMRI_data_2003	T	progenitor
chr17:46225538:T:C	-0.984205	1.49088e-08	ENSG00000176681	chr17_46224961_46225720	4.84211e-06	-0.582097	17	0.714076	0.558071	chr17_46224961_46225720	0.000198113	0.991819	0.0079733	0	0	LRRC37A	7	1	eQTL	chr17:45604732:A:C	Weighted-mean_L1_in_tract_left_inferior_fronto-occipital_fasciculus_from_dMRI_data_1833	T	progenitor
chr17:46225538:T:C	-0.984205	1.49088e-08	ENSG00000176681	chr17_46224961_46225720	4.84211e-06	-0.582097	17	0.714076	0.558071	chr17_46224961_46225720	0.000198113	0.991819	0.0079733	0	0	LRRC37A	7	1	eQTL	chr17:45607925:CA:C	Mean_thickness_of_S-collat-transv-ant_in_the_right_hemisphere_generated_by_parcellation_of_the_white_surface_using_Destrieux_a2009s_parcellation_1301	T	progenitor
chr17:46225538:T:C	-0.984205	1.49088e-08	ENSG00000176681	chr17_46224961_46225720	4.84211e-06	-0.582097	17	0.714076	0.558071	chr17_46224961_46225720	0.000198113	0.991819	0.0079733	0	0	LRRC37A	7	1	eQTL	chr17:45609053:A:C	Area_of_TotalSurface_in_the_left_hemisphere_generated_by_parcellation_of_the_pial_surface_using_Desikan-Killiany_parcellation_716	T	progenitor
chr17:46225538:T:C	-0.984205	1.49088e-08	ENSG00000176681	chr17_46224961_46225720	4.84211e-06	-0.582097	17	0.714076	0.558071	chr17_46224961_46225720	0.000198113	0.991819	0.0079733	0	0	LRRC37A	7	1	eQTL	chr17:45609054:A:G	Volume_of_CerebralWhiteMatter_in_the_left_hemisphere_generated_by_subcortical_volumetric_segmentation_aseg_190	T	progenitor
chr17:46225538:T:C	-0.984205	1.49088e-08	ENSG00000176681	chr17_46224961_46225720	4.84211e-06	-0.582097	17	0.714076	0.558071	chr17_46224961_46225720	0.000198113	0.991819	0.0079733	0	0	LRRC37A	7	1	eQTL	chr17:45609902:G:A	Mean_L3_in_anterior_limb_of_internal_capsule_right_on_FA_fractional_anisotropy_skeleton_from_dMRI_data_1762	T	progenitor
chr17:46225538:T:C	-0.984205	1.49088e-08	ENSG00000176681	chr17_46224961_46225720	4.84211e-06	-0.582097	17	0.714076	0.558071	chr17_46224961_46225720	0.000198113	0.991819	0.0079733	0	0	LRRC37A	-1.57605	0.000875616	eQTL	chr17:45616013:TA:T	Volume_of_molecular-layer-HP-head_in_the_right_hemisphere_generated_by_subcortical_volumetric_sub-segmentation_of_the_Hippocampal_Subfields_274	T	progenitor
chr17:46225538:T:C	-0.984205	1.49088e-08	ENSG00000176681	chr17_46224961_46225720	4.84211e-06	-0.582097	17	0.714076	0.558071	chr17_46224961_46225720	0.000198113	0.991819	0.0079733	0	0	LRRC37A	7	1	eQTL	chr17:45618793:A:T	Mean_L3_in_posterior_limb_of_internal_capsule_right_on_FA_fractional_anisotropy_skeleton_from_dMRI_data_1764	T	progenitor
chr17:46225538:T:C	-0.984205	1.49088e-08	ENSG00000176681	chr17_46224961_46225720	4.84211e-06	-0.582097	17	0.714076	0.558071	chr17_46224961_46225720	0.000198113	0.991819	0.0079733	0	0	LRRC37A	7	1	eQTL	chr17:45630472:TG:T	Area_of_inferiorparietal_in_the_left_hemisphere_generated_by_parcellation_of_the_white_surface_using_DKT_parcellation_815	T	progenitor
chr17:46225538:T:C	-0.984205	1.49088e-08	ENSG00000176681	chr17_46224961_46225720	4.84211e-06	-0.582097	17	0.714076	0.558071	chr17_46224961_46225720	0.000198113	0.991819	0.0079733	0	0	LRRC37A	7	1	eQTL	chr17:45631049:CA:C	Area_of_fusiform_in_the_right_hemisphere_generated_by_parcellation_of_the_white_surface_using_Desikan-Killiany_parcellation_688	T	progenitor
chr17:46225538:T:C	-0.984205	1.49088e-08	ENSG00000176681	chr17_46224961_46225720	4.84211e-06	-0.582097	17	0.714076	0.558071	chr17_46224961_46225720	0.000198113	0.991819	0.0079733	0	0	LRRC37A	-1.08401	0.00170238	eQTL	chr17:45638873:G:T	Area_of_precuneus_in_the_right_hemisphere_generated_by_parcellation_of_the_white_surface_using_DKT_parcellation_863	T	progenitor
chr17:46225538:T:C	-0.984205	1.49088e-08	ENSG00000176681	chr17_46224961_46225720	4.84211e-06	-0.582097	17	0.714076	0.558071	chr17_46224961_46225720	0.000198113	0.991819	0.0079733	0	0	LRRC37A	7	1	eQTL	chr17:45669244:T:TATC	Area_of_lateraloccipital_in_the_left_hemisphere_generated_by_parcellation_of_the_pial_surface_using_Desikan-Killiany_parcellation_726	T	progenitor
chr17:46225538:T:C	-0.984205	1.49088e-08	ENSG00000176681	chr17_46224961_46225720	4.84211e-06	-0.582097	17	0.714076	0.558071	chr17_46224961_46225720	0.000198113	0.991819	0.0079733	0	0	LRRC37A	7	1	eQTL	chr17:45674232:GT:G	Mean_MD_mean_diffusivity_in_external_capsule_right_on_FA_fractional_anisotropy_skeleton_from_dMRI_data_1634	T	progenitor
chr17:46225538:T:C	-0.984205	1.49088e-08	ENSG00000176681	chr17_46224961_46225720	4.84211e-06	-0.582097	17	0.714076	0.558071	chr17_46224961_46225720	0.000198113	0.991819	0.0079733	0	0	LRRC37A	7	1	eQTL	chr17:45680750:AAAAG:A	Area_of_S-orbital-H-Shaped_in_the_left_hemisphere_generated_by_parcellation_of_the_white_surface_using_Destrieux_a2009s_parcellation_935	T	progenitor
chr17:46225538:T:C	-0.984205	1.49088e-08	ENSG00000176681	chr17_46224961_46225720	4.84211e-06	-0.582097	17	0.714076	0.558071	chr17_46224961_46225720	0.000198113	0.991819	0.0079733	0	0	LRRC37A	7	1	eQTL	chr17:45681521:A:G	Area_of_S-parieto-occipital_in_the_right_hemisphere_generated_by_parcellation_of_the_white_surface_using_Destrieux_a2009s_parcellation_1010	T	progenitor
chr17:46225538:T:C	-0.984205	1.49088e-08	ENSG00000176681	chr17_46224961_46225720	4.84211e-06	-0.582097	17	0.714076	0.558071	chr17_46224961_46225720	0.000198113	0.991819	0.0079733	0	0	LRRC37A	-0.790532	0.0906228	eQTL	chr17:45701314:T:A	Area_of_S-calcarine_in_the_right_hemisphere_generated_by_parcellation_of_the_white_surface_using_Destrieux_a2009s_parcellation_989	T	progenitor
chr17:46225538:T:C	-0.984205	1.49088e-08	ENSG00000176681	chr17_46224961_46225720	4.84211e-06	-0.582097	17	0.714076	0.558071	chr17_46224961_46225720	0.000198113	0.991819	0.0079733	0	0	LRRC37A	-0.790532	0.0906228	eQTL	chr17:45706224:G:A	Mean_thickness_of_rostralanteriorcingulate_in_the_left_hemisphere_generated_by_parcellation_of_the_white_surface_using_DKT_parcellation_1139	T	progenitor
chr17:46225538:T:C	-0.984205	1.49088e-08	ENSG00000176681	chr17_46224961_46225720	4.84211e-06	-0.582097	17	0.714076	0.558071	chr17_46224961_46225720	0.000198113	0.991819	0.0079733	0	0	LRRC37A	-0.790532	0.0906228	eQTL	chr17:45707732:C:T	Mean_MD_mean_diffusivity_in_anterior_limb_of_internal_capsule_right_on_FA_fractional_anisotropy_skeleton_from_dMRI_data_1618	T	progenitor
chr17:46225538:T:C	-0.984205	1.49088e-08	ENSG00000176681	chr17_46224961_46225720	4.84211e-06	-0.582097	17	0.714076	0.558071	chr17_46224961_46225720	0.000198113	0.991819	0.0079733	0	0	LRRC37A	-0.790532	0.0906228	eQTL	chr17:45707738:C:CTTA	Area_of_G-occipital-sup_in_the_right_hemisphere_generated_by_parcellation_of_the_white_surface_using_Destrieux_a2009s_parcellation_965	T	progenitor
chr17:46225538:T:C	-0.984205	1.49088e-08	ENSG00000176681	chr17_46224961_46225720	4.84211e-06	-0.582097	17	0.714076	0.558071	chr17_46224961_46225720	0.000198113	0.991819	0.0079733	0	0	LRRC37A	-0.790532	0.0906228	eQTL	chr17:45720982:T:TTTG	45720982_2168	T	progenitor
chr17:46225538:T:C	-0.984205	1.49088e-08	ENSG00000176681	chr17_46224961_46225720	4.84211e-06	-0.582097	17	0.714076	0.558071	chr17_46224961_46225720	0.000198113	0.991819	0.0079733	0	0	LRRC37A	-0.749666	0.00647441	eQTL	chr17:45751398:G:A	Weighted-mean_ICVF_intra-cellular_volume_fraction_in_tract_left_inferior_longitudinal_fasciculus_from_dMRI_data_1964	T	progenitor
chr17:46225538:T:C	-0.984205	1.49088e-08	ENSG00000176681	chr17_46224961_46225720	4.84211e-06	-0.582097	17	0.714076	0.558071	chr17_46224961_46225720	0.000198113	0.991819	0.0079733	0	0	LRRC37A	-0.774062	0.00311614	eQTL	chr17:45855423:C:T	Mean_ICVF_intra-cellular_volume_fraction_in_anterior_limb_of_internal_capsule_right_on_FA_fractional_anisotropy_skeleton_from_dMRI_data_1918	T	progenitor
chr17:46225538:T:C	-0.984205	1.49088e-08	ENSG00000176681	chr17_46224961_46225720	4.84211e-06	-0.582097	17	0.714076	0.558071	chr17_46224961_46225720	0.000198113	0.991819	0.0079733	0	0	LRRC37A	-0.774062	0.00311614	eQTL	chr17:45855431:G:C	Weighted-mean_OD_orientation_dispersion_index_in_tract_right_inferior_longitudinal_fasciculus_from_dMRI_data_2040	T	progenitor
chr17:46225538:T:C	-0.984205	1.49088e-08	ENSG00000176681	chr17_46224961_46225720	4.84211e-06	-0.582097	17	0.714076	0.558071	chr17_46224961_46225720	0.000198113	0.991819	0.0079733	0	0	LRRC37A	-0.743448	0.0274923	eQTL	chr17:45855824:GTTTTTA:G	Area_of_fusiform_in_the_left_hemisphere_generated_by_parcellation_of_the_pial_surface_using_Desikan-Killiany_parcellation_722	T	progenitor
chr17:46225538:T:C	-0.984205	1.49088e-08	ENSG00000176681	chr17_46224961_46225720	4.84211e-06	-0.582097	17	0.714076	0.558071	chr17_46224961_46225720	0.000198113	0.991819	0.0079733	0	0	LRRC37A	-0.790532	0.0906228	eQTL	chr17:45862029:A:T	Area_of_V2_in_the_left_hemisphere_generated_by_parcellation_of_the_white_surface_using_BA_exvivo_parcellation_792	T	progenitor
chr17:46225538:T:C	-0.984205	1.49088e-08	ENSG00000176681	chr17_46224961_46225720	4.84211e-06	-0.582097	17	0.714076	0.558071	chr17_46224961_46225720	0.000198113	0.991819	0.0079733	0	0	LRRC37A	-0.790532	0.0906228	eQTL	chr17:45936600:T:C	Area_of_inferiorparietal_in_the_right_hemisphere_generated_by_parcellation_of_the_white_surface_using_DKT_parcellation_846	T	progenitor
chr17:46225538:T:C	-0.984205	1.49088e-08	ENSG00000176681	chr17_46224961_46225720	4.84211e-06	-0.582097	17	0.714076	0.558071	chr17_46224961_46225720	0.000198113	0.991819	0.0079733	0	0	LRRC37A	-0.790532	0.0906228	eQTL	chr17:46003858:G:A	Volume_of_grey_matter_in_Left_Pallidum_128	T	progenitor
chr17:46225538:T:C	-0.984205	1.49088e-08	ENSG00000176681	chr17_46224961_46225720	4.84211e-06	-0.582097	17	0.714076	0.558071	chr17_46224961_46225720	0.000198113	0.991819	0.0079733	0	0	LRRC37A	-0.790532	0.0906228	eQTL	chr17:46005162:A:T	Mean_L1_in_anterior_corona_radiata_left_on_FA_fractional_anisotropy_skeleton_from_dMRI_data_1673	T	progenitor
chr17:46225538:T:C	-0.984205	1.49088e-08	ENSG00000176681	chr17_46224961_46225720	4.84211e-06	-0.582097	17	0.714076	0.558071	chr17_46224961_46225720	0.000198113	0.991819	0.0079733	0	0	LRRC37A	-0.790532	0.0906228	eQTL	chr17:46019187:G:A	Mean_thickness_of_G+S-frontomargin_in_the_left_hemisphere_generated_by_parcellation_of_the_white_surface_using_Destrieux_a2009s_parcellation_1178	T	progenitor
chr17:46225538:T:C	-0.984205	1.49088e-08	ENSG00000176681	chr17_46224961_46225720	4.84211e-06	-0.582097	17	0.714076	0.558071	chr17_46224961_46225720	0.000198113	0.991819	0.0079733	0	0	LRRC37A	-0.790532	0.0906228	eQTL	chr17:46035861:T:TG	Area_of_inferiortemporal_in_the_right_hemisphere_generated_by_parcellation_of_the_white_surface_using_DKT_parcellation_847	T	progenitor
chr17:46225538:T:C	-0.984205	1.49088e-08	ENSG00000176681	chr17_46224961_46225720	4.84211e-06	-0.582097	17	0.714076	0.558071	chr17_46224961_46225720	0.000198113	0.991819	0.0079733	0	0	LRRC37A	-0.997937	0.00394192	eQTL	chr17:46056584:CTGATAGAACATTTACCATCAAACT:C	Volume_of_SupraTentorial_in_the_whole_brain_generated_by_subcortical_volumetric_segmentation_aseg_170	T	progenitor
chr17:46225538:T:C	-0.984205	1.49088e-08	ENSG00000176681	chr17_46224961_46225720	4.84211e-06	-0.582097	17	0.714076	0.558071	chr17_46224961_46225720	0.000198113	0.991819	0.0079733	0	0	LRRC37A	-0.790532	0.0906228	eQTL	chr17:46084104:A:C	Weighted-mean_MD_mean_diffusivity_in_tract_right_inferior_fronto-occipital_fasciculus_from_dMRI_data_1807	T	progenitor
chr17:46225538:T:C	-0.984205	1.49088e-08	ENSG00000176681	chr17_46224961_46225720	4.84211e-06	-0.582097	17	0.714076	0.558071	chr17_46224961_46225720	0.000198113	0.991819	0.0079733	0	0	LRRC37A	-0.790532	0.0906228	eQTL	chr17:46105866:C:G	Volume_of_grey_matter_in_Right_Pallidum_129	T	progenitor
chr17:46225538:T:C	-0.984205	1.49088e-08	ENSG00000176681	chr17_46224961_46225720	4.84211e-06	-0.582097	17	0.714076	0.558071	chr17_46224961_46225720	0.000198113	0.991819	0.0079733	0	0	LRRC37A	-0.799805	0.0119792	eQTL	chr17:46115202:C:T	Area_of_inferiorparietal_in_the_left_hemisphere_generated_by_parcellation_of_the_white_surface_using_DKT_parcellation_815	T	progenitor
chr17:46225538:T:C	-0.984205	1.49088e-08	ENSG00000176681	chr17_46224961_46225720	4.84211e-06	-0.582097	17	0.714076	0.558071	chr17_46224961_46225720	0.000198113	0.991819	0.0079733	0	0	LRRC37A	-0.790532	0.0906228	eQTL	chr17:46115224:T:A	Mean_L2_in_external_capsule_left_on_FA_fractional_anisotropy_skeleton_from_dMRI_data_1731	T	progenitor
chr17:46225538:T:C	-0.984205	1.49088e-08	ENSG00000176681	chr17_46224961_46225720	4.84211e-06	-0.582097	17	0.714076	0.558071	chr17_46224961_46225720	0.000198113	0.991819	0.0079733	0	0	LRRC37A	-0.790532	0.0906228	eQTL	chr17:46128324:C:T	Mean_MD_mean_diffusivity_in_anterior_corona_radiata_left_on_FA_fractional_anisotropy_skeleton_from_dMRI_data_1625	T	progenitor
chr17:46225538:T:C	-0.984205	1.49088e-08	ENSG00000176681	chr17_46224961_46225720	4.84211e-06	-0.582097	17	0.714076	0.558071	chr17_46224961_46225720	0.000198113	0.991819	0.0079733	0	0	LRRC37A	-0.790532	0.0906228	eQTL	chr17:46140772:C:T	Area_of_lingual_in_the_left_hemisphere_generated_by_parcellation_of_the_pial_surface_using_Desikan-Killiany_parcellation_728	T	progenitor
chr17:46225538:T:C	-0.984205	1.49088e-08	ENSG00000176681	chr17_46224961_46225720	4.84211e-06	-0.582097	17	0.714076	0.558071	chr17_46224961_46225720	0.000198113	0.991819	0.0079733	0	0	LRRC37A	-0.637931	0.11662	eQTL	chr17:46144653:G:T	Volume_of_molecular-layer-HP-head_in_the_right_hemisphere_generated_by_subcortical_volumetric_sub-segmentation_of_the_Hippocampal_Subfields_274	T	progenitor
chr17:46225538:T:C	-0.984205	1.49088e-08	ENSG00000176681	chr17_46224961_46225720	4.84211e-06	-0.582097	17	0.714076	0.558071	chr17_46224961_46225720	0.000198113	0.991819	0.0079733	0	0	LRRC37A	7	1	eQTL	chr17:46147573:A:T	Area_of_G+S-occipital-inf_in_the_left_hemisphere_generated_by_parcellation_of_the_white_surface_using_Destrieux_a2009s_parcellation_873	T	progenitor
chr17:46225538:T:C	-0.984205	1.49088e-08	ENSG00000176681	chr17_46224961_46225720	4.84211e-06	-0.582097	17	0.714076	0.558071	chr17_46224961_46225720	0.000198113	0.991819	0.0079733	0	0	LRRC37A	7	1	eQTL	chr17:46148965:A:G	Area_of_S-collat-transv-post_in_the_right_hemisphere_generated_by_parcellation_of_the_white_surface_using_Destrieux_a2009s_parcellation_996	T	progenitor
chr17:46225538:T:C	-0.984205	1.49088e-08	ENSG00000176681	chr17_46224961_46225720	4.84211e-06	-0.582097	17	0.714076	0.558071	chr17_46224961_46225720	0.000198113	0.991819	0.0079733	0	0	LRRC37A	7	1	eQTL	chr17:46171833:T:G	46171833_2168	T	progenitor
chr17:46225538:T:C	-0.984205	1.49088e-08	ENSG00000176681	chr17_46224961_46225720	4.84211e-06	-0.582097	17	0.714076	0.558071	chr17_46224961_46225720	0.000198113	0.991819	0.0079733	0	0	LRRC37A	7	1	eQTL	chr17:46174188:ATG:A	Mean_ICVF_intra-cellular_volume_fraction_in_anterior_corona_radiata_left_on_FA_fractional_anisotropy_skeleton_from_dMRI_data_1925	T	progenitor
chr17:46225538:T:C	-0.984205	1.49088e-08	ENSG00000176681	chr17_46224961_46225720	4.84211e-06	-0.582097	17	0.714076	0.558071	chr17_46224961_46225720	0.000198113	0.991819	0.0079733	0	0	LRRC37A	7	1	eQTL	chr17:46179289:G:A	Mean_L1_in_anterior_limb_of_internal_capsule_right_on_FA_fractional_anisotropy_skeleton_from_dMRI_data_1666	T	progenitor
chr17:46225538:T:C	-0.984205	1.49088e-08	ENSG00000176681	chr17_46224961_46225720	4.84211e-06	-0.582097	17	0.714076	0.558071	chr17_46224961_46225720	0.000198113	0.991819	0.0079733	0	0	LRRC37A	7	1	eQTL	chr17:46183479:G:A	Weighted-mean_L1_in_tract_left_superior_longitudinal_fasciculus_from_dMRI_data_1842	T	progenitor
chr17:46225538:T:C	-0.984205	1.49088e-08	ENSG00000176681	chr17_46224961_46225720	4.84211e-06	-0.582097	17	0.714076	0.558071	chr17_46224961_46225720	0.000198113	0.991819	0.0079733	0	0	LRRC37A	7	1	eQTL	chr17:46185216:C:A	Weighted-mean_L1_in_tract_right_uncinate_fasciculus_from_dMRI_data_1847	T	progenitor
chr17:46225538:T:C	-0.984205	1.49088e-08	ENSG00000176681	chr17_46224961_46225720	4.84211e-06	-0.582097	17	0.714076	0.558071	chr17_46224961_46225720	0.000198113	0.991819	0.0079733	0	0	LRRC37A	-0.88693	0.00476283	eQTL	chr17:46200744:AAT:A	Area_of_transversetemporal_in_the_left_hemisphere_generated_by_parcellation_of_the_white_surface_using_Desikan-Killiany_parcellation_680	T	progenitor
chr17:46225538:T:C	-0.984205	1.49088e-08	ENSG00000176681	chr17_46224961_46225720	4.84211e-06	-0.582097	17	0.714076	0.558071	chr17_46224961_46225720	0.000198113	0.991819	0.0079733	0	0	LRRC37A	7	1	eQTL	chr17:46206205:C:T	Mean_MD_mean_diffusivity_in_anterior_limb_of_internal_capsule_left_on_FA_fractional_anisotropy_skeleton_from_dMRI_data_1619	T	progenitor
chr17:46225538:T:C	-0.984205	1.49088e-08	ENSG00000176681	chr17_46224961_46225720	4.84211e-06	-0.582097	17	0.714076	0.558071	chr17_46224961_46225720	0.000198113	0.991819	0.0079733	0	0	LRRC37A	7	1	eQTL	chr17:46210918:G:A	Area_of_supramarginal_in_the_left_hemisphere_generated_by_parcellation_of_the_white_surface_using_Desikan-Killiany_parcellation_678	T	progenitor
chr17:46225538:T:C	-0.984205	1.49088e-08	ENSG00000176681	chr17_46224961_46225720	4.84211e-06	-0.582097	17	0.714076	0.558071	chr17_46224961_46225720	0.000198113	0.991819	0.0079733	0	0	LRRC37A	7	1	eQTL	chr17:46213484:T:A	Mean_thickness_of_S-temporal-sup_in_the_left_hemisphere_generated_by_parcellation_of_the_white_surface_using_Destrieux_a2009s_parcellation_1250	T	progenitor
chr17:46225538:T:C	-0.984205	1.49088e-08	ENSG00000176681	chr17_46224961_46225720	4.84211e-06	-0.582097	17	0.714076	0.558071	chr17_46224961_46225720	0.000198113	0.991819	0.0079733	0	0	LRRC37A	-2.31296	0.000735706	eQTL	chr17:46227518:C:T	Area_of_S-orbital-H-Shaped_in_the_left_hemisphere_generated_by_parcellation_of_the_white_surface_using_Destrieux_a2009s_parcellation_935	T	progenitor
chr17:46225538:T:C	-0.984205	1.49088e-08	ENSG00000176681	chr17_46224961_46225720	4.84211e-06	-0.582097	17	0.714076	0.558071	chr17_46224961_46225720	0.000198113	0.991819	0.0079733	0	0	LRRC37A	-0.711573	0.117008	eQTL	chr17:46228323:A:G	Volume_of_CerebralWhiteMatter_in_the_left_hemisphere_generated_by_subcortical_volumetric_segmentation_aseg_190	T	progenitor
chr17:46225538:T:C	-0.984205	1.49088e-08	ENSG00000176681	chr17_46224961_46225720	4.84211e-06	-0.582097	17	0.714076	0.558071	chr17_46224961_46225720	0.000198113	0.991819	0.0079733	0	0	LRRC37A	7	1	eQTL	chr17:46238580:TTA:T	Mean_thickness_of_middletemporal_in_the_right_hemisphere_generated_by_parcellation_of_the_white_surface_using_Desikan-Killiany_parcellation_1068	T	progenitor
chr17:46225538:T:C	-0.984205	1.49088e-08	ENSG00000176681	chr17_46224961_46225720	4.84211e-06	-0.582097	17	0.714076	0.558071	chr17_46224961_46225720	0.000198113	0.991819	0.0079733	0	0	LRRC37A	7	1	eQTL	chr17:46244112:A:G	Volume_of_brain_grey+white_from_T1_brain_image_10	T	progenitor
chr17:46225538:T:C	-0.984205	1.49088e-08	ENSG00000176681	chr17_46224961_46225720	4.84211e-06	-0.582097	17	0.714076	0.558071	chr17_46224961_46225720	0.000198113	0.991819	0.0079733	0	0	LRRC37A	7	1	eQTL	chr17:46250116:G:A	Area_of_fusiform_in_the_left_hemisphere_generated_by_parcellation_of_the_white_surface_using_Desikan-Killiany_parcellation_654	T	progenitor
chr17:46225538:T:C	-0.984205	1.49088e-08	ENSG00000176681	chr17_46224961_46225720	4.84211e-06	-0.582097	17	0.714076	0.558071	chr17_46224961_46225720	0.000198113	0.991819	0.0079733	0	0	LRRC37A	7	1	eQTL	chr17:46251555:T:G	Mean_thickness_of_S-oc-temp-lat_in_the_left_hemisphere_generated_by_parcellation_of_the_white_surface_using_Destrieux_a2009s_parcellation_1237	T	progenitor
chr17:46225538:T:C	-0.984205	1.49088e-08	ENSG00000176681	chr17_46224961_46225720	4.84211e-06	-0.582097	17	0.714076	0.558071	chr17_46224961_46225720	0.000198113	0.991819	0.0079733	0	0	LRRC37A	-0.743448	0.0274923	eQTL	chr17:46253044:G:A	Area_of_BA1_in_the_right_hemisphere_generated_by_parcellation_of_the_white_surface_using_BA_exvivo_parcellation_796	T	progenitor
chr17:46225538:T:C	-0.984205	1.49088e-08	ENSG00000176681	chr17_46224961_46225720	4.84211e-06	-0.582097	17	0.714076	0.558071	chr17_46224961_46225720	0.000198113	0.991819	0.0079733	0	0	LRRC37A	7	1	eQTL	chr17:46256523:T:C	Median_T2star_in_left_putamen_from_SWI_data_1442	T	progenitor
chr17:46225538:T:C	-0.984205	1.49088e-08	ENSG00000176681	chr17_46224961_46225720	4.84211e-06	-0.582097	17	0.714076	0.558071	chr17_46224961_46225720	0.000198113	0.991819	0.0079733	0	0	LRRC37A	7	1	eQTL	chr17:46258213:G:A	Mean_L1_in_superior_longitudinal_fasciculus_left_on_FA_fractional_anisotropy_skeleton_from_dMRI_data_1691	T	progenitor
chr17:46225538:T:C	-0.984205	1.49088e-08	ENSG00000176681	chr17_46224961_46225720	4.84211e-06	-0.582097	17	0.714076	0.558071	chr17_46224961_46225720	0.000198113	0.991819	0.0079733	0	0	LRRC37A	7	1	eQTL	chr17:46258269:G:A	Mean_OD_orientation_dispersion_index_in_posterior_corona_radiata_right_on_FA_fractional_anisotropy_skeleton_from_dMRI_data_2003	T	progenitor
chr17:46225538:T:C	-0.984205	1.49088e-08	ENSG00000176681	chr17_46224961_46225720	4.84211e-06	-0.582097	17	0.714076	0.558071	chr17_46224961_46225720	0.000198113	0.991819	0.0079733	0	0	LRRC37A	7	1	eQTL	chr17:46260537:C:G	Mean_thickness_of_G-occipital-middle_in_the_left_hemisphere_generated_by_parcellation_of_the_white_surface_using_Destrieux_a2009s_parcellation_1196	T	progenitor
chr17:46225538:T:C	-0.984205	1.49088e-08	ENSG00000176681	chr17_46224961_46225720	4.84211e-06	-0.582097	17	0.714076	0.558071	chr17_46224961_46225720	0.000198113	0.991819	0.0079733	0	0	LRRC37A	7	1	eQTL	chr17:46262241:C:T	Mean_L1_in_external_capsule_left_on_FA_fractional_anisotropy_skeleton_from_dMRI_data_1683	T	progenitor
chr17:46225538:T:C	-0.984205	1.49088e-08	ENSG00000176681	chr17_46224961_46225720	4.84211e-06	-0.582097	17	0.714076	0.558071	chr17_46224961_46225720	0.000198113	0.991819	0.0079733	0	0	LRRC37A	7	1	eQTL	chr17:46262381:TC:T	Area_of_G-occipital-middle_in_the_left_hemisphere_generated_by_parcellation_of_the_white_surface_using_Destrieux_a2009s_parcellation_890	T	progenitor
chr17:46225538:T:C	-0.984205	1.49088e-08	ENSG00000176681	chr17_46224961_46225720	4.84211e-06	-0.582097	17	0.714076	0.558071	chr17_46224961_46225720	0.000198113	0.991819	0.0079733	0	0	LRRC37A	7	1	eQTL	chr17:46263140:C:G	Mean_MD_mean_diffusivity_in_retrolenticular_part_of_internal_capsule_left_on_FA_fractional_anisotropy_skeleton_from_dMRI_data_1623	T	progenitor
chr17:46225538:T:C	-0.984205	1.49088e-08	ENSG00000176681	chr17_46224961_46225720	4.84211e-06	-0.582097	17	0.714076	0.558071	chr17_46224961_46225720	0.000198113	0.991819	0.0079733	0	0	LRRC37A	7	1	eQTL	chr17:46263159:A:C	Area_of_inferiorparietal_in_the_right_hemisphere_generated_by_parcellation_of_the_white_surface_using_Desikan-Killiany_parcellation_689	T	progenitor
chr17:46225538:T:C	-0.984205	1.49088e-08	ENSG00000176681	chr17_46224961_46225720	4.84211e-06	-0.582097	17	0.714076	0.558071	chr17_46224961_46225720	0.000198113	0.991819	0.0079733	0	0	LRRC37A	7	1	eQTL	chr17:46263514:G:GCA	46263514_3190	T	progenitor
chr17:46225538:T:C	-0.984205	1.49088e-08	ENSG00000176681	chr17_46224961_46225720	4.84211e-06	-0.582097	17	0.714076	0.558071	chr17_46224961_46225720	0.000198113	0.991819	0.0079733	0	0	LRRC37A	7	1	eQTL	chr17:46267622:C:G	Mean_MD_mean_diffusivity_in_cingulum_cingulate_gyrus_left_on_FA_fractional_anisotropy_skeleton_from_dMRI_data_1637	T	progenitor
chr17:46225538:T:C	-0.984205	1.49088e-08	ENSG00000176681	chr17_46224961_46225720	4.84211e-06	-0.582097	17	0.714076	0.558071	chr17_46224961_46225720	0.000198113	0.991819	0.0079733	0	0	LRRC37A	7	1	eQTL	chr17:46269852:C:A	Mean_ICVF_intra-cellular_volume_fraction_in_superior_fronto-occipital_fasciculus_right_on_FA_fractional_anisotropy_skeleton_from_dMRI_data_1944	T	progenitor
chr17:46225538:T:C	-0.984205	1.49088e-08	ENSG00000176681	chr17_46224961_46225720	4.84211e-06	-0.582097	17	0.714076	0.558071	chr17_46224961_46225720	0.000198113	0.991819	0.0079733	0	0	LRRC37A	7	1	eQTL	chr17:46275066:AT:A	Volume_of_fusiform_in_the_left_hemisphere_generated_by_parcellation_of_the_white_surface_using_DKT_parcellation_442	T	progenitor
chr17:46225538:T:C	-0.984205	1.49088e-08	ENSG00000176681	chr17_46224961_46225720	4.84211e-06	-0.582097	17	0.714076	0.558071	chr17_46224961_46225720	0.000198113	0.991819	0.0079733	0	0	LRRC37A	-1.71648	0.0222646	eQTL	chr17:46276048:A:G	Mean_L3_in_anterior_limb_of_internal_capsule_right_on_FA_fractional_anisotropy_skeleton_from_dMRI_data_1762	T	progenitor
chr17:46225538:T:C	-0.984205	1.49088e-08	ENSG00000176681	chr17_46224961_46225720	4.84211e-06	-0.582097	17	0.714076	0.558071	chr17_46224961_46225720	0.000198113	0.991819	0.0079733	0	0	LRRC37A	7	1	eQTL	chr17:46276327:T:C	Area_of_G-occipital-sup_in_the_right_hemisphere_generated_by_parcellation_of_the_white_surface_using_Destrieux_a2009s_parcellation_965	T	progenitor
chr17:46225538:T:C	-0.984205	1.49088e-08	ENSG00000176681	chr17_46224961_46225720	4.84211e-06	-0.582097	17	0.714076	0.558071	chr17_46224961_46225720	0.000198113	0.991819	0.0079733	0	0	LRRC37A	7	1	eQTL	chr17:46276362:T:G	Area_of_TotalSurface_in_the_left_hemisphere_generated_by_parcellation_of_the_white_surface_using_Desikan-Killiany_parcellation_648	T	progenitor
chr17:46225538:T:C	-0.984205	1.49088e-08	ENSG00000176681	chr17_46224961_46225720	4.84211e-06	-0.582097	17	0.714076	0.558071	chr17_46224961_46225720	0.000198113	0.991819	0.0079733	0	0	LRRC37A	-0.790532	0.0906228	eQTL	chr17:46277203:TA:T	Mean_OD_orientation_dispersion_index_in_superior_longitudinal_fasciculus_right_on_FA_fractional_anisotropy_skeleton_from_dMRI_data_2017	T	progenitor
chr17:46225538:T:C	-0.984205	1.49088e-08	ENSG00000176681	chr17_46224961_46225720	4.84211e-06	-0.582097	17	0.714076	0.558071	chr17_46224961_46225720	0.000198113	0.991819	0.0079733	0	0	LRRC37A	7	1	eQTL	chr17:46277538:T:C	Mean_L1_in_uncinate_fasciculus_right_on_FA_fractional_anisotropy_skeleton_from_dMRI_data_1694	T	progenitor
chr17:46225538:T:C	-0.984205	1.49088e-08	ENSG00000176681	chr17_46224961_46225720	4.84211e-06	-0.582097	17	0.714076	0.558071	chr17_46224961_46225720	0.000198113	0.991819	0.0079733	0	0	LRRC37A	-0.81991	0.0205403	eQTL	chr17:46277938:G:T	Mean_ICVF_intra-cellular_volume_fraction_in_posterior_limb_of_internal_capsule_right_on_FA_fractional_anisotropy_skeleton_from_dMRI_data_1920	T	progenitor
chr17:46225538:T:C	-0.984205	1.49088e-08	ENSG00000176681	chr17_46224961_46225720	4.84211e-06	-0.582097	17	0.714076	0.558071	chr17_46224961_46225720	0.000198113	0.991819	0.0079733	0	0	LRRC37A	-0.81991	0.0205403	eQTL	chr17:46278384:C:T	Area_of_lingual_in_the_left_hemisphere_generated_by_parcellation_of_the_white_surface_using_DKT_parcellation_820	T	progenitor
chr17:46225538:T:C	-0.984205	1.49088e-08	ENSG00000176681	chr17_46224961_46225720	4.84211e-06	-0.582097	17	0.714076	0.558071	chr17_46224961_46225720	0.000198113	0.991819	0.0079733	0	0	LRRC37A	-1.01948	0.00106671	eQTL	chr17:46280519:T:G	Weighted-mean_L1_in_tract_left_posterior_thalamic_radiation_from_dMRI_data_1840	T	progenitor
chr17:46225538:T:C	-0.984205	1.49088e-08	ENSG00000176681	chr17_46224961_46225720	4.84211e-06	-0.582097	17	0.714076	0.558071	chr17_46224961_46225720	0.000198113	0.991819	0.0079733	0	0	LRRC37A	-0.81991	0.0205403	eQTL	chr17:46280780:G:A	Mean_thickness_of_middletemporal_in_the_right_hemisphere_generated_by_parcellation_of_the_white_surface_using_DKT_parcellation_1159	T	progenitor
chr17:46225538:T:C	-0.984205	1.49088e-08	ENSG00000176681	chr17_46224961_46225720	4.84211e-06	-0.582097	17	0.714076	0.558071	chr17_46224961_46225720	0.000198113	0.991819	0.0079733	0	0	LRRC37A	-0.81991	0.0205403	eQTL	chr17:46283575:T:C	Volume_of_GC-ML-DG-body_in_the_left_hemisphere_generated_by_subcortical_volumetric_sub-segmentation_of_the_Hippocampal_Subfields_256	T	progenitor
chr17:46225538:T:C	-0.984205	1.49088e-08	ENSG00000176681	chr17_46224961_46225720	4.84211e-06	-0.582097	17	0.714076	0.558071	chr17_46224961_46225720	0.000198113	0.991819	0.0079733	0	0	LRRC37A	-1.10169	0.00258202	eQTL	chr17:46286266:A:C	Mean_L1_in_superior_corona_radiata_left_on_FA_fractional_anisotropy_skeleton_from_dMRI_data_1675	T	progenitor
chr17:46225538:T:C	-0.984205	1.49088e-08	ENSG00000176681	chr17_46224961_46225720	4.84211e-06	-0.582097	17	0.714076	0.558071	chr17_46224961_46225720	0.000198113	0.991819	0.0079733	0	0	LRRC37A	-0.995167	0.00245923	eQTL	chr17:46504918:T:G	Area_of_S-collat-transv-post_in_the_left_hemisphere_generated_by_parcellation_of_the_white_surface_using_Destrieux_a2009s_parcellation_922	T	progenitor
chr17:46225538:T:C	-0.984205	1.49088e-08	ENSG00000176681	chr17_46224961_46225720	4.84211e-06	-0.582097	17	0.714076	0.558071	chr17_46224961_46225720	0.000198113	0.991819	0.0079733	0	0	LRRC37A	-0.81991	0.0205403	eQTL	chr17:46704858:A:AGT	Mean_thickness_of_S-collat-transv-ant_in_the_left_hemisphere_generated_by_parcellation_of_the_white_surface_using_Destrieux_a2009s_parcellation_1227	T	progenitor
chr17:46225538:T:C	-0.984205	1.49088e-08	ENSG00000176681	chr17_46224961_46225720	4.84211e-06	-0.582097	17	0.714076	0.558071	chr17_46224961_46225720	0.000198113	0.991819	0.0079733	0	0	LRRC37A	-1.18672	0.00236903	eQTL	chr17:45712047:CT:C	Mean_thickness_of_inferiortemporal_in_the_left_hemisphere_generated_by_parcellation_of_the_white_surface_using_Desikan-Killiany_parcellation_1028	T	progenitor
chr17:46225538:T:C	-0.984205	1.49088e-08	ENSG00000176681	chr17_46224961_46225720	4.84211e-06	-0.582097	17	0.714076	0.558071	chr17_46224961_46225720	0.000198113	0.991819	0.0079733	0	0	LRRC37A	-0.9258	3.25651e-05	eQTL	chr17:46047911:CT:C	Area_of_lingual_in_the_right_hemisphere_generated_by_parcellation_of_the_white_surface_using_Desikan-Killiany_parcellation_694	T	progenitor
chr17:46225538:T:C	-0.984205	1.49088e-08	ENSG00000176681	chr17_46224961_46225720	4.84211e-06	-0.582097	17	0.714076	0.558071	chr17_46224961_46225720	0.000198113	0.991819	0.0079733	0	0	LRRC37A	-0.9258	3.25651e-05	eQTL	chr17:46087803:C:T	Area_of_G-oc-temp-med-Lingual_in_the_right_hemisphere_generated_by_parcellation_of_the_white_surface_using_Destrieux_a2009s_parcellation_967	T	progenitor
chr17:46225538:T:C	-0.984205	1.49088e-08	ENSG00000176681	chr17_46224961_46225720	4.84211e-06	-0.582097	17	0.714076	0.558071	chr17_46224961_46225720	0.000198113	0.991819	0.0079733	0	0	LRRC37A	-1.02101	3.22189e-05	eQTL	chr17:46150803:C:T	Mean_L3_in_genu_of_corpus_callosum_on_FA_fractional_anisotropy_skeleton_from_dMRI_data_1748	T	progenitor
chr17:46225538:T:C	-0.984205	1.49088e-08	ENSG00000176681	chr17_46224961_46225720	4.84211e-06	-0.582097	17	0.714076	0.558071	chr17_46224961_46225720	0.000198113	0.991819	0.0079733	0	0	LRRC37A	-0.591299	0.0525964	eQTL	chr17:46177780:C:CT	Mean_ICVF_intra-cellular_volume_fraction_in_posterior_corona_radiata_left_on_FA_fractional_anisotropy_skeleton_from_dMRI_data_1929	T	progenitor
chr17:46225538:T:C	-0.984205	1.49088e-08	ENSG00000176681	chr17_46224961_46225720	4.84211e-06	-0.582097	17	0.714076	0.558071	chr17_46224961_46225720	0.000198113	0.991819	0.0079733	0	0	LRRC37A	-0.957666	7.32858e-05	eQTL	chr17:46180417:A:G	Area_of_TotalSurface_in_the_right_hemisphere_generated_by_parcellation_of_the_pial_surface_using_Desikan-Killiany_parcellation_749	T	progenitor
chr17:46225538:T:C	-0.984205	1.49088e-08	ENSG00000176681	chr17_46224961_46225720	4.84211e-06	-0.582097	17	0.714076	0.558071	chr17_46224961_46225720	0.000198113	0.991819	0.0079733	0	0	LRRC37A	-0.957666	7.32858e-05	eQTL	chr17:46215839:A:G	Mean_FA_fractional_anisotropy_in_genu_of_corpus_callosum_on_FA_skeleton_from_dMRI_data_1454	T	progenitor
chr17:46225538:T:C	-0.984205	1.49088e-08	ENSG00000176681	chr17_46224961_46225720	4.84211e-06	-0.582097	17	0.714076	0.558071	chr17_46224961_46225720	0.000198113	0.991819	0.0079733	0	0	LRRC37A	-1.05604	4.35789e-05	eQTL	chr17:46241497:T:C	Volume_of_BrainSegNotVentSurf_in_the_whole_brain_generated_by_subcortical_volumetric_segmentation_aseg_167	T	progenitor
chr17:46225538:T:C	-0.984205	1.49088e-08	ENSG00000176681	chr17_46224961_46225720	4.84211e-06	-0.582097	17	0.714076	0.558071	chr17_46224961_46225720	0.000198113	0.991819	0.0079733	0	0	LRRC37A	-1.05604	4.35789e-05	eQTL	chr17:46247173:T:C	Mean_L1_in_superior_longitudinal_fasciculus_right_on_FA_fractional_anisotropy_skeleton_from_dMRI_data_1690	T	progenitor
chr17:46225538:T:C	-0.984205	1.49088e-08	ENSG00000176681	chr17_46224961_46225720	4.84211e-06	-0.582097	17	0.714076	0.558071	chr17_46224961_46225720	0.000198113	0.991819	0.0079733	0	0	LRRC37A	-0.995816	0.000206851	eQTL	chr17:46476790:G:A	Area_of_cuneus_in_the_right_hemisphere_generated_by_parcellation_of_the_pial_surface_using_Desikan-Killiany_parcellation_753	T	progenitor
chr17:46225538:T:C	-0.984205	1.49088e-08	ENSG00000176681	chr17_46224961_46225720	4.84211e-06	-0.582097	17	0.714076	0.558071	chr17_46224961_46225720	0.000198113	0.991819	0.0079733	0	0	LRRC37A	-0.995816	0.000206851	eQTL	chr17:46486290:G:A	Volume_of_S-collat-transv-post_in_the_left_hemisphere_generated_by_parcellation_of_the_white_surface_using_Destrieux_a2009s_parcellation_550	T	progenitor
chr17:46225386:G:A	-1.43584	2.82288e-21	ENSG00000214401	chr17_46224961_46225720	4.84211e-06	-0.582097	17	0.736487	0.558071	chr17_46224961_46225720	8.13392e-13	0.999964	2.6824e-05	0	0	KANSL1-AS1	-0.740072	0.010531	caQTL	chr17:45399441:A:G	Mean_L2_in_anterior_corona_radiata_right_on_FA_fractional_anisotropy_skeleton_from_dMRI_data_1720	G	progenitor
chr17:46225386:G:A	-1.43584	2.82288e-21	ENSG00000214401	chr17_46224961_46225720	4.84211e-06	-0.582097	17	0.736487	0.558071	chr17_46224961_46225720	8.13392e-13	0.999964	2.6824e-05	0	0	KANSL1-AS1	-1.74189	0.0122615	eQTL	chr17:45495053:C:T	Area_of_cuneus_in_the_right_hemisphere_generated_by_parcellation_of_the_white_surface_using_DKT_parcellation_843	G	progenitor
chr17:46225386:G:A	-1.43584	2.82288e-21	ENSG00000214401	chr17_46224961_46225720	4.84211e-06	-0.582097	17	0.736487	0.558071	chr17_46224961_46225720	8.13392e-13	0.999964	2.6824e-05	0	0	KANSL1-AS1	-1.74189	0.0122615	eQTL	chr17:45495695:T:C	Area_of_inferiortemporal_in_the_right_hemisphere_generated_by_parcellation_of_the_white_surface_using_DKT_parcellation_847	G	progenitor
chr17:46225386:G:A	-1.43584	2.82288e-21	ENSG00000214401	chr17_46224961_46225720	4.84211e-06	-0.582097	17	0.736487	0.558071	chr17_46224961_46225720	8.13392e-13	0.999964	2.6824e-05	0	0	KANSL1-AS1	3.5	1	eQTL	chr17:45496053:C:T	Weighted-mean_MO_diffusion_tensor_mode_in_tract_right_superior_thalamic_radiation_from_dMRI_data_1599	G	progenitor
chr17:46225386:G:A	-1.43584	2.82288e-21	ENSG00000214401	chr17_46224961_46225720	4.84211e-06	-0.582097	17	0.736487	0.558071	chr17_46224961_46225720	8.13392e-13	0.999964	2.6824e-05	0	0	KANSL1-AS1	-1.74189	0.0122615	eQTL	chr17:45497245:G:A	45497245_3190	G	progenitor
chr17:46225386:G:A	-1.43584	2.82288e-21	ENSG00000214401	chr17_46224961_46225720	4.84211e-06	-0.582097	17	0.736487	0.558071	chr17_46224961_46225720	8.13392e-13	0.999964	2.6824e-05	0	0	KANSL1-AS1	3.5	1	eQTL	chr17:45577102:C:T	Mean_L3_in_anterior_limb_of_internal_capsule_left_on_FA_fractional_anisotropy_skeleton_from_dMRI_data_1763	G	progenitor
chr17:46225386:G:A	-1.43584	2.82288e-21	ENSG00000214401	chr17_46224961_46225720	4.84211e-06	-0.582097	17	0.736487	0.558071	chr17_46224961_46225720	8.13392e-13	0.999964	2.6824e-05	0	0	KANSL1-AS1	3.5	1	eQTL	chr17:45578810:C:A	Mean_MD_mean_diffusivity_in_cingulum_cingulate_gyrus_right_on_FA_fractional_anisotropy_skeleton_from_dMRI_data_1636	G	progenitor
chr17:46225386:G:A	-1.43584	2.82288e-21	ENSG00000214401	chr17_46224961_46225720	4.84211e-06	-0.582097	17	0.736487	0.558071	chr17_46224961_46225720	8.13392e-13	0.999964	2.6824e-05	0	0	KANSL1-AS1	3.5	1	eQTL	chr17:45579901:A:G	Area_of_S-collat-transv-post_in_the_right_hemisphere_generated_by_parcellation_of_the_white_surface_using_Destrieux_a2009s_parcellation_996	G	progenitor
chr17:46225386:G:A	-1.43584	2.82288e-21	ENSG00000214401	chr17_46224961_46225720	4.84211e-06	-0.582097	17	0.736487	0.558071	chr17_46224961_46225720	8.13392e-13	0.999964	2.6824e-05	0	0	KANSL1-AS1	3.5	1	eQTL	chr17:45580027:A:G	Volume_of_Pf_in_the_right_hemisphere_generated_by_subcortical_volumetric_sub-segmentation_of_the_Thalamic_Nuclei_321	G	progenitor
chr17:46225386:G:A	-1.43584	2.82288e-21	ENSG00000214401	chr17_46224961_46225720	4.84211e-06	-0.582097	17	0.736487	0.558071	chr17_46224961_46225720	8.13392e-13	0.999964	2.6824e-05	0	0	KANSL1-AS1	3.5	1	eQTL	chr17:45580074:C:G	Mean_FA_fractional_anisotropy_in_superior_fronto-occipital_fasciculus_left_on_FA_skeleton_from_dMRI_data_1495	G	progenitor
chr17:46225386:G:A	-1.43584	2.82288e-21	ENSG00000214401	chr17_46224961_46225720	4.84211e-06	-0.582097	17	0.736487	0.558071	chr17_46224961_46225720	8.13392e-13	0.999964	2.6824e-05	0	0	KANSL1-AS1	3.5	1	eQTL	chr17:45581043:G:A	Mean_L3_in_superior_fronto-occipital_fasciculus_left_on_FA_fractional_anisotropy_skeleton_from_dMRI_data_1789	G	progenitor
chr17:46225386:G:A	-1.43584	2.82288e-21	ENSG00000214401	chr17_46224961_46225720	4.84211e-06	-0.582097	17	0.736487	0.558071	chr17_46224961_46225720	8.13392e-13	0.999964	2.6824e-05	0	0	KANSL1-AS1	3.5	1	eQTL	chr17:45581412:C:A	Mean_thickness_of_G+S-frontomargin_in_the_left_hemisphere_generated_by_parcellation_of_the_white_surface_using_Destrieux_a2009s_parcellation_1178	G	progenitor
chr17:46225386:G:A	-1.43584	2.82288e-21	ENSG00000214401	chr17_46224961_46225720	4.84211e-06	-0.582097	17	0.736487	0.558071	chr17_46224961_46225720	8.13392e-13	0.999964	2.6824e-05	0	0	KANSL1-AS1	3.5	1	eQTL	chr17:45582609:T:C	Area_of_G-oc-temp-med-Parahip_in_the_left_hemisphere_generated_by_parcellation_of_the_white_surface_using_Destrieux_a2009s_parcellation_894	G	progenitor
chr17:46225386:G:A	-1.43584	2.82288e-21	ENSG00000214401	chr17_46224961_46225720	4.84211e-06	-0.582097	17	0.736487	0.558071	chr17_46224961_46225720	8.13392e-13	0.999964	2.6824e-05	0	0	KANSL1-AS1	3.5	1	eQTL	chr17:45584435:T:G	Mean_L3_in_fornix_cres+stria_terminalis_left_on_FA_fractional_anisotropy_skeleton_from_dMRI_data_1785	G	progenitor
chr17:46225386:G:A	-1.43584	2.82288e-21	ENSG00000214401	chr17_46224961_46225720	4.84211e-06	-0.582097	17	0.736487	0.558071	chr17_46224961_46225720	8.13392e-13	0.999964	2.6824e-05	0	0	KANSL1-AS1	3.5	1	eQTL	chr17:45584654:A:G	Volume_of_Pf_in_the_left_hemisphere_generated_by_subcortical_volumetric_sub-segmentation_of_the_Thalamic_Nuclei_297	G	progenitor
chr17:46225386:G:A	-1.43584	2.82288e-21	ENSG00000214401	chr17_46224961_46225720	4.84211e-06	-0.582097	17	0.736487	0.558071	chr17_46224961_46225720	8.13392e-13	0.999964	2.6824e-05	0	0	KANSL1-AS1	-1.03247	0.00941479	caQTL	chr17:45586089:C:CT	Mean_OD_orientation_dispersion_index_in_posterior_thalamic_radiation_left_on_FA_fractional_anisotropy_skeleton_from_dMRI_data_2006	G	progenitor
chr17:46225386:G:A	-1.43584	2.82288e-21	ENSG00000214401	chr17_46224961_46225720	4.84211e-06	-0.582097	17	0.736487	0.558071	chr17_46224961_46225720	8.13392e-13	0.999964	2.6824e-05	0	0	KANSL1-AS1	3.5	1	eQTL	chr17:45587956:C:T	Area_of_G-oc-temp-lat-fusifor_in_the_left_hemisphere_generated_by_parcellation_of_the_white_surface_using_Destrieux_a2009s_parcellation_892	G	progenitor
chr17:46225386:G:A	-1.43584	2.82288e-21	ENSG00000214401	chr17_46224961_46225720	4.84211e-06	-0.582097	17	0.736487	0.558071	chr17_46224961_46225720	8.13392e-13	0.999964	2.6824e-05	0	0	KANSL1-AS1	3.5	1	eQTL	chr17:45588102:T:G	Area_of_TotalSurface_in_the_right_hemisphere_generated_by_parcellation_of_the_pial_surface_using_Desikan-Killiany_parcellation_749	G	progenitor
chr17:46225386:G:A	-1.43584	2.82288e-21	ENSG00000214401	chr17_46224961_46225720	4.84211e-06	-0.582097	17	0.736487	0.558071	chr17_46224961_46225720	8.13392e-13	0.999964	2.6824e-05	0	0	KANSL1-AS1	3.5	1	eQTL	chr17:45588635:A:C	Mean_L3_in_superior_longitudinal_fasciculus_right_on_FA_fractional_anisotropy_skeleton_from_dMRI_data_1786	G	progenitor
chr17:46225386:G:A	-1.43584	2.82288e-21	ENSG00000214401	chr17_46224961_46225720	4.84211e-06	-0.582097	17	0.736487	0.558071	chr17_46224961_46225720	8.13392e-13	0.999964	2.6824e-05	0	0	KANSL1-AS1	3.5	1	eQTL	chr17:45588636:AT:A	Mean_L3_in_external_capsule_left_on_FA_fractional_anisotropy_skeleton_from_dMRI_data_1779	G	progenitor
chr17:46225386:G:A	-1.43584	2.82288e-21	ENSG00000214401	chr17_46224961_46225720	4.84211e-06	-0.582097	17	0.736487	0.558071	chr17_46224961_46225720	8.13392e-13	0.999964	2.6824e-05	0	0	KANSL1-AS1	3.5	1	eQTL	chr17:45590047:CTT:C	Area_of_G+S-occipital-inf_in_the_right_hemisphere_generated_by_parcellation_of_the_white_surface_using_Destrieux_a2009s_parcellation_947	G	progenitor
chr17:46225386:G:A	-1.43584	2.82288e-21	ENSG00000214401	chr17_46224961_46225720	4.84211e-06	-0.582097	17	0.736487	0.558071	chr17_46224961_46225720	8.13392e-13	0.999964	2.6824e-05	0	0	KANSL1-AS1	3.5	1	eQTL	chr17:45591089:T:G	Weighted-mean_L1_in_tract_right_inferior_fronto-occipital_fasciculus_from_dMRI_data_1834	G	progenitor
chr17:46225386:G:A	-1.43584	2.82288e-21	ENSG00000214401	chr17_46224961_46225720	4.84211e-06	-0.582097	17	0.736487	0.558071	chr17_46224961_46225720	8.13392e-13	0.999964	2.6824e-05	0	0	KANSL1-AS1	-0.433499	0.251472	caQTL	chr17:45591484:T:C	Mean_thickness_of_parstriangularis_in_the_left_hemisphere_generated_by_parcellation_of_the_white_surface_using_DKT_parcellation_1133	G	progenitor
chr17:46225386:G:A	-1.43584	2.82288e-21	ENSG00000214401	chr17_46224961_46225720	4.84211e-06	-0.582097	17	0.736487	0.558071	chr17_46224961_46225720	8.13392e-13	0.999964	2.6824e-05	0	0	KANSL1-AS1	3.5	1	eQTL	chr17:45592971:C:CT	Weighted-mean_L1_in_tract_right_superior_longitudinal_fasciculus_from_dMRI_data_1843	G	progenitor
chr17:46225386:G:A	-1.43584	2.82288e-21	ENSG00000214401	chr17_46224961_46225720	4.84211e-06	-0.582097	17	0.736487	0.558071	chr17_46224961_46225720	8.13392e-13	0.999964	2.6824e-05	0	0	KANSL1-AS1	3.5	1	eQTL	chr17:45593388:G:A	45593388_3402	G	progenitor
chr17:46225386:G:A	-1.43584	2.82288e-21	ENSG00000214401	chr17_46224961_46225720	4.84211e-06	-0.582097	17	0.736487	0.558071	chr17_46224961_46225720	8.13392e-13	0.999964	2.6824e-05	0	0	KANSL1-AS1	3.5	1	eQTL	chr17:45593574:A:G	Median_T2star_in_right_putamen_from_SWI_data_1443	G	progenitor
chr17:46225386:G:A	-1.43584	2.82288e-21	ENSG00000214401	chr17_46224961_46225720	4.84211e-06	-0.582097	17	0.736487	0.558071	chr17_46224961_46225720	8.13392e-13	0.999964	2.6824e-05	0	0	KANSL1-AS1	3.5	1	eQTL	chr17:45593700:G:GA	Mean_L2_in_external_capsule_left_on_FA_fractional_anisotropy_skeleton_from_dMRI_data_1731	G	progenitor
chr17:46225386:G:A	-1.43584	2.82288e-21	ENSG00000214401	chr17_46224961_46225720	4.84211e-06	-0.582097	17	0.736487	0.558071	chr17_46224961_46225720	8.13392e-13	0.999964	2.6824e-05	0	0	KANSL1-AS1	3.5	1	eQTL	chr17:45594105:T:C	Mean_L1_in_anterior_limb_of_internal_capsule_left_on_FA_fractional_anisotropy_skeleton_from_dMRI_data_1667	G	progenitor
chr17:46225386:G:A	-1.43584	2.82288e-21	ENSG00000214401	chr17_46224961_46225720	4.84211e-06	-0.582097	17	0.736487	0.558071	chr17_46224961_46225720	8.13392e-13	0.999964	2.6824e-05	0	0	KANSL1-AS1	3.5	1	eQTL	chr17:45596426:A:G	Area_of_G-occipital-middle_in_the_left_hemisphere_generated_by_parcellation_of_the_white_surface_using_Destrieux_a2009s_parcellation_890	G	progenitor
chr17:46225386:G:A	-1.43584	2.82288e-21	ENSG00000214401	chr17_46224961_46225720	4.84211e-06	-0.582097	17	0.736487	0.558071	chr17_46224961_46225720	8.13392e-13	0.999964	2.6824e-05	0	0	KANSL1-AS1	-1.31762	0.00322722	caQTL	chr17:45598096:G:T	Volume_of_fusiform_in_the_left_hemisphere_generated_by_parcellation_of_the_white_surface_using_Desikan-Killiany_parcellation_349	G	progenitor
chr17:46225386:G:A	-1.43584	2.82288e-21	ENSG00000214401	chr17_46224961_46225720	4.84211e-06	-0.582097	17	0.736487	0.558071	chr17_46224961_46225720	8.13392e-13	0.999964	2.6824e-05	0	0	KANSL1-AS1	3.5	1	eQTL	chr17:45598123:A:T	Mean_L2_in_anterior_limb_of_internal_capsule_left_on_FA_fractional_anisotropy_skeleton_from_dMRI_data_1715	G	progenitor
chr17:46225386:G:A	-1.43584	2.82288e-21	ENSG00000214401	chr17_46224961_46225720	4.84211e-06	-0.582097	17	0.736487	0.558071	chr17_46224961_46225720	8.13392e-13	0.999964	2.6824e-05	0	0	KANSL1-AS1	3.5	1	eQTL	chr17:45601827:G:A	Mean_thickness_of_S-orbital-H-Shaped_in_the_left_hemisphere_generated_by_parcellation_of_the_white_surface_using_Destrieux_a2009s_parcellation_1241	G	progenitor
chr17:46225386:G:A	-1.43584	2.82288e-21	ENSG00000214401	chr17_46224961_46225720	4.84211e-06	-0.582097	17	0.736487	0.558071	chr17_46224961_46225720	8.13392e-13	0.999964	2.6824e-05	0	0	KANSL1-AS1	3.5	1	eQTL	chr17:45603783:C:CA	Mean_ICVF_intra-cellular_volume_fraction_in_retrolenticular_part_of_internal_capsule_right_on_FA_fractional_anisotropy_skeleton_from_dMRI_data_1922	G	progenitor
chr17:46225386:G:A	-1.43584	2.82288e-21	ENSG00000214401	chr17_46224961_46225720	4.84211e-06	-0.582097	17	0.736487	0.558071	chr17_46224961_46225720	8.13392e-13	0.999964	2.6824e-05	0	0	KANSL1-AS1	3.5	1	eQTL	chr17:45604372:C:T	Mean_thickness_of_middletemporal_in_the_right_hemisphere_generated_by_parcellation_of_the_white_surface_using_DKT_parcellation_1159	G	progenitor
chr17:46225386:G:A	-1.43584	2.82288e-21	ENSG00000214401	chr17_46224961_46225720	4.84211e-06	-0.582097	17	0.736487	0.558071	chr17_46224961_46225720	8.13392e-13	0.999964	2.6824e-05	0	0	KANSL1-AS1	3.5	1	eQTL	chr17:45604405:C:T	Area_of_lingual_in_the_left_hemisphere_generated_by_parcellation_of_the_pial_surface_using_Desikan-Killiany_parcellation_728	G	progenitor
chr17:46225386:G:A	-1.43584	2.82288e-21	ENSG00000214401	chr17_46224961_46225720	4.84211e-06	-0.582097	17	0.736487	0.558071	chr17_46224961_46225720	8.13392e-13	0.999964	2.6824e-05	0	0	KANSL1-AS1	3.5	1	eQTL	chr17:45604644:C:T	Mean_OD_orientation_dispersion_index_in_posterior_corona_radiata_right_on_FA_fractional_anisotropy_skeleton_from_dMRI_data_2003	G	progenitor
chr17:46225386:G:A	-1.43584	2.82288e-21	ENSG00000214401	chr17_46224961_46225720	4.84211e-06	-0.582097	17	0.736487	0.558071	chr17_46224961_46225720	8.13392e-13	0.999964	2.6824e-05	0	0	KANSL1-AS1	3.5	1	eQTL	chr17:45604732:A:C	Weighted-mean_L1_in_tract_left_inferior_fronto-occipital_fasciculus_from_dMRI_data_1833	G	progenitor
chr17:46225386:G:A	-1.43584	2.82288e-21	ENSG00000214401	chr17_46224961_46225720	4.84211e-06	-0.582097	17	0.736487	0.558071	chr17_46224961_46225720	8.13392e-13	0.999964	2.6824e-05	0	0	KANSL1-AS1	3.5	1	eQTL	chr17:45607925:CA:C	Mean_thickness_of_S-collat-transv-ant_in_the_right_hemisphere_generated_by_parcellation_of_the_white_surface_using_Destrieux_a2009s_parcellation_1301	G	progenitor
chr17:46225386:G:A	-1.43584	2.82288e-21	ENSG00000214401	chr17_46224961_46225720	4.84211e-06	-0.582097	17	0.736487	0.558071	chr17_46224961_46225720	8.13392e-13	0.999964	2.6824e-05	0	0	KANSL1-AS1	3.5	1	eQTL	chr17:45609053:A:C	Area_of_TotalSurface_in_the_left_hemisphere_generated_by_parcellation_of_the_pial_surface_using_Desikan-Killiany_parcellation_716	G	progenitor
chr17:46225386:G:A	-1.43584	2.82288e-21	ENSG00000214401	chr17_46224961_46225720	4.84211e-06	-0.582097	17	0.736487	0.558071	chr17_46224961_46225720	8.13392e-13	0.999964	2.6824e-05	0	0	KANSL1-AS1	3.5	1	eQTL	chr17:45609054:A:G	Volume_of_CerebralWhiteMatter_in_the_left_hemisphere_generated_by_subcortical_volumetric_segmentation_aseg_190	G	progenitor
chr17:46225386:G:A	-1.43584	2.82288e-21	ENSG00000214401	chr17_46224961_46225720	4.84211e-06	-0.582097	17	0.736487	0.558071	chr17_46224961_46225720	8.13392e-13	0.999964	2.6824e-05	0	0	KANSL1-AS1	3.5	1	eQTL	chr17:45609902:G:A	Mean_L3_in_anterior_limb_of_internal_capsule_right_on_FA_fractional_anisotropy_skeleton_from_dMRI_data_1762	G	progenitor
chr17:46225386:G:A	-1.43584	2.82288e-21	ENSG00000214401	chr17_46224961_46225720	4.84211e-06	-0.582097	17	0.736487	0.558071	chr17_46224961_46225720	8.13392e-13	0.999964	2.6824e-05	0	0	KANSL1-AS1	-0.913239	0.0154373	caQTL	chr17:45616013:TA:T	Volume_of_molecular-layer-HP-head_in_the_right_hemisphere_generated_by_subcortical_volumetric_sub-segmentation_of_the_Hippocampal_Subfields_274	G	progenitor
chr17:46225386:G:A	-1.43584	2.82288e-21	ENSG00000214401	chr17_46224961_46225720	4.84211e-06	-0.582097	17	0.736487	0.558071	chr17_46224961_46225720	8.13392e-13	0.999964	2.6824e-05	0	0	KANSL1-AS1	3.5	1	eQTL	chr17:45618793:A:T	Mean_L3_in_posterior_limb_of_internal_capsule_right_on_FA_fractional_anisotropy_skeleton_from_dMRI_data_1764	G	progenitor
chr17:46225386:G:A	-1.43584	2.82288e-21	ENSG00000214401	chr17_46224961_46225720	4.84211e-06	-0.582097	17	0.736487	0.558071	chr17_46224961_46225720	8.13392e-13	0.999964	2.6824e-05	0	0	KANSL1-AS1	3.5	1	eQTL	chr17:45630472:TG:T	Area_of_inferiorparietal_in_the_left_hemisphere_generated_by_parcellation_of_the_white_surface_using_DKT_parcellation_815	G	progenitor
chr17:46225386:G:A	-1.43584	2.82288e-21	ENSG00000214401	chr17_46224961_46225720	4.84211e-06	-0.582097	17	0.736487	0.558071	chr17_46224961_46225720	8.13392e-13	0.999964	2.6824e-05	0	0	KANSL1-AS1	3.5	1	eQTL	chr17:45631049:CA:C	Area_of_fusiform_in_the_right_hemisphere_generated_by_parcellation_of_the_white_surface_using_Desikan-Killiany_parcellation_688	G	progenitor
chr17:46225386:G:A	-1.43584	2.82288e-21	ENSG00000214401	chr17_46224961_46225720	4.84211e-06	-0.582097	17	0.736487	0.558071	chr17_46224961_46225720	8.13392e-13	0.999964	2.6824e-05	0	0	KANSL1-AS1	-0.555036	0.0490348	caQTL	chr17:45638873:G:T	Area_of_precuneus_in_the_right_hemisphere_generated_by_parcellation_of_the_white_surface_using_DKT_parcellation_863	G	progenitor
chr17:46225386:G:A	-1.43584	2.82288e-21	ENSG00000214401	chr17_46224961_46225720	4.84211e-06	-0.582097	17	0.736487	0.558071	chr17_46224961_46225720	8.13392e-13	0.999964	2.6824e-05	0	0	KANSL1-AS1	3.5	1	eQTL	chr17:45669244:T:TATC	Area_of_lateraloccipital_in_the_left_hemisphere_generated_by_parcellation_of_the_pial_surface_using_Desikan-Killiany_parcellation_726	G	progenitor
chr17:46225386:G:A	-1.43584	2.82288e-21	ENSG00000214401	chr17_46224961_46225720	4.84211e-06	-0.582097	17	0.736487	0.558071	chr17_46224961_46225720	8.13392e-13	0.999964	2.6824e-05	0	0	KANSL1-AS1	3.5	1	eQTL	chr17:45674232:GT:G	Mean_MD_mean_diffusivity_in_external_capsule_right_on_FA_fractional_anisotropy_skeleton_from_dMRI_data_1634	G	progenitor
chr17:46225386:G:A	-1.43584	2.82288e-21	ENSG00000214401	chr17_46224961_46225720	4.84211e-06	-0.582097	17	0.736487	0.558071	chr17_46224961_46225720	8.13392e-13	0.999964	2.6824e-05	0	0	KANSL1-AS1	3.5	1	eQTL	chr17:45680750:AAAAG:A	Area_of_S-orbital-H-Shaped_in_the_left_hemisphere_generated_by_parcellation_of_the_white_surface_using_Destrieux_a2009s_parcellation_935	G	progenitor
chr17:46225386:G:A	-1.43584	2.82288e-21	ENSG00000214401	chr17_46224961_46225720	4.84211e-06	-0.582097	17	0.736487	0.558071	chr17_46224961_46225720	8.13392e-13	0.999964	2.6824e-05	0	0	KANSL1-AS1	3.5	1	eQTL	chr17:45681521:A:G	Area_of_S-parieto-occipital_in_the_right_hemisphere_generated_by_parcellation_of_the_white_surface_using_Destrieux_a2009s_parcellation_1010	G	progenitor
chr17:46225386:G:A	-1.43584	2.82288e-21	ENSG00000214401	chr17_46224961_46225720	4.84211e-06	-0.582097	17	0.736487	0.558071	chr17_46224961_46225720	8.13392e-13	0.999964	2.6824e-05	0	0	KANSL1-AS1	-0.573038	0.146736	caQTL	chr17:45701314:T:A	Area_of_S-calcarine_in_the_right_hemisphere_generated_by_parcellation_of_the_white_surface_using_Destrieux_a2009s_parcellation_989	G	progenitor
chr17:46225386:G:A	-1.43584	2.82288e-21	ENSG00000214401	chr17_46224961_46225720	4.84211e-06	-0.582097	17	0.736487	0.558071	chr17_46224961_46225720	8.13392e-13	0.999964	2.6824e-05	0	0	KANSL1-AS1	-0.573038	0.146736	caQTL	chr17:45706224:G:A	Mean_thickness_of_rostralanteriorcingulate_in_the_left_hemisphere_generated_by_parcellation_of_the_white_surface_using_DKT_parcellation_1139	G	progenitor
chr17:46225386:G:A	-1.43584	2.82288e-21	ENSG00000214401	chr17_46224961_46225720	4.84211e-06	-0.582097	17	0.736487	0.558071	chr17_46224961_46225720	8.13392e-13	0.999964	2.6824e-05	0	0	KANSL1-AS1	-0.573038	0.146736	caQTL	chr17:45707732:C:T	Mean_MD_mean_diffusivity_in_anterior_limb_of_internal_capsule_right_on_FA_fractional_anisotropy_skeleton_from_dMRI_data_1618	G	progenitor
chr17:46225386:G:A	-1.43584	2.82288e-21	ENSG00000214401	chr17_46224961_46225720	4.84211e-06	-0.582097	17	0.736487	0.558071	chr17_46224961_46225720	8.13392e-13	0.999964	2.6824e-05	0	0	KANSL1-AS1	-0.573038	0.146736	caQTL	chr17:45707738:C:CTTA	Area_of_G-occipital-sup_in_the_right_hemisphere_generated_by_parcellation_of_the_white_surface_using_Destrieux_a2009s_parcellation_965	G	progenitor
chr17:46225386:G:A	-1.43584	2.82288e-21	ENSG00000214401	chr17_46224961_46225720	4.84211e-06	-0.582097	17	0.736487	0.558071	chr17_46224961_46225720	8.13392e-13	0.999964	2.6824e-05	0	0	KANSL1-AS1	-0.573038	0.146736	caQTL	chr17:45720982:T:TTTG	45720982_2168	G	progenitor
chr17:46225386:G:A	-1.43584	2.82288e-21	ENSG00000214401	chr17_46224961_46225720	4.84211e-06	-0.582097	17	0.736487	0.558071	chr17_46224961_46225720	8.13392e-13	0.999964	2.6824e-05	0	0	KANSL1-AS1	-0.554411	0.0172529	caQTL	chr17:45751398:G:A	Weighted-mean_ICVF_intra-cellular_volume_fraction_in_tract_left_inferior_longitudinal_fasciculus_from_dMRI_data_1964	G	progenitor
chr17:46225386:G:A	-1.43584	2.82288e-21	ENSG00000214401	chr17_46224961_46225720	4.84211e-06	-0.582097	17	0.736487	0.558071	chr17_46224961_46225720	8.13392e-13	0.999964	2.6824e-05	0	0	KANSL1-AS1	-0.56318	0.00971003	caQTL	chr17:45855423:C:T	Mean_ICVF_intra-cellular_volume_fraction_in_anterior_limb_of_internal_capsule_right_on_FA_fractional_anisotropy_skeleton_from_dMRI_data_1918	G	progenitor
chr17:46225386:G:A	-1.43584	2.82288e-21	ENSG00000214401	chr17_46224961_46225720	4.84211e-06	-0.582097	17	0.736487	0.558071	chr17_46224961_46225720	8.13392e-13	0.999964	2.6824e-05	0	0	KANSL1-AS1	-0.56318	0.00971003	caQTL	chr17:45855431:G:C	Weighted-mean_OD_orientation_dispersion_index_in_tract_right_inferior_longitudinal_fasciculus_from_dMRI_data_2040	G	progenitor
chr17:46225386:G:A	-1.43584	2.82288e-21	ENSG00000214401	chr17_46224961_46225720	4.84211e-06	-0.582097	17	0.736487	0.558071	chr17_46224961_46225720	8.13392e-13	0.999964	2.6824e-05	0	0	KANSL1-AS1	-0.499929	0.0744085	caQTL	chr17:45855824:GTTTTTA:G	Area_of_fusiform_in_the_left_hemisphere_generated_by_parcellation_of_the_pial_surface_using_Desikan-Killiany_parcellation_722	G	progenitor
chr17:46225386:G:A	-1.43584	2.82288e-21	ENSG00000214401	chr17_46224961_46225720	4.84211e-06	-0.582097	17	0.736487	0.558071	chr17_46224961_46225720	8.13392e-13	0.999964	2.6824e-05	0	0	KANSL1-AS1	-0.573038	0.146736	caQTL	chr17:45862029:A:T	Area_of_V2_in_the_left_hemisphere_generated_by_parcellation_of_the_white_surface_using_BA_exvivo_parcellation_792	G	progenitor
chr17:46225386:G:A	-1.43584	2.82288e-21	ENSG00000214401	chr17_46224961_46225720	4.84211e-06	-0.582097	17	0.736487	0.558071	chr17_46224961_46225720	8.13392e-13	0.999964	2.6824e-05	0	0	KANSL1-AS1	-0.573038	0.146736	caQTL	chr17:45936600:T:C	Area_of_inferiorparietal_in_the_right_hemisphere_generated_by_parcellation_of_the_white_surface_using_DKT_parcellation_846	G	progenitor
chr17:46225386:G:A	-1.43584	2.82288e-21	ENSG00000214401	chr17_46224961_46225720	4.84211e-06	-0.582097	17	0.736487	0.558071	chr17_46224961_46225720	8.13392e-13	0.999964	2.6824e-05	0	0	KANSL1-AS1	-0.573038	0.146736	caQTL	chr17:46003858:G:A	Volume_of_grey_matter_in_Left_Pallidum_128	G	progenitor
chr17:46225386:G:A	-1.43584	2.82288e-21	ENSG00000214401	chr17_46224961_46225720	4.84211e-06	-0.582097	17	0.736487	0.558071	chr17_46224961_46225720	8.13392e-13	0.999964	2.6824e-05	0	0	KANSL1-AS1	-0.573038	0.146736	caQTL	chr17:46005162:A:T	Mean_L1_in_anterior_corona_radiata_left_on_FA_fractional_anisotropy_skeleton_from_dMRI_data_1673	G	progenitor
chr17:46225386:G:A	-1.43584	2.82288e-21	ENSG00000214401	chr17_46224961_46225720	4.84211e-06	-0.582097	17	0.736487	0.558071	chr17_46224961_46225720	8.13392e-13	0.999964	2.6824e-05	0	0	KANSL1-AS1	-0.573038	0.146736	caQTL	chr17:46019187:G:A	Mean_thickness_of_G+S-frontomargin_in_the_left_hemisphere_generated_by_parcellation_of_the_white_surface_using_Destrieux_a2009s_parcellation_1178	G	progenitor
chr17:46225386:G:A	-1.43584	2.82288e-21	ENSG00000214401	chr17_46224961_46225720	4.84211e-06	-0.582097	17	0.736487	0.558071	chr17_46224961_46225720	8.13392e-13	0.999964	2.6824e-05	0	0	KANSL1-AS1	-0.573038	0.146736	caQTL	chr17:46035861:T:TG	Area_of_inferiortemporal_in_the_right_hemisphere_generated_by_parcellation_of_the_white_surface_using_DKT_parcellation_847	G	progenitor
chr17:46225386:G:A	-1.43584	2.82288e-21	ENSG00000214401	chr17_46224961_46225720	4.84211e-06	-0.582097	17	0.736487	0.558071	chr17_46224961_46225720	8.13392e-13	0.999964	2.6824e-05	0	0	KANSL1-AS1	-0.537017	0.0633483	caQTL	chr17:46056584:CTGATAGAACATTTACCATCAAACT:C	Volume_of_SupraTentorial_in_the_whole_brain_generated_by_subcortical_volumetric_segmentation_aseg_170	G	progenitor
chr17:46225386:G:A	-1.43584	2.82288e-21	ENSG00000214401	chr17_46224961_46225720	4.84211e-06	-0.582097	17	0.736487	0.558071	chr17_46224961_46225720	8.13392e-13	0.999964	2.6824e-05	0	0	KANSL1-AS1	-0.573038	0.146736	caQTL	chr17:46084104:A:C	Weighted-mean_MD_mean_diffusivity_in_tract_right_inferior_fronto-occipital_fasciculus_from_dMRI_data_1807	G	progenitor
chr17:46225386:G:A	-1.43584	2.82288e-21	ENSG00000214401	chr17_46224961_46225720	4.84211e-06	-0.582097	17	0.736487	0.558071	chr17_46224961_46225720	8.13392e-13	0.999964	2.6824e-05	0	0	KANSL1-AS1	-0.573038	0.146736	caQTL	chr17:46105866:C:G	Volume_of_grey_matter_in_Right_Pallidum_129	G	progenitor
chr17:46225386:G:A	-1.43584	2.82288e-21	ENSG00000214401	chr17_46224961_46225720	4.84211e-06	-0.582097	17	0.736487	0.558071	chr17_46224961_46225720	8.13392e-13	0.999964	2.6824e-05	0	0	KANSL1-AS1	-0.590971	0.0247097	caQTL	chr17:46115202:C:T	Area_of_inferiorparietal_in_the_left_hemisphere_generated_by_parcellation_of_the_white_surface_using_DKT_parcellation_815	G	progenitor
chr17:46225386:G:A	-1.43584	2.82288e-21	ENSG00000214401	chr17_46224961_46225720	4.84211e-06	-0.582097	17	0.736487	0.558071	chr17_46224961_46225720	8.13392e-13	0.999964	2.6824e-05	0	0	KANSL1-AS1	-0.573038	0.146736	caQTL	chr17:46115224:T:A	Mean_L2_in_external_capsule_left_on_FA_fractional_anisotropy_skeleton_from_dMRI_data_1731	G	progenitor
chr17:46225386:G:A	-1.43584	2.82288e-21	ENSG00000214401	chr17_46224961_46225720	4.84211e-06	-0.582097	17	0.736487	0.558071	chr17_46224961_46225720	8.13392e-13	0.999964	2.6824e-05	0	0	KANSL1-AS1	-0.573038	0.146736	caQTL	chr17:46128324:C:T	Mean_MD_mean_diffusivity_in_anterior_corona_radiata_left_on_FA_fractional_anisotropy_skeleton_from_dMRI_data_1625	G	progenitor
chr17:46225386:G:A	-1.43584	2.82288e-21	ENSG00000214401	chr17_46224961_46225720	4.84211e-06	-0.582097	17	0.736487	0.558071	chr17_46224961_46225720	8.13392e-13	0.999964	2.6824e-05	0	0	KANSL1-AS1	-0.573038	0.146736	caQTL	chr17:46140772:C:T	Area_of_lingual_in_the_left_hemisphere_generated_by_parcellation_of_the_pial_surface_using_Desikan-Killiany_parcellation_728	G	progenitor
chr17:46225386:G:A	-1.43584	2.82288e-21	ENSG00000214401	chr17_46224961_46225720	4.84211e-06	-0.582097	17	0.736487	0.558071	chr17_46224961_46225720	8.13392e-13	0.999964	2.6824e-05	0	0	KANSL1-AS1	-0.394396	0.247275	caQTL	chr17:46144653:G:T	Volume_of_molecular-layer-HP-head_in_the_right_hemisphere_generated_by_subcortical_volumetric_sub-segmentation_of_the_Hippocampal_Subfields_274	G	progenitor
chr17:46225386:G:A	-1.43584	2.82288e-21	ENSG00000214401	chr17_46224961_46225720	4.84211e-06	-0.582097	17	0.736487	0.558071	chr17_46224961_46225720	8.13392e-13	0.999964	2.6824e-05	0	0	KANSL1-AS1	3.5	1	eQTL	chr17:46147573:A:T	Area_of_G+S-occipital-inf_in_the_left_hemisphere_generated_by_parcellation_of_the_white_surface_using_Destrieux_a2009s_parcellation_873	G	progenitor
chr17:46225386:G:A	-1.43584	2.82288e-21	ENSG00000214401	chr17_46224961_46225720	4.84211e-06	-0.582097	17	0.736487	0.558071	chr17_46224961_46225720	8.13392e-13	0.999964	2.6824e-05	0	0	KANSL1-AS1	3.5	1	eQTL	chr17:46148965:A:G	Area_of_S-collat-transv-post_in_the_right_hemisphere_generated_by_parcellation_of_the_white_surface_using_Destrieux_a2009s_parcellation_996	G	progenitor
chr17:46225386:G:A	-1.43584	2.82288e-21	ENSG00000214401	chr17_46224961_46225720	4.84211e-06	-0.582097	17	0.736487	0.558071	chr17_46224961_46225720	8.13392e-13	0.999964	2.6824e-05	0	0	KANSL1-AS1	3.5	1	eQTL	chr17:46171833:T:G	46171833_2168	G	progenitor
chr17:46225386:G:A	-1.43584	2.82288e-21	ENSG00000214401	chr17_46224961_46225720	4.84211e-06	-0.582097	17	0.736487	0.558071	chr17_46224961_46225720	8.13392e-13	0.999964	2.6824e-05	0	0	KANSL1-AS1	3.5	1	eQTL	chr17:46174188:ATG:A	Mean_ICVF_intra-cellular_volume_fraction_in_anterior_corona_radiata_left_on_FA_fractional_anisotropy_skeleton_from_dMRI_data_1925	G	progenitor
chr17:46225386:G:A	-1.43584	2.82288e-21	ENSG00000214401	chr17_46224961_46225720	4.84211e-06	-0.582097	17	0.736487	0.558071	chr17_46224961_46225720	8.13392e-13	0.999964	2.6824e-05	0	0	KANSL1-AS1	3.5	1	eQTL	chr17:46179289:G:A	Mean_L1_in_anterior_limb_of_internal_capsule_right_on_FA_fractional_anisotropy_skeleton_from_dMRI_data_1666	G	progenitor
chr17:46225386:G:A	-1.43584	2.82288e-21	ENSG00000214401	chr17_46224961_46225720	4.84211e-06	-0.582097	17	0.736487	0.558071	chr17_46224961_46225720	8.13392e-13	0.999964	2.6824e-05	0	0	KANSL1-AS1	3.5	1	eQTL	chr17:46183479:G:A	Weighted-mean_L1_in_tract_left_superior_longitudinal_fasciculus_from_dMRI_data_1842	G	progenitor
chr17:46225386:G:A	-1.43584	2.82288e-21	ENSG00000214401	chr17_46224961_46225720	4.84211e-06	-0.582097	17	0.736487	0.558071	chr17_46224961_46225720	8.13392e-13	0.999964	2.6824e-05	0	0	KANSL1-AS1	3.5	1	eQTL	chr17:46185216:C:A	Weighted-mean_L1_in_tract_right_uncinate_fasciculus_from_dMRI_data_1847	G	progenitor
chr17:46225386:G:A	-1.43584	2.82288e-21	ENSG00000214401	chr17_46224961_46225720	4.84211e-06	-0.582097	17	0.736487	0.558071	chr17_46224961_46225720	8.13392e-13	0.999964	2.6824e-05	0	0	KANSL1-AS1	-0.16709	0.483808	caQTL	chr17:46200744:AAT:A	Area_of_transversetemporal_in_the_left_hemisphere_generated_by_parcellation_of_the_white_surface_using_Desikan-Killiany_parcellation_680	G	progenitor
chr17:46225386:G:A	-1.43584	2.82288e-21	ENSG00000214401	chr17_46224961_46225720	4.84211e-06	-0.582097	17	0.736487	0.558071	chr17_46224961_46225720	8.13392e-13	0.999964	2.6824e-05	0	0	KANSL1-AS1	3.5	1	eQTL	chr17:46206205:C:T	Mean_MD_mean_diffusivity_in_anterior_limb_of_internal_capsule_left_on_FA_fractional_anisotropy_skeleton_from_dMRI_data_1619	G	progenitor
chr17:46225386:G:A	-1.43584	2.82288e-21	ENSG00000214401	chr17_46224961_46225720	4.84211e-06	-0.582097	17	0.736487	0.558071	chr17_46224961_46225720	8.13392e-13	0.999964	2.6824e-05	0	0	KANSL1-AS1	3.5	1	eQTL	chr17:46210918:G:A	Area_of_supramarginal_in_the_left_hemisphere_generated_by_parcellation_of_the_white_surface_using_Desikan-Killiany_parcellation_678	G	progenitor
chr17:46225386:G:A	-1.43584	2.82288e-21	ENSG00000214401	chr17_46224961_46225720	4.84211e-06	-0.582097	17	0.736487	0.558071	chr17_46224961_46225720	8.13392e-13	0.999964	2.6824e-05	0	0	KANSL1-AS1	3.5	1	eQTL	chr17:46213484:T:A	Mean_thickness_of_S-temporal-sup_in_the_left_hemisphere_generated_by_parcellation_of_the_white_surface_using_Destrieux_a2009s_parcellation_1250	G	progenitor
chr17:46225386:G:A	-1.43584	2.82288e-21	ENSG00000214401	chr17_46224961_46225720	4.84211e-06	-0.582097	17	0.736487	0.558071	chr17_46224961_46225720	8.13392e-13	0.999964	2.6824e-05	0	0	KANSL1-AS1	-0.552904	0.308283	caQTL	chr17:46227518:C:T	Area_of_S-orbital-H-Shaped_in_the_left_hemisphere_generated_by_parcellation_of_the_white_surface_using_Destrieux_a2009s_parcellation_935	G	progenitor
chr17:46225386:G:A	-1.43584	2.82288e-21	ENSG00000214401	chr17_46224961_46225720	4.84211e-06	-0.582097	17	0.736487	0.558071	chr17_46224961_46225720	8.13392e-13	0.999964	2.6824e-05	0	0	KANSL1-AS1	-0.433499	0.251472	caQTL	chr17:46228323:A:G	Volume_of_CerebralWhiteMatter_in_the_left_hemisphere_generated_by_subcortical_volumetric_segmentation_aseg_190	G	progenitor
chr17:46225386:G:A	-1.43584	2.82288e-21	ENSG00000214401	chr17_46224961_46225720	4.84211e-06	-0.582097	17	0.736487	0.558071	chr17_46224961_46225720	8.13392e-13	0.999964	2.6824e-05	0	0	KANSL1-AS1	3.5	1	eQTL	chr17:46238580:TTA:T	Mean_thickness_of_middletemporal_in_the_right_hemisphere_generated_by_parcellation_of_the_white_surface_using_Desikan-Killiany_parcellation_1068	G	progenitor
chr17:46225386:G:A	-1.43584	2.82288e-21	ENSG00000214401	chr17_46224961_46225720	4.84211e-06	-0.582097	17	0.736487	0.558071	chr17_46224961_46225720	8.13392e-13	0.999964	2.6824e-05	0	0	KANSL1-AS1	3.5	1	eQTL	chr17:46244112:A:G	Volume_of_brain_grey+white_from_T1_brain_image_10	G	progenitor
chr17:46225386:G:A	-1.43584	2.82288e-21	ENSG00000214401	chr17_46224961_46225720	4.84211e-06	-0.582097	17	0.736487	0.558071	chr17_46224961_46225720	8.13392e-13	0.999964	2.6824e-05	0	0	KANSL1-AS1	3.5	1	eQTL	chr17:46250116:G:A	Area_of_fusiform_in_the_left_hemisphere_generated_by_parcellation_of_the_white_surface_using_Desikan-Killiany_parcellation_654	G	progenitor
chr17:46225386:G:A	-1.43584	2.82288e-21	ENSG00000214401	chr17_46224961_46225720	4.84211e-06	-0.582097	17	0.736487	0.558071	chr17_46224961_46225720	8.13392e-13	0.999964	2.6824e-05	0	0	KANSL1-AS1	3.5	1	eQTL	chr17:46251555:T:G	Mean_thickness_of_S-oc-temp-lat_in_the_left_hemisphere_generated_by_parcellation_of_the_white_surface_using_Destrieux_a2009s_parcellation_1237	G	progenitor
chr17:46225386:G:A	-1.43584	2.82288e-21	ENSG00000214401	chr17_46224961_46225720	4.84211e-06	-0.582097	17	0.736487	0.558071	chr17_46224961_46225720	8.13392e-13	0.999964	2.6824e-05	0	0	KANSL1-AS1	-0.359685	0.107285	caQTL	chr17:46253044:G:A	Area_of_BA1_in_the_right_hemisphere_generated_by_parcellation_of_the_white_surface_using_BA_exvivo_parcellation_796	G	progenitor
chr17:46225386:G:A	-1.43584	2.82288e-21	ENSG00000214401	chr17_46224961_46225720	4.84211e-06	-0.582097	17	0.736487	0.558071	chr17_46224961_46225720	8.13392e-13	0.999964	2.6824e-05	0	0	KANSL1-AS1	3.5	1	eQTL	chr17:46256523:T:C	Median_T2star_in_left_putamen_from_SWI_data_1442	G	progenitor
chr17:46225386:G:A	-1.43584	2.82288e-21	ENSG00000214401	chr17_46224961_46225720	4.84211e-06	-0.582097	17	0.736487	0.558071	chr17_46224961_46225720	8.13392e-13	0.999964	2.6824e-05	0	0	KANSL1-AS1	3.5	1	eQTL	chr17:46258213:G:A	Mean_L1_in_superior_longitudinal_fasciculus_left_on_FA_fractional_anisotropy_skeleton_from_dMRI_data_1691	G	progenitor
chr17:46225386:G:A	-1.43584	2.82288e-21	ENSG00000214401	chr17_46224961_46225720	4.84211e-06	-0.582097	17	0.736487	0.558071	chr17_46224961_46225720	8.13392e-13	0.999964	2.6824e-05	0	0	KANSL1-AS1	3.5	1	eQTL	chr17:46258269:G:A	Mean_OD_orientation_dispersion_index_in_posterior_corona_radiata_right_on_FA_fractional_anisotropy_skeleton_from_dMRI_data_2003	G	progenitor
chr17:46225386:G:A	-1.43584	2.82288e-21	ENSG00000214401	chr17_46224961_46225720	4.84211e-06	-0.582097	17	0.736487	0.558071	chr17_46224961_46225720	8.13392e-13	0.999964	2.6824e-05	0	0	KANSL1-AS1	3.5	1	eQTL	chr17:46260537:C:G	Mean_thickness_of_G-occipital-middle_in_the_left_hemisphere_generated_by_parcellation_of_the_white_surface_using_Destrieux_a2009s_parcellation_1196	G	progenitor
chr17:46225386:G:A	-1.43584	2.82288e-21	ENSG00000214401	chr17_46224961_46225720	4.84211e-06	-0.582097	17	0.736487	0.558071	chr17_46224961_46225720	8.13392e-13	0.999964	2.6824e-05	0	0	KANSL1-AS1	3.5	1	eQTL	chr17:46262241:C:T	Mean_L1_in_external_capsule_left_on_FA_fractional_anisotropy_skeleton_from_dMRI_data_1683	G	progenitor
chr17:46225386:G:A	-1.43584	2.82288e-21	ENSG00000214401	chr17_46224961_46225720	4.84211e-06	-0.582097	17	0.736487	0.558071	chr17_46224961_46225720	8.13392e-13	0.999964	2.6824e-05	0	0	KANSL1-AS1	3.5	1	eQTL	chr17:46262381:TC:T	Area_of_G-occipital-middle_in_the_left_hemisphere_generated_by_parcellation_of_the_white_surface_using_Destrieux_a2009s_parcellation_890	G	progenitor
chr17:46225386:G:A	-1.43584	2.82288e-21	ENSG00000214401	chr17_46224961_46225720	4.84211e-06	-0.582097	17	0.736487	0.558071	chr17_46224961_46225720	8.13392e-13	0.999964	2.6824e-05	0	0	KANSL1-AS1	3.5	1	eQTL	chr17:46263140:C:G	Mean_MD_mean_diffusivity_in_retrolenticular_part_of_internal_capsule_left_on_FA_fractional_anisotropy_skeleton_from_dMRI_data_1623	G	progenitor
chr17:46225386:G:A	-1.43584	2.82288e-21	ENSG00000214401	chr17_46224961_46225720	4.84211e-06	-0.582097	17	0.736487	0.558071	chr17_46224961_46225720	8.13392e-13	0.999964	2.6824e-05	0	0	KANSL1-AS1	3.5	1	eQTL	chr17:46263159:A:C	Area_of_inferiorparietal_in_the_right_hemisphere_generated_by_parcellation_of_the_white_surface_using_Desikan-Killiany_parcellation_689	G	progenitor
chr17:46225386:G:A	-1.43584	2.82288e-21	ENSG00000214401	chr17_46224961_46225720	4.84211e-06	-0.582097	17	0.736487	0.558071	chr17_46224961_46225720	8.13392e-13	0.999964	2.6824e-05	0	0	KANSL1-AS1	3.5	1	eQTL	chr17:46263514:G:GCA	46263514_3190	G	progenitor
chr17:46225386:G:A	-1.43584	2.82288e-21	ENSG00000214401	chr17_46224961_46225720	4.84211e-06	-0.582097	17	0.736487	0.558071	chr17_46224961_46225720	8.13392e-13	0.999964	2.6824e-05	0	0	KANSL1-AS1	3.5	1	eQTL	chr17:46267622:C:G	Mean_MD_mean_diffusivity_in_cingulum_cingulate_gyrus_left_on_FA_fractional_anisotropy_skeleton_from_dMRI_data_1637	G	progenitor
chr17:46225386:G:A	-1.43584	2.82288e-21	ENSG00000214401	chr17_46224961_46225720	4.84211e-06	-0.582097	17	0.736487	0.558071	chr17_46224961_46225720	8.13392e-13	0.999964	2.6824e-05	0	0	KANSL1-AS1	3.5	1	eQTL	chr17:46269852:C:A	Mean_ICVF_intra-cellular_volume_fraction_in_superior_fronto-occipital_fasciculus_right_on_FA_fractional_anisotropy_skeleton_from_dMRI_data_1944	G	progenitor
chr17:46225386:G:A	-1.43584	2.82288e-21	ENSG00000214401	chr17_46224961_46225720	4.84211e-06	-0.582097	17	0.736487	0.558071	chr17_46224961_46225720	8.13392e-13	0.999964	2.6824e-05	0	0	KANSL1-AS1	3.5	1	eQTL	chr17:46275066:AT:A	Volume_of_fusiform_in_the_left_hemisphere_generated_by_parcellation_of_the_white_surface_using_DKT_parcellation_442	G	progenitor
chr17:46225386:G:A	-1.43584	2.82288e-21	ENSG00000214401	chr17_46224961_46225720	4.84211e-06	-0.582097	17	0.736487	0.558071	chr17_46224961_46225720	8.13392e-13	0.999964	2.6824e-05	0	0	KANSL1-AS1	-1.82422	0.000310424	eQTL	chr17:46276048:A:G	Mean_L3_in_anterior_limb_of_internal_capsule_right_on_FA_fractional_anisotropy_skeleton_from_dMRI_data_1762	G	progenitor
chr17:46225386:G:A	-1.43584	2.82288e-21	ENSG00000214401	chr17_46224961_46225720	4.84211e-06	-0.582097	17	0.736487	0.558071	chr17_46224961_46225720	8.13392e-13	0.999964	2.6824e-05	0	0	KANSL1-AS1	3.5	1	eQTL	chr17:46276327:T:C	Area_of_G-occipital-sup_in_the_right_hemisphere_generated_by_parcellation_of_the_white_surface_using_Destrieux_a2009s_parcellation_965	G	progenitor
chr17:46225386:G:A	-1.43584	2.82288e-21	ENSG00000214401	chr17_46224961_46225720	4.84211e-06	-0.582097	17	0.736487	0.558071	chr17_46224961_46225720	8.13392e-13	0.999964	2.6824e-05	0	0	KANSL1-AS1	3.5	1	eQTL	chr17:46276362:T:G	Area_of_TotalSurface_in_the_left_hemisphere_generated_by_parcellation_of_the_white_surface_using_Desikan-Killiany_parcellation_648	G	progenitor
chr17:46225386:G:A	-1.43584	2.82288e-21	ENSG00000214401	chr17_46224961_46225720	4.84211e-06	-0.582097	17	0.736487	0.558071	chr17_46224961_46225720	8.13392e-13	0.999964	2.6824e-05	0	0	KANSL1-AS1	-0.573038	0.146736	caQTL	chr17:46277203:TA:T	Mean_OD_orientation_dispersion_index_in_superior_longitudinal_fasciculus_right_on_FA_fractional_anisotropy_skeleton_from_dMRI_data_2017	G	progenitor
chr17:46225386:G:A	-1.43584	2.82288e-21	ENSG00000214401	chr17_46224961_46225720	4.84211e-06	-0.582097	17	0.736487	0.558071	chr17_46224961_46225720	8.13392e-13	0.999964	2.6824e-05	0	0	KANSL1-AS1	3.5	1	eQTL	chr17:46277538:T:C	Mean_L1_in_uncinate_fasciculus_right_on_FA_fractional_anisotropy_skeleton_from_dMRI_data_1694	G	progenitor
chr17:46225386:G:A	-1.43584	2.82288e-21	ENSG00000214401	chr17_46224961_46225720	4.84211e-06	-0.582097	17	0.736487	0.558071	chr17_46224961_46225720	8.13392e-13	0.999964	2.6824e-05	0	0	KANSL1-AS1	-0.422029	0.0686429	caQTL	chr17:46277938:G:T	Mean_ICVF_intra-cellular_volume_fraction_in_posterior_limb_of_internal_capsule_right_on_FA_fractional_anisotropy_skeleton_from_dMRI_data_1920	G	progenitor
chr17:46225386:G:A	-1.43584	2.82288e-21	ENSG00000214401	chr17_46224961_46225720	4.84211e-06	-0.582097	17	0.736487	0.558071	chr17_46224961_46225720	8.13392e-13	0.999964	2.6824e-05	0	0	KANSL1-AS1	-0.422029	0.0686429	caQTL	chr17:46278384:C:T	Area_of_lingual_in_the_left_hemisphere_generated_by_parcellation_of_the_white_surface_using_DKT_parcellation_820	G	progenitor
chr17:46225386:G:A	-1.43584	2.82288e-21	ENSG00000214401	chr17_46224961_46225720	4.84211e-06	-0.582097	17	0.736487	0.558071	chr17_46224961_46225720	8.13392e-13	0.999964	2.6824e-05	0	0	KANSL1-AS1	-0.589533	0.00488966	caQTL	chr17:46280519:T:G	Weighted-mean_L1_in_tract_left_posterior_thalamic_radiation_from_dMRI_data_1840	G	progenitor
chr17:46225386:G:A	-1.43584	2.82288e-21	ENSG00000214401	chr17_46224961_46225720	4.84211e-06	-0.582097	17	0.736487	0.558071	chr17_46224961_46225720	8.13392e-13	0.999964	2.6824e-05	0	0	KANSL1-AS1	-0.422029	0.0686429	caQTL	chr17:46280780:G:A	Mean_thickness_of_middletemporal_in_the_right_hemisphere_generated_by_parcellation_of_the_white_surface_using_DKT_parcellation_1159	G	progenitor
chr17:46225386:G:A	-1.43584	2.82288e-21	ENSG00000214401	chr17_46224961_46225720	4.84211e-06	-0.582097	17	0.736487	0.558071	chr17_46224961_46225720	8.13392e-13	0.999964	2.6824e-05	0	0	KANSL1-AS1	-0.422029	0.0686429	caQTL	chr17:46283575:T:C	Volume_of_GC-ML-DG-body_in_the_left_hemisphere_generated_by_subcortical_volumetric_sub-segmentation_of_the_Hippocampal_Subfields_256	G	progenitor
chr17:46225386:G:A	-1.43584	2.82288e-21	ENSG00000214401	chr17_46224961_46225720	4.84211e-06	-0.582097	17	0.736487	0.558071	chr17_46224961_46225720	8.13392e-13	0.999964	2.6824e-05	0	0	KANSL1-AS1	-0.57797	0.0141964	caQTL	chr17:46286266:A:C	Mean_L1_in_superior_corona_radiata_left_on_FA_fractional_anisotropy_skeleton_from_dMRI_data_1675	G	progenitor
chr17:46225386:G:A	-1.43584	2.82288e-21	ENSG00000214401	chr17_46224961_46225720	4.84211e-06	-0.582097	17	0.736487	0.558071	chr17_46224961_46225720	8.13392e-13	0.999964	2.6824e-05	0	0	KANSL1-AS1	-0.493902	0.0260287	caQTL	chr17:46504918:T:G	Area_of_S-collat-transv-post_in_the_left_hemisphere_generated_by_parcellation_of_the_white_surface_using_Destrieux_a2009s_parcellation_922	G	progenitor
chr17:46225386:G:A	-1.43584	2.82288e-21	ENSG00000214401	chr17_46224961_46225720	4.84211e-06	-0.582097	17	0.736487	0.558071	chr17_46224961_46225720	8.13392e-13	0.999964	2.6824e-05	0	0	KANSL1-AS1	-0.422029	0.0686429	caQTL	chr17:46704858:A:AGT	Mean_thickness_of_S-collat-transv-ant_in_the_left_hemisphere_generated_by_parcellation_of_the_white_surface_using_Destrieux_a2009s_parcellation_1227	G	progenitor
chr17:46225386:G:A	-1.43584	2.82288e-21	ENSG00000214401	chr17_46224961_46225720	4.84211e-06	-0.582097	17	0.736487	0.558071	chr17_46224961_46225720	8.13392e-13	0.999964	2.6824e-05	0	0	KANSL1-AS1	-0.415616	0.157659	caQTL	chr17:45712047:CT:C	Mean_thickness_of_inferiortemporal_in_the_left_hemisphere_generated_by_parcellation_of_the_white_surface_using_Desikan-Killiany_parcellation_1028	G	progenitor
chr17:46225386:G:A	-1.43584	2.82288e-21	ENSG00000214401	chr17_46224961_46225720	4.84211e-06	-0.582097	17	0.736487	0.558071	chr17_46224961_46225720	8.13392e-13	0.999964	2.6824e-05	0	0	KANSL1-AS1	-0.405136	0.0217235	caQTL	chr17:46047911:CT:C	Area_of_lingual_in_the_right_hemisphere_generated_by_parcellation_of_the_white_surface_using_Desikan-Killiany_parcellation_694	G	progenitor
chr17:46225386:G:A	-1.43584	2.82288e-21	ENSG00000214401	chr17_46224961_46225720	4.84211e-06	-0.582097	17	0.736487	0.558071	chr17_46224961_46225720	8.13392e-13	0.999964	2.6824e-05	0	0	KANSL1-AS1	-0.405136	0.0217235	caQTL	chr17:46087803:C:T	Area_of_G-oc-temp-med-Lingual_in_the_right_hemisphere_generated_by_parcellation_of_the_white_surface_using_Destrieux_a2009s_parcellation_967	G	progenitor
chr17:46225386:G:A	-1.43584	2.82288e-21	ENSG00000214401	chr17_46224961_46225720	4.84211e-06	-0.582097	17	0.736487	0.558071	chr17_46224961_46225720	8.13392e-13	0.999964	2.6824e-05	0	0	KANSL1-AS1	-0.407851	0.0293309	caQTL	chr17:46150803:C:T	Mean_L3_in_genu_of_corpus_callosum_on_FA_fractional_anisotropy_skeleton_from_dMRI_data_1748	G	progenitor
chr17:46225386:G:A	-1.43584	2.82288e-21	ENSG00000214401	chr17_46224961_46225720	4.84211e-06	-0.582097	17	0.736487	0.558071	chr17_46224961_46225720	8.13392e-13	0.999964	2.6824e-05	0	0	KANSL1-AS1	-0.704524	0.00679098	caQTL	chr17:46177780:C:CT	Mean_ICVF_intra-cellular_volume_fraction_in_posterior_corona_radiata_left_on_FA_fractional_anisotropy_skeleton_from_dMRI_data_1929	G	progenitor
chr17:46225386:G:A	-1.43584	2.82288e-21	ENSG00000214401	chr17_46224961_46225720	4.84211e-06	-0.582097	17	0.736487	0.558071	chr17_46224961_46225720	8.13392e-13	0.999964	2.6824e-05	0	0	KANSL1-AS1	-0.393006	0.0401362	caQTL	chr17:46180417:A:G	Area_of_TotalSurface_in_the_right_hemisphere_generated_by_parcellation_of_the_pial_surface_using_Desikan-Killiany_parcellation_749	G	progenitor
chr17:46225386:G:A	-1.43584	2.82288e-21	ENSG00000214401	chr17_46224961_46225720	4.84211e-06	-0.582097	17	0.736487	0.558071	chr17_46224961_46225720	8.13392e-13	0.999964	2.6824e-05	0	0	KANSL1-AS1	-0.393006	0.0401362	caQTL	chr17:46215839:A:G	Mean_FA_fractional_anisotropy_in_genu_of_corpus_callosum_on_FA_skeleton_from_dMRI_data_1454	G	progenitor
chr17:46225386:G:A	-1.43584	2.82288e-21	ENSG00000214401	chr17_46224961_46225720	4.84211e-06	-0.582097	17	0.736487	0.558071	chr17_46224961_46225720	8.13392e-13	0.999964	2.6824e-05	0	0	KANSL1-AS1	-0.360749	0.0590965	caQTL	chr17:46241497:T:C	Volume_of_BrainSegNotVentSurf_in_the_whole_brain_generated_by_subcortical_volumetric_segmentation_aseg_167	G	progenitor
chr17:46225386:G:A	-1.43584	2.82288e-21	ENSG00000214401	chr17_46224961_46225720	4.84211e-06	-0.582097	17	0.736487	0.558071	chr17_46224961_46225720	8.13392e-13	0.999964	2.6824e-05	0	0	KANSL1-AS1	-0.360749	0.0590965	caQTL	chr17:46247173:T:C	Mean_L1_in_superior_longitudinal_fasciculus_right_on_FA_fractional_anisotropy_skeleton_from_dMRI_data_1690	G	progenitor
chr17:46225386:G:A	-1.43584	2.82288e-21	ENSG00000214401	chr17_46224961_46225720	4.84211e-06	-0.582097	17	0.736487	0.558071	chr17_46224961_46225720	8.13392e-13	0.999964	2.6824e-05	0	0	KANSL1-AS1	-0.464827	0.00957523	caQTL	chr17:46476790:G:A	Area_of_cuneus_in_the_right_hemisphere_generated_by_parcellation_of_the_pial_surface_using_Desikan-Killiany_parcellation_753	G	progenitor
chr17:46225386:G:A	-1.43584	2.82288e-21	ENSG00000214401	chr17_46224961_46225720	4.84211e-06	-0.582097	17	0.736487	0.558071	chr17_46224961_46225720	8.13392e-13	0.999964	2.6824e-05	0	0	KANSL1-AS1	-0.464827	0.00957523	caQTL	chr17:46486290:G:A	Volume_of_S-collat-transv-post_in_the_left_hemisphere_generated_by_parcellation_of_the_white_surface_using_Destrieux_a2009s_parcellation_550	G	progenitor
chr17:46225515:C:T	-1.43584	2.82288e-21	ENSG00000214401	chr17_46224961_46225720	4.84211e-06	-0.582097	17	0.736487	0.558071	chr17_46224961_46225720	8.13392e-13	0.999964	2.6824e-05	0	0	KANSL1-AS1	-0.740072	0.010531	caQTL	chr17:45399441:A:G	Mean_L2_in_anterior_corona_radiata_right_on_FA_fractional_anisotropy_skeleton_from_dMRI_data_1720	C	progenitor
chr17:46225515:C:T	-1.43584	2.82288e-21	ENSG00000214401	chr17_46224961_46225720	4.84211e-06	-0.582097	17	0.736487	0.558071	chr17_46224961_46225720	8.13392e-13	0.999964	2.6824e-05	0	0	KANSL1-AS1	-1.74189	0.0122615	eQTL	chr17:45495053:C:T	Area_of_cuneus_in_the_right_hemisphere_generated_by_parcellation_of_the_white_surface_using_DKT_parcellation_843	C	progenitor
chr17:46225515:C:T	-1.43584	2.82288e-21	ENSG00000214401	chr17_46224961_46225720	4.84211e-06	-0.582097	17	0.736487	0.558071	chr17_46224961_46225720	8.13392e-13	0.999964	2.6824e-05	0	0	KANSL1-AS1	-1.74189	0.0122615	eQTL	chr17:45495695:T:C	Area_of_inferiortemporal_in_the_right_hemisphere_generated_by_parcellation_of_the_white_surface_using_DKT_parcellation_847	C	progenitor
chr17:46225515:C:T	-1.43584	2.82288e-21	ENSG00000214401	chr17_46224961_46225720	4.84211e-06	-0.582097	17	0.736487	0.558071	chr17_46224961_46225720	8.13392e-13	0.999964	2.6824e-05	0	0	KANSL1-AS1	3.5	1	eQTL	chr17:45496053:C:T	Weighted-mean_MO_diffusion_tensor_mode_in_tract_right_superior_thalamic_radiation_from_dMRI_data_1599	C	progenitor
chr17:46225515:C:T	-1.43584	2.82288e-21	ENSG00000214401	chr17_46224961_46225720	4.84211e-06	-0.582097	17	0.736487	0.558071	chr17_46224961_46225720	8.13392e-13	0.999964	2.6824e-05	0	0	KANSL1-AS1	-1.74189	0.0122615	eQTL	chr17:45497245:G:A	45497245_3190	C	progenitor
chr17:46225515:C:T	-1.43584	2.82288e-21	ENSG00000214401	chr17_46224961_46225720	4.84211e-06	-0.582097	17	0.736487	0.558071	chr17_46224961_46225720	8.13392e-13	0.999964	2.6824e-05	0	0	KANSL1-AS1	3.5	1	eQTL	chr17:45577102:C:T	Mean_L3_in_anterior_limb_of_internal_capsule_left_on_FA_fractional_anisotropy_skeleton_from_dMRI_data_1763	C	progenitor
chr17:46225515:C:T	-1.43584	2.82288e-21	ENSG00000214401	chr17_46224961_46225720	4.84211e-06	-0.582097	17	0.736487	0.558071	chr17_46224961_46225720	8.13392e-13	0.999964	2.6824e-05	0	0	KANSL1-AS1	3.5	1	eQTL	chr17:45578810:C:A	Mean_MD_mean_diffusivity_in_cingulum_cingulate_gyrus_right_on_FA_fractional_anisotropy_skeleton_from_dMRI_data_1636	C	progenitor
chr17:46225515:C:T	-1.43584	2.82288e-21	ENSG00000214401	chr17_46224961_46225720	4.84211e-06	-0.582097	17	0.736487	0.558071	chr17_46224961_46225720	8.13392e-13	0.999964	2.6824e-05	0	0	KANSL1-AS1	3.5	1	eQTL	chr17:45579901:A:G	Area_of_S-collat-transv-post_in_the_right_hemisphere_generated_by_parcellation_of_the_white_surface_using_Destrieux_a2009s_parcellation_996	C	progenitor
chr17:46225515:C:T	-1.43584	2.82288e-21	ENSG00000214401	chr17_46224961_46225720	4.84211e-06	-0.582097	17	0.736487	0.558071	chr17_46224961_46225720	8.13392e-13	0.999964	2.6824e-05	0	0	KANSL1-AS1	3.5	1	eQTL	chr17:45580027:A:G	Volume_of_Pf_in_the_right_hemisphere_generated_by_subcortical_volumetric_sub-segmentation_of_the_Thalamic_Nuclei_321	C	progenitor
chr17:46225515:C:T	-1.43584	2.82288e-21	ENSG00000214401	chr17_46224961_46225720	4.84211e-06	-0.582097	17	0.736487	0.558071	chr17_46224961_46225720	8.13392e-13	0.999964	2.6824e-05	0	0	KANSL1-AS1	3.5	1	eQTL	chr17:45580074:C:G	Mean_FA_fractional_anisotropy_in_superior_fronto-occipital_fasciculus_left_on_FA_skeleton_from_dMRI_data_1495	C	progenitor
chr17:46225515:C:T	-1.43584	2.82288e-21	ENSG00000214401	chr17_46224961_46225720	4.84211e-06	-0.582097	17	0.736487	0.558071	chr17_46224961_46225720	8.13392e-13	0.999964	2.6824e-05	0	0	KANSL1-AS1	3.5	1	eQTL	chr17:45581043:G:A	Mean_L3_in_superior_fronto-occipital_fasciculus_left_on_FA_fractional_anisotropy_skeleton_from_dMRI_data_1789	C	progenitor
chr17:46225515:C:T	-1.43584	2.82288e-21	ENSG00000214401	chr17_46224961_46225720	4.84211e-06	-0.582097	17	0.736487	0.558071	chr17_46224961_46225720	8.13392e-13	0.999964	2.6824e-05	0	0	KANSL1-AS1	3.5	1	eQTL	chr17:45581412:C:A	Mean_thickness_of_G+S-frontomargin_in_the_left_hemisphere_generated_by_parcellation_of_the_white_surface_using_Destrieux_a2009s_parcellation_1178	C	progenitor
chr17:46225515:C:T	-1.43584	2.82288e-21	ENSG00000214401	chr17_46224961_46225720	4.84211e-06	-0.582097	17	0.736487	0.558071	chr17_46224961_46225720	8.13392e-13	0.999964	2.6824e-05	0	0	KANSL1-AS1	3.5	1	eQTL	chr17:45582609:T:C	Area_of_G-oc-temp-med-Parahip_in_the_left_hemisphere_generated_by_parcellation_of_the_white_surface_using_Destrieux_a2009s_parcellation_894	C	progenitor
chr17:46225515:C:T	-1.43584	2.82288e-21	ENSG00000214401	chr17_46224961_46225720	4.84211e-06	-0.582097	17	0.736487	0.558071	chr17_46224961_46225720	8.13392e-13	0.999964	2.6824e-05	0	0	KANSL1-AS1	3.5	1	eQTL	chr17:45584435:T:G	Mean_L3_in_fornix_cres+stria_terminalis_left_on_FA_fractional_anisotropy_skeleton_from_dMRI_data_1785	C	progenitor
chr17:46225515:C:T	-1.43584	2.82288e-21	ENSG00000214401	chr17_46224961_46225720	4.84211e-06	-0.582097	17	0.736487	0.558071	chr17_46224961_46225720	8.13392e-13	0.999964	2.6824e-05	0	0	KANSL1-AS1	3.5	1	eQTL	chr17:45584654:A:G	Volume_of_Pf_in_the_left_hemisphere_generated_by_subcortical_volumetric_sub-segmentation_of_the_Thalamic_Nuclei_297	C	progenitor
chr17:46225515:C:T	-1.43584	2.82288e-21	ENSG00000214401	chr17_46224961_46225720	4.84211e-06	-0.582097	17	0.736487	0.558071	chr17_46224961_46225720	8.13392e-13	0.999964	2.6824e-05	0	0	KANSL1-AS1	-1.03247	0.00941479	caQTL	chr17:45586089:C:CT	Mean_OD_orientation_dispersion_index_in_posterior_thalamic_radiation_left_on_FA_fractional_anisotropy_skeleton_from_dMRI_data_2006	C	progenitor
chr17:46225515:C:T	-1.43584	2.82288e-21	ENSG00000214401	chr17_46224961_46225720	4.84211e-06	-0.582097	17	0.736487	0.558071	chr17_46224961_46225720	8.13392e-13	0.999964	2.6824e-05	0	0	KANSL1-AS1	3.5	1	eQTL	chr17:45587956:C:T	Area_of_G-oc-temp-lat-fusifor_in_the_left_hemisphere_generated_by_parcellation_of_the_white_surface_using_Destrieux_a2009s_parcellation_892	C	progenitor
chr17:46225515:C:T	-1.43584	2.82288e-21	ENSG00000214401	chr17_46224961_46225720	4.84211e-06	-0.582097	17	0.736487	0.558071	chr17_46224961_46225720	8.13392e-13	0.999964	2.6824e-05	0	0	KANSL1-AS1	3.5	1	eQTL	chr17:45588102:T:G	Area_of_TotalSurface_in_the_right_hemisphere_generated_by_parcellation_of_the_pial_surface_using_Desikan-Killiany_parcellation_749	C	progenitor
chr17:46225515:C:T	-1.43584	2.82288e-21	ENSG00000214401	chr17_46224961_46225720	4.84211e-06	-0.582097	17	0.736487	0.558071	chr17_46224961_46225720	8.13392e-13	0.999964	2.6824e-05	0	0	KANSL1-AS1	3.5	1	eQTL	chr17:45588635:A:C	Mean_L3_in_superior_longitudinal_fasciculus_right_on_FA_fractional_anisotropy_skeleton_from_dMRI_data_1786	C	progenitor
chr17:46225515:C:T	-1.43584	2.82288e-21	ENSG00000214401	chr17_46224961_46225720	4.84211e-06	-0.582097	17	0.736487	0.558071	chr17_46224961_46225720	8.13392e-13	0.999964	2.6824e-05	0	0	KANSL1-AS1	3.5	1	eQTL	chr17:45588636:AT:A	Mean_L3_in_external_capsule_left_on_FA_fractional_anisotropy_skeleton_from_dMRI_data_1779	C	progenitor
chr17:46225515:C:T	-1.43584	2.82288e-21	ENSG00000214401	chr17_46224961_46225720	4.84211e-06	-0.582097	17	0.736487	0.558071	chr17_46224961_46225720	8.13392e-13	0.999964	2.6824e-05	0	0	KANSL1-AS1	3.5	1	eQTL	chr17:45590047:CTT:C	Area_of_G+S-occipital-inf_in_the_right_hemisphere_generated_by_parcellation_of_the_white_surface_using_Destrieux_a2009s_parcellation_947	C	progenitor
chr17:46225515:C:T	-1.43584	2.82288e-21	ENSG00000214401	chr17_46224961_46225720	4.84211e-06	-0.582097	17	0.736487	0.558071	chr17_46224961_46225720	8.13392e-13	0.999964	2.6824e-05	0	0	KANSL1-AS1	3.5	1	eQTL	chr17:45591089:T:G	Weighted-mean_L1_in_tract_right_inferior_fronto-occipital_fasciculus_from_dMRI_data_1834	C	progenitor
chr17:46225515:C:T	-1.43584	2.82288e-21	ENSG00000214401	chr17_46224961_46225720	4.84211e-06	-0.582097	17	0.736487	0.558071	chr17_46224961_46225720	8.13392e-13	0.999964	2.6824e-05	0	0	KANSL1-AS1	-0.433499	0.251472	caQTL	chr17:45591484:T:C	Mean_thickness_of_parstriangularis_in_the_left_hemisphere_generated_by_parcellation_of_the_white_surface_using_DKT_parcellation_1133	C	progenitor
chr17:46225515:C:T	-1.43584	2.82288e-21	ENSG00000214401	chr17_46224961_46225720	4.84211e-06	-0.582097	17	0.736487	0.558071	chr17_46224961_46225720	8.13392e-13	0.999964	2.6824e-05	0	0	KANSL1-AS1	3.5	1	eQTL	chr17:45592971:C:CT	Weighted-mean_L1_in_tract_right_superior_longitudinal_fasciculus_from_dMRI_data_1843	C	progenitor
chr17:46225515:C:T	-1.43584	2.82288e-21	ENSG00000214401	chr17_46224961_46225720	4.84211e-06	-0.582097	17	0.736487	0.558071	chr17_46224961_46225720	8.13392e-13	0.999964	2.6824e-05	0	0	KANSL1-AS1	3.5	1	eQTL	chr17:45593388:G:A	45593388_3402	C	progenitor
chr17:46225515:C:T	-1.43584	2.82288e-21	ENSG00000214401	chr17_46224961_46225720	4.84211e-06	-0.582097	17	0.736487	0.558071	chr17_46224961_46225720	8.13392e-13	0.999964	2.6824e-05	0	0	KANSL1-AS1	3.5	1	eQTL	chr17:45593574:A:G	Median_T2star_in_right_putamen_from_SWI_data_1443	C	progenitor
chr17:46225515:C:T	-1.43584	2.82288e-21	ENSG00000214401	chr17_46224961_46225720	4.84211e-06	-0.582097	17	0.736487	0.558071	chr17_46224961_46225720	8.13392e-13	0.999964	2.6824e-05	0	0	KANSL1-AS1	3.5	1	eQTL	chr17:45593700:G:GA	Mean_L2_in_external_capsule_left_on_FA_fractional_anisotropy_skeleton_from_dMRI_data_1731	C	progenitor
chr17:46225515:C:T	-1.43584	2.82288e-21	ENSG00000214401	chr17_46224961_46225720	4.84211e-06	-0.582097	17	0.736487	0.558071	chr17_46224961_46225720	8.13392e-13	0.999964	2.6824e-05	0	0	KANSL1-AS1	3.5	1	eQTL	chr17:45594105:T:C	Mean_L1_in_anterior_limb_of_internal_capsule_left_on_FA_fractional_anisotropy_skeleton_from_dMRI_data_1667	C	progenitor
chr17:46225515:C:T	-1.43584	2.82288e-21	ENSG00000214401	chr17_46224961_46225720	4.84211e-06	-0.582097	17	0.736487	0.558071	chr17_46224961_46225720	8.13392e-13	0.999964	2.6824e-05	0	0	KANSL1-AS1	3.5	1	eQTL	chr17:45596426:A:G	Area_of_G-occipital-middle_in_the_left_hemisphere_generated_by_parcellation_of_the_white_surface_using_Destrieux_a2009s_parcellation_890	C	progenitor
chr17:46225515:C:T	-1.43584	2.82288e-21	ENSG00000214401	chr17_46224961_46225720	4.84211e-06	-0.582097	17	0.736487	0.558071	chr17_46224961_46225720	8.13392e-13	0.999964	2.6824e-05	0	0	KANSL1-AS1	-1.31762	0.00322722	caQTL	chr17:45598096:G:T	Volume_of_fusiform_in_the_left_hemisphere_generated_by_parcellation_of_the_white_surface_using_Desikan-Killiany_parcellation_349	C	progenitor
chr17:46225515:C:T	-1.43584	2.82288e-21	ENSG00000214401	chr17_46224961_46225720	4.84211e-06	-0.582097	17	0.736487	0.558071	chr17_46224961_46225720	8.13392e-13	0.999964	2.6824e-05	0	0	KANSL1-AS1	3.5	1	eQTL	chr17:45598123:A:T	Mean_L2_in_anterior_limb_of_internal_capsule_left_on_FA_fractional_anisotropy_skeleton_from_dMRI_data_1715	C	progenitor
chr17:46225515:C:T	-1.43584	2.82288e-21	ENSG00000214401	chr17_46224961_46225720	4.84211e-06	-0.582097	17	0.736487	0.558071	chr17_46224961_46225720	8.13392e-13	0.999964	2.6824e-05	0	0	KANSL1-AS1	3.5	1	eQTL	chr17:45601827:G:A	Mean_thickness_of_S-orbital-H-Shaped_in_the_left_hemisphere_generated_by_parcellation_of_the_white_surface_using_Destrieux_a2009s_parcellation_1241	C	progenitor
chr17:46225515:C:T	-1.43584	2.82288e-21	ENSG00000214401	chr17_46224961_46225720	4.84211e-06	-0.582097	17	0.736487	0.558071	chr17_46224961_46225720	8.13392e-13	0.999964	2.6824e-05	0	0	KANSL1-AS1	3.5	1	eQTL	chr17:45603783:C:CA	Mean_ICVF_intra-cellular_volume_fraction_in_retrolenticular_part_of_internal_capsule_right_on_FA_fractional_anisotropy_skeleton_from_dMRI_data_1922	C	progenitor
chr17:46225515:C:T	-1.43584	2.82288e-21	ENSG00000214401	chr17_46224961_46225720	4.84211e-06	-0.582097	17	0.736487	0.558071	chr17_46224961_46225720	8.13392e-13	0.999964	2.6824e-05	0	0	KANSL1-AS1	3.5	1	eQTL	chr17:45604372:C:T	Mean_thickness_of_middletemporal_in_the_right_hemisphere_generated_by_parcellation_of_the_white_surface_using_DKT_parcellation_1159	C	progenitor
chr17:46225515:C:T	-1.43584	2.82288e-21	ENSG00000214401	chr17_46224961_46225720	4.84211e-06	-0.582097	17	0.736487	0.558071	chr17_46224961_46225720	8.13392e-13	0.999964	2.6824e-05	0	0	KANSL1-AS1	3.5	1	eQTL	chr17:45604405:C:T	Area_of_lingual_in_the_left_hemisphere_generated_by_parcellation_of_the_pial_surface_using_Desikan-Killiany_parcellation_728	C	progenitor
chr17:46225515:C:T	-1.43584	2.82288e-21	ENSG00000214401	chr17_46224961_46225720	4.84211e-06	-0.582097	17	0.736487	0.558071	chr17_46224961_46225720	8.13392e-13	0.999964	2.6824e-05	0	0	KANSL1-AS1	3.5	1	eQTL	chr17:45604644:C:T	Mean_OD_orientation_dispersion_index_in_posterior_corona_radiata_right_on_FA_fractional_anisotropy_skeleton_from_dMRI_data_2003	C	progenitor
chr17:46225515:C:T	-1.43584	2.82288e-21	ENSG00000214401	chr17_46224961_46225720	4.84211e-06	-0.582097	17	0.736487	0.558071	chr17_46224961_46225720	8.13392e-13	0.999964	2.6824e-05	0	0	KANSL1-AS1	3.5	1	eQTL	chr17:45604732:A:C	Weighted-mean_L1_in_tract_left_inferior_fronto-occipital_fasciculus_from_dMRI_data_1833	C	progenitor
chr17:46225515:C:T	-1.43584	2.82288e-21	ENSG00000214401	chr17_46224961_46225720	4.84211e-06	-0.582097	17	0.736487	0.558071	chr17_46224961_46225720	8.13392e-13	0.999964	2.6824e-05	0	0	KANSL1-AS1	3.5	1	eQTL	chr17:45607925:CA:C	Mean_thickness_of_S-collat-transv-ant_in_the_right_hemisphere_generated_by_parcellation_of_the_white_surface_using_Destrieux_a2009s_parcellation_1301	C	progenitor
chr17:46225515:C:T	-1.43584	2.82288e-21	ENSG00000214401	chr17_46224961_46225720	4.84211e-06	-0.582097	17	0.736487	0.558071	chr17_46224961_46225720	8.13392e-13	0.999964	2.6824e-05	0	0	KANSL1-AS1	3.5	1	eQTL	chr17:45609053:A:C	Area_of_TotalSurface_in_the_left_hemisphere_generated_by_parcellation_of_the_pial_surface_using_Desikan-Killiany_parcellation_716	C	progenitor
chr17:46225515:C:T	-1.43584	2.82288e-21	ENSG00000214401	chr17_46224961_46225720	4.84211e-06	-0.582097	17	0.736487	0.558071	chr17_46224961_46225720	8.13392e-13	0.999964	2.6824e-05	0	0	KANSL1-AS1	3.5	1	eQTL	chr17:45609054:A:G	Volume_of_CerebralWhiteMatter_in_the_left_hemisphere_generated_by_subcortical_volumetric_segmentation_aseg_190	C	progenitor
chr17:46225515:C:T	-1.43584	2.82288e-21	ENSG00000214401	chr17_46224961_46225720	4.84211e-06	-0.582097	17	0.736487	0.558071	chr17_46224961_46225720	8.13392e-13	0.999964	2.6824e-05	0	0	KANSL1-AS1	3.5	1	eQTL	chr17:45609902:G:A	Mean_L3_in_anterior_limb_of_internal_capsule_right_on_FA_fractional_anisotropy_skeleton_from_dMRI_data_1762	C	progenitor
chr17:46225515:C:T	-1.43584	2.82288e-21	ENSG00000214401	chr17_46224961_46225720	4.84211e-06	-0.582097	17	0.736487	0.558071	chr17_46224961_46225720	8.13392e-13	0.999964	2.6824e-05	0	0	KANSL1-AS1	-0.913239	0.0154373	caQTL	chr17:45616013:TA:T	Volume_of_molecular-layer-HP-head_in_the_right_hemisphere_generated_by_subcortical_volumetric_sub-segmentation_of_the_Hippocampal_Subfields_274	C	progenitor
chr17:46225515:C:T	-1.43584	2.82288e-21	ENSG00000214401	chr17_46224961_46225720	4.84211e-06	-0.582097	17	0.736487	0.558071	chr17_46224961_46225720	8.13392e-13	0.999964	2.6824e-05	0	0	KANSL1-AS1	3.5	1	eQTL	chr17:45618793:A:T	Mean_L3_in_posterior_limb_of_internal_capsule_right_on_FA_fractional_anisotropy_skeleton_from_dMRI_data_1764	C	progenitor
chr17:46225515:C:T	-1.43584	2.82288e-21	ENSG00000214401	chr17_46224961_46225720	4.84211e-06	-0.582097	17	0.736487	0.558071	chr17_46224961_46225720	8.13392e-13	0.999964	2.6824e-05	0	0	KANSL1-AS1	3.5	1	eQTL	chr17:45630472:TG:T	Area_of_inferiorparietal_in_the_left_hemisphere_generated_by_parcellation_of_the_white_surface_using_DKT_parcellation_815	C	progenitor
chr17:46225515:C:T	-1.43584	2.82288e-21	ENSG00000214401	chr17_46224961_46225720	4.84211e-06	-0.582097	17	0.736487	0.558071	chr17_46224961_46225720	8.13392e-13	0.999964	2.6824e-05	0	0	KANSL1-AS1	3.5	1	eQTL	chr17:45631049:CA:C	Area_of_fusiform_in_the_right_hemisphere_generated_by_parcellation_of_the_white_surface_using_Desikan-Killiany_parcellation_688	C	progenitor
chr17:46225515:C:T	-1.43584	2.82288e-21	ENSG00000214401	chr17_46224961_46225720	4.84211e-06	-0.582097	17	0.736487	0.558071	chr17_46224961_46225720	8.13392e-13	0.999964	2.6824e-05	0	0	KANSL1-AS1	-0.555036	0.0490348	caQTL	chr17:45638873:G:T	Area_of_precuneus_in_the_right_hemisphere_generated_by_parcellation_of_the_white_surface_using_DKT_parcellation_863	C	progenitor
chr17:46225515:C:T	-1.43584	2.82288e-21	ENSG00000214401	chr17_46224961_46225720	4.84211e-06	-0.582097	17	0.736487	0.558071	chr17_46224961_46225720	8.13392e-13	0.999964	2.6824e-05	0	0	KANSL1-AS1	3.5	1	eQTL	chr17:45669244:T:TATC	Area_of_lateraloccipital_in_the_left_hemisphere_generated_by_parcellation_of_the_pial_surface_using_Desikan-Killiany_parcellation_726	C	progenitor
chr17:46225515:C:T	-1.43584	2.82288e-21	ENSG00000214401	chr17_46224961_46225720	4.84211e-06	-0.582097	17	0.736487	0.558071	chr17_46224961_46225720	8.13392e-13	0.999964	2.6824e-05	0	0	KANSL1-AS1	3.5	1	eQTL	chr17:45674232:GT:G	Mean_MD_mean_diffusivity_in_external_capsule_right_on_FA_fractional_anisotropy_skeleton_from_dMRI_data_1634	C	progenitor
chr17:46225515:C:T	-1.43584	2.82288e-21	ENSG00000214401	chr17_46224961_46225720	4.84211e-06	-0.582097	17	0.736487	0.558071	chr17_46224961_46225720	8.13392e-13	0.999964	2.6824e-05	0	0	KANSL1-AS1	3.5	1	eQTL	chr17:45680750:AAAAG:A	Area_of_S-orbital-H-Shaped_in_the_left_hemisphere_generated_by_parcellation_of_the_white_surface_using_Destrieux_a2009s_parcellation_935	C	progenitor
chr17:46225515:C:T	-1.43584	2.82288e-21	ENSG00000214401	chr17_46224961_46225720	4.84211e-06	-0.582097	17	0.736487	0.558071	chr17_46224961_46225720	8.13392e-13	0.999964	2.6824e-05	0	0	KANSL1-AS1	3.5	1	eQTL	chr17:45681521:A:G	Area_of_S-parieto-occipital_in_the_right_hemisphere_generated_by_parcellation_of_the_white_surface_using_Destrieux_a2009s_parcellation_1010	C	progenitor
chr17:46225515:C:T	-1.43584	2.82288e-21	ENSG00000214401	chr17_46224961_46225720	4.84211e-06	-0.582097	17	0.736487	0.558071	chr17_46224961_46225720	8.13392e-13	0.999964	2.6824e-05	0	0	KANSL1-AS1	-0.573038	0.146736	caQTL	chr17:45701314:T:A	Area_of_S-calcarine_in_the_right_hemisphere_generated_by_parcellation_of_the_white_surface_using_Destrieux_a2009s_parcellation_989	C	progenitor
chr17:46225515:C:T	-1.43584	2.82288e-21	ENSG00000214401	chr17_46224961_46225720	4.84211e-06	-0.582097	17	0.736487	0.558071	chr17_46224961_46225720	8.13392e-13	0.999964	2.6824e-05	0	0	KANSL1-AS1	-0.573038	0.146736	caQTL	chr17:45706224:G:A	Mean_thickness_of_rostralanteriorcingulate_in_the_left_hemisphere_generated_by_parcellation_of_the_white_surface_using_DKT_parcellation_1139	C	progenitor
chr17:46225515:C:T	-1.43584	2.82288e-21	ENSG00000214401	chr17_46224961_46225720	4.84211e-06	-0.582097	17	0.736487	0.558071	chr17_46224961_46225720	8.13392e-13	0.999964	2.6824e-05	0	0	KANSL1-AS1	-0.573038	0.146736	caQTL	chr17:45707732:C:T	Mean_MD_mean_diffusivity_in_anterior_limb_of_internal_capsule_right_on_FA_fractional_anisotropy_skeleton_from_dMRI_data_1618	C	progenitor
chr17:46225515:C:T	-1.43584	2.82288e-21	ENSG00000214401	chr17_46224961_46225720	4.84211e-06	-0.582097	17	0.736487	0.558071	chr17_46224961_46225720	8.13392e-13	0.999964	2.6824e-05	0	0	KANSL1-AS1	-0.573038	0.146736	caQTL	chr17:45707738:C:CTTA	Area_of_G-occipital-sup_in_the_right_hemisphere_generated_by_parcellation_of_the_white_surface_using_Destrieux_a2009s_parcellation_965	C	progenitor
chr17:46225515:C:T	-1.43584	2.82288e-21	ENSG00000214401	chr17_46224961_46225720	4.84211e-06	-0.582097	17	0.736487	0.558071	chr17_46224961_46225720	8.13392e-13	0.999964	2.6824e-05	0	0	KANSL1-AS1	-0.573038	0.146736	caQTL	chr17:45720982:T:TTTG	45720982_2168	C	progenitor
chr17:46225515:C:T	-1.43584	2.82288e-21	ENSG00000214401	chr17_46224961_46225720	4.84211e-06	-0.582097	17	0.736487	0.558071	chr17_46224961_46225720	8.13392e-13	0.999964	2.6824e-05	0	0	KANSL1-AS1	-0.554411	0.0172529	caQTL	chr17:45751398:G:A	Weighted-mean_ICVF_intra-cellular_volume_fraction_in_tract_left_inferior_longitudinal_fasciculus_from_dMRI_data_1964	C	progenitor
chr17:46225515:C:T	-1.43584	2.82288e-21	ENSG00000214401	chr17_46224961_46225720	4.84211e-06	-0.582097	17	0.736487	0.558071	chr17_46224961_46225720	8.13392e-13	0.999964	2.6824e-05	0	0	KANSL1-AS1	-0.56318	0.00971003	caQTL	chr17:45855423:C:T	Mean_ICVF_intra-cellular_volume_fraction_in_anterior_limb_of_internal_capsule_right_on_FA_fractional_anisotropy_skeleton_from_dMRI_data_1918	C	progenitor
chr17:46225515:C:T	-1.43584	2.82288e-21	ENSG00000214401	chr17_46224961_46225720	4.84211e-06	-0.582097	17	0.736487	0.558071	chr17_46224961_46225720	8.13392e-13	0.999964	2.6824e-05	0	0	KANSL1-AS1	-0.56318	0.00971003	caQTL	chr17:45855431:G:C	Weighted-mean_OD_orientation_dispersion_index_in_tract_right_inferior_longitudinal_fasciculus_from_dMRI_data_2040	C	progenitor
chr17:46225515:C:T	-1.43584	2.82288e-21	ENSG00000214401	chr17_46224961_46225720	4.84211e-06	-0.582097	17	0.736487	0.558071	chr17_46224961_46225720	8.13392e-13	0.999964	2.6824e-05	0	0	KANSL1-AS1	-0.499929	0.0744085	caQTL	chr17:45855824:GTTTTTA:G	Area_of_fusiform_in_the_left_hemisphere_generated_by_parcellation_of_the_pial_surface_using_Desikan-Killiany_parcellation_722	C	progenitor
chr17:46225515:C:T	-1.43584	2.82288e-21	ENSG00000214401	chr17_46224961_46225720	4.84211e-06	-0.582097	17	0.736487	0.558071	chr17_46224961_46225720	8.13392e-13	0.999964	2.6824e-05	0	0	KANSL1-AS1	-0.573038	0.146736	caQTL	chr17:45862029:A:T	Area_of_V2_in_the_left_hemisphere_generated_by_parcellation_of_the_white_surface_using_BA_exvivo_parcellation_792	C	progenitor
chr17:46225515:C:T	-1.43584	2.82288e-21	ENSG00000214401	chr17_46224961_46225720	4.84211e-06	-0.582097	17	0.736487	0.558071	chr17_46224961_46225720	8.13392e-13	0.999964	2.6824e-05	0	0	KANSL1-AS1	-0.573038	0.146736	caQTL	chr17:45936600:T:C	Area_of_inferiorparietal_in_the_right_hemisphere_generated_by_parcellation_of_the_white_surface_using_DKT_parcellation_846	C	progenitor
chr17:46225515:C:T	-1.43584	2.82288e-21	ENSG00000214401	chr17_46224961_46225720	4.84211e-06	-0.582097	17	0.736487	0.558071	chr17_46224961_46225720	8.13392e-13	0.999964	2.6824e-05	0	0	KANSL1-AS1	-0.573038	0.146736	caQTL	chr17:46003858:G:A	Volume_of_grey_matter_in_Left_Pallidum_128	C	progenitor
chr17:46225515:C:T	-1.43584	2.82288e-21	ENSG00000214401	chr17_46224961_46225720	4.84211e-06	-0.582097	17	0.736487	0.558071	chr17_46224961_46225720	8.13392e-13	0.999964	2.6824e-05	0	0	KANSL1-AS1	-0.573038	0.146736	caQTL	chr17:46005162:A:T	Mean_L1_in_anterior_corona_radiata_left_on_FA_fractional_anisotropy_skeleton_from_dMRI_data_1673	C	progenitor
chr17:46225515:C:T	-1.43584	2.82288e-21	ENSG00000214401	chr17_46224961_46225720	4.84211e-06	-0.582097	17	0.736487	0.558071	chr17_46224961_46225720	8.13392e-13	0.999964	2.6824e-05	0	0	KANSL1-AS1	-0.573038	0.146736	caQTL	chr17:46019187:G:A	Mean_thickness_of_G+S-frontomargin_in_the_left_hemisphere_generated_by_parcellation_of_the_white_surface_using_Destrieux_a2009s_parcellation_1178	C	progenitor
chr17:46225515:C:T	-1.43584	2.82288e-21	ENSG00000214401	chr17_46224961_46225720	4.84211e-06	-0.582097	17	0.736487	0.558071	chr17_46224961_46225720	8.13392e-13	0.999964	2.6824e-05	0	0	KANSL1-AS1	-0.573038	0.146736	caQTL	chr17:46035861:T:TG	Area_of_inferiortemporal_in_the_right_hemisphere_generated_by_parcellation_of_the_white_surface_using_DKT_parcellation_847	C	progenitor
chr17:46225515:C:T	-1.43584	2.82288e-21	ENSG00000214401	chr17_46224961_46225720	4.84211e-06	-0.582097	17	0.736487	0.558071	chr17_46224961_46225720	8.13392e-13	0.999964	2.6824e-05	0	0	KANSL1-AS1	-0.537017	0.0633483	caQTL	chr17:46056584:CTGATAGAACATTTACCATCAAACT:C	Volume_of_SupraTentorial_in_the_whole_brain_generated_by_subcortical_volumetric_segmentation_aseg_170	C	progenitor
chr17:46225515:C:T	-1.43584	2.82288e-21	ENSG00000214401	chr17_46224961_46225720	4.84211e-06	-0.582097	17	0.736487	0.558071	chr17_46224961_46225720	8.13392e-13	0.999964	2.6824e-05	0	0	KANSL1-AS1	-0.573038	0.146736	caQTL	chr17:46084104:A:C	Weighted-mean_MD_mean_diffusivity_in_tract_right_inferior_fronto-occipital_fasciculus_from_dMRI_data_1807	C	progenitor
chr17:46225515:C:T	-1.43584	2.82288e-21	ENSG00000214401	chr17_46224961_46225720	4.84211e-06	-0.582097	17	0.736487	0.558071	chr17_46224961_46225720	8.13392e-13	0.999964	2.6824e-05	0	0	KANSL1-AS1	-0.573038	0.146736	caQTL	chr17:46105866:C:G	Volume_of_grey_matter_in_Right_Pallidum_129	C	progenitor
chr17:46225515:C:T	-1.43584	2.82288e-21	ENSG00000214401	chr17_46224961_46225720	4.84211e-06	-0.582097	17	0.736487	0.558071	chr17_46224961_46225720	8.13392e-13	0.999964	2.6824e-05	0	0	KANSL1-AS1	-0.590971	0.0247097	caQTL	chr17:46115202:C:T	Area_of_inferiorparietal_in_the_left_hemisphere_generated_by_parcellation_of_the_white_surface_using_DKT_parcellation_815	C	progenitor
chr17:46225515:C:T	-1.43584	2.82288e-21	ENSG00000214401	chr17_46224961_46225720	4.84211e-06	-0.582097	17	0.736487	0.558071	chr17_46224961_46225720	8.13392e-13	0.999964	2.6824e-05	0	0	KANSL1-AS1	-0.573038	0.146736	caQTL	chr17:46115224:T:A	Mean_L2_in_external_capsule_left_on_FA_fractional_anisotropy_skeleton_from_dMRI_data_1731	C	progenitor
chr17:46225515:C:T	-1.43584	2.82288e-21	ENSG00000214401	chr17_46224961_46225720	4.84211e-06	-0.582097	17	0.736487	0.558071	chr17_46224961_46225720	8.13392e-13	0.999964	2.6824e-05	0	0	KANSL1-AS1	-0.573038	0.146736	caQTL	chr17:46128324:C:T	Mean_MD_mean_diffusivity_in_anterior_corona_radiata_left_on_FA_fractional_anisotropy_skeleton_from_dMRI_data_1625	C	progenitor
chr17:46225515:C:T	-1.43584	2.82288e-21	ENSG00000214401	chr17_46224961_46225720	4.84211e-06	-0.582097	17	0.736487	0.558071	chr17_46224961_46225720	8.13392e-13	0.999964	2.6824e-05	0	0	KANSL1-AS1	-0.573038	0.146736	caQTL	chr17:46140772:C:T	Area_of_lingual_in_the_left_hemisphere_generated_by_parcellation_of_the_pial_surface_using_Desikan-Killiany_parcellation_728	C	progenitor
chr17:46225515:C:T	-1.43584	2.82288e-21	ENSG00000214401	chr17_46224961_46225720	4.84211e-06	-0.582097	17	0.736487	0.558071	chr17_46224961_46225720	8.13392e-13	0.999964	2.6824e-05	0	0	KANSL1-AS1	-0.394396	0.247275	caQTL	chr17:46144653:G:T	Volume_of_molecular-layer-HP-head_in_the_right_hemisphere_generated_by_subcortical_volumetric_sub-segmentation_of_the_Hippocampal_Subfields_274	C	progenitor
chr17:46225515:C:T	-1.43584	2.82288e-21	ENSG00000214401	chr17_46224961_46225720	4.84211e-06	-0.582097	17	0.736487	0.558071	chr17_46224961_46225720	8.13392e-13	0.999964	2.6824e-05	0	0	KANSL1-AS1	3.5	1	eQTL	chr17:46147573:A:T	Area_of_G+S-occipital-inf_in_the_left_hemisphere_generated_by_parcellation_of_the_white_surface_using_Destrieux_a2009s_parcellation_873	C	progenitor
chr17:46225515:C:T	-1.43584	2.82288e-21	ENSG00000214401	chr17_46224961_46225720	4.84211e-06	-0.582097	17	0.736487	0.558071	chr17_46224961_46225720	8.13392e-13	0.999964	2.6824e-05	0	0	KANSL1-AS1	3.5	1	eQTL	chr17:46148965:A:G	Area_of_S-collat-transv-post_in_the_right_hemisphere_generated_by_parcellation_of_the_white_surface_using_Destrieux_a2009s_parcellation_996	C	progenitor
chr17:46225515:C:T	-1.43584	2.82288e-21	ENSG00000214401	chr17_46224961_46225720	4.84211e-06	-0.582097	17	0.736487	0.558071	chr17_46224961_46225720	8.13392e-13	0.999964	2.6824e-05	0	0	KANSL1-AS1	3.5	1	eQTL	chr17:46171833:T:G	46171833_2168	C	progenitor
chr17:46225515:C:T	-1.43584	2.82288e-21	ENSG00000214401	chr17_46224961_46225720	4.84211e-06	-0.582097	17	0.736487	0.558071	chr17_46224961_46225720	8.13392e-13	0.999964	2.6824e-05	0	0	KANSL1-AS1	3.5	1	eQTL	chr17:46174188:ATG:A	Mean_ICVF_intra-cellular_volume_fraction_in_anterior_corona_radiata_left_on_FA_fractional_anisotropy_skeleton_from_dMRI_data_1925	C	progenitor
chr17:46225515:C:T	-1.43584	2.82288e-21	ENSG00000214401	chr17_46224961_46225720	4.84211e-06	-0.582097	17	0.736487	0.558071	chr17_46224961_46225720	8.13392e-13	0.999964	2.6824e-05	0	0	KANSL1-AS1	3.5	1	eQTL	chr17:46179289:G:A	Mean_L1_in_anterior_limb_of_internal_capsule_right_on_FA_fractional_anisotropy_skeleton_from_dMRI_data_1666	C	progenitor
chr17:46225515:C:T	-1.43584	2.82288e-21	ENSG00000214401	chr17_46224961_46225720	4.84211e-06	-0.582097	17	0.736487	0.558071	chr17_46224961_46225720	8.13392e-13	0.999964	2.6824e-05	0	0	KANSL1-AS1	3.5	1	eQTL	chr17:46183479:G:A	Weighted-mean_L1_in_tract_left_superior_longitudinal_fasciculus_from_dMRI_data_1842	C	progenitor
chr17:46225515:C:T	-1.43584	2.82288e-21	ENSG00000214401	chr17_46224961_46225720	4.84211e-06	-0.582097	17	0.736487	0.558071	chr17_46224961_46225720	8.13392e-13	0.999964	2.6824e-05	0	0	KANSL1-AS1	3.5	1	eQTL	chr17:46185216:C:A	Weighted-mean_L1_in_tract_right_uncinate_fasciculus_from_dMRI_data_1847	C	progenitor
chr17:46225515:C:T	-1.43584	2.82288e-21	ENSG00000214401	chr17_46224961_46225720	4.84211e-06	-0.582097	17	0.736487	0.558071	chr17_46224961_46225720	8.13392e-13	0.999964	2.6824e-05	0	0	KANSL1-AS1	-0.16709	0.483808	caQTL	chr17:46200744:AAT:A	Area_of_transversetemporal_in_the_left_hemisphere_generated_by_parcellation_of_the_white_surface_using_Desikan-Killiany_parcellation_680	C	progenitor
chr17:46225515:C:T	-1.43584	2.82288e-21	ENSG00000214401	chr17_46224961_46225720	4.84211e-06	-0.582097	17	0.736487	0.558071	chr17_46224961_46225720	8.13392e-13	0.999964	2.6824e-05	0	0	KANSL1-AS1	3.5	1	eQTL	chr17:46206205:C:T	Mean_MD_mean_diffusivity_in_anterior_limb_of_internal_capsule_left_on_FA_fractional_anisotropy_skeleton_from_dMRI_data_1619	C	progenitor
chr17:46225515:C:T	-1.43584	2.82288e-21	ENSG00000214401	chr17_46224961_46225720	4.84211e-06	-0.582097	17	0.736487	0.558071	chr17_46224961_46225720	8.13392e-13	0.999964	2.6824e-05	0	0	KANSL1-AS1	3.5	1	eQTL	chr17:46210918:G:A	Area_of_supramarginal_in_the_left_hemisphere_generated_by_parcellation_of_the_white_surface_using_Desikan-Killiany_parcellation_678	C	progenitor
chr17:46225515:C:T	-1.43584	2.82288e-21	ENSG00000214401	chr17_46224961_46225720	4.84211e-06	-0.582097	17	0.736487	0.558071	chr17_46224961_46225720	8.13392e-13	0.999964	2.6824e-05	0	0	KANSL1-AS1	3.5	1	eQTL	chr17:46213484:T:A	Mean_thickness_of_S-temporal-sup_in_the_left_hemisphere_generated_by_parcellation_of_the_white_surface_using_Destrieux_a2009s_parcellation_1250	C	progenitor
chr17:46225515:C:T	-1.43584	2.82288e-21	ENSG00000214401	chr17_46224961_46225720	4.84211e-06	-0.582097	17	0.736487	0.558071	chr17_46224961_46225720	8.13392e-13	0.999964	2.6824e-05	0	0	KANSL1-AS1	-0.552904	0.308283	caQTL	chr17:46227518:C:T	Area_of_S-orbital-H-Shaped_in_the_left_hemisphere_generated_by_parcellation_of_the_white_surface_using_Destrieux_a2009s_parcellation_935	C	progenitor
chr17:46225515:C:T	-1.43584	2.82288e-21	ENSG00000214401	chr17_46224961_46225720	4.84211e-06	-0.582097	17	0.736487	0.558071	chr17_46224961_46225720	8.13392e-13	0.999964	2.6824e-05	0	0	KANSL1-AS1	-0.433499	0.251472	caQTL	chr17:46228323:A:G	Volume_of_CerebralWhiteMatter_in_the_left_hemisphere_generated_by_subcortical_volumetric_segmentation_aseg_190	C	progenitor
chr17:46225515:C:T	-1.43584	2.82288e-21	ENSG00000214401	chr17_46224961_46225720	4.84211e-06	-0.582097	17	0.736487	0.558071	chr17_46224961_46225720	8.13392e-13	0.999964	2.6824e-05	0	0	KANSL1-AS1	3.5	1	eQTL	chr17:46238580:TTA:T	Mean_thickness_of_middletemporal_in_the_right_hemisphere_generated_by_parcellation_of_the_white_surface_using_Desikan-Killiany_parcellation_1068	C	progenitor
chr17:46225515:C:T	-1.43584	2.82288e-21	ENSG00000214401	chr17_46224961_46225720	4.84211e-06	-0.582097	17	0.736487	0.558071	chr17_46224961_46225720	8.13392e-13	0.999964	2.6824e-05	0	0	KANSL1-AS1	3.5	1	eQTL	chr17:46244112:A:G	Volume_of_brain_grey+white_from_T1_brain_image_10	C	progenitor
chr17:46225515:C:T	-1.43584	2.82288e-21	ENSG00000214401	chr17_46224961_46225720	4.84211e-06	-0.582097	17	0.736487	0.558071	chr17_46224961_46225720	8.13392e-13	0.999964	2.6824e-05	0	0	KANSL1-AS1	3.5	1	eQTL	chr17:46250116:G:A	Area_of_fusiform_in_the_left_hemisphere_generated_by_parcellation_of_the_white_surface_using_Desikan-Killiany_parcellation_654	C	progenitor
chr17:46225515:C:T	-1.43584	2.82288e-21	ENSG00000214401	chr17_46224961_46225720	4.84211e-06	-0.582097	17	0.736487	0.558071	chr17_46224961_46225720	8.13392e-13	0.999964	2.6824e-05	0	0	KANSL1-AS1	3.5	1	eQTL	chr17:46251555:T:G	Mean_thickness_of_S-oc-temp-lat_in_the_left_hemisphere_generated_by_parcellation_of_the_white_surface_using_Destrieux_a2009s_parcellation_1237	C	progenitor
chr17:46225515:C:T	-1.43584	2.82288e-21	ENSG00000214401	chr17_46224961_46225720	4.84211e-06	-0.582097	17	0.736487	0.558071	chr17_46224961_46225720	8.13392e-13	0.999964	2.6824e-05	0	0	KANSL1-AS1	-0.359685	0.107285	caQTL	chr17:46253044:G:A	Area_of_BA1_in_the_right_hemisphere_generated_by_parcellation_of_the_white_surface_using_BA_exvivo_parcellation_796	C	progenitor
chr17:46225515:C:T	-1.43584	2.82288e-21	ENSG00000214401	chr17_46224961_46225720	4.84211e-06	-0.582097	17	0.736487	0.558071	chr17_46224961_46225720	8.13392e-13	0.999964	2.6824e-05	0	0	KANSL1-AS1	3.5	1	eQTL	chr17:46256523:T:C	Median_T2star_in_left_putamen_from_SWI_data_1442	C	progenitor
chr17:46225515:C:T	-1.43584	2.82288e-21	ENSG00000214401	chr17_46224961_46225720	4.84211e-06	-0.582097	17	0.736487	0.558071	chr17_46224961_46225720	8.13392e-13	0.999964	2.6824e-05	0	0	KANSL1-AS1	3.5	1	eQTL	chr17:46258213:G:A	Mean_L1_in_superior_longitudinal_fasciculus_left_on_FA_fractional_anisotropy_skeleton_from_dMRI_data_1691	C	progenitor
chr17:46225515:C:T	-1.43584	2.82288e-21	ENSG00000214401	chr17_46224961_46225720	4.84211e-06	-0.582097	17	0.736487	0.558071	chr17_46224961_46225720	8.13392e-13	0.999964	2.6824e-05	0	0	KANSL1-AS1	3.5	1	eQTL	chr17:46258269:G:A	Mean_OD_orientation_dispersion_index_in_posterior_corona_radiata_right_on_FA_fractional_anisotropy_skeleton_from_dMRI_data_2003	C	progenitor
chr17:46225515:C:T	-1.43584	2.82288e-21	ENSG00000214401	chr17_46224961_46225720	4.84211e-06	-0.582097	17	0.736487	0.558071	chr17_46224961_46225720	8.13392e-13	0.999964	2.6824e-05	0	0	KANSL1-AS1	3.5	1	eQTL	chr17:46260537:C:G	Mean_thickness_of_G-occipital-middle_in_the_left_hemisphere_generated_by_parcellation_of_the_white_surface_using_Destrieux_a2009s_parcellation_1196	C	progenitor
chr17:46225515:C:T	-1.43584	2.82288e-21	ENSG00000214401	chr17_46224961_46225720	4.84211e-06	-0.582097	17	0.736487	0.558071	chr17_46224961_46225720	8.13392e-13	0.999964	2.6824e-05	0	0	KANSL1-AS1	3.5	1	eQTL	chr17:46262241:C:T	Mean_L1_in_external_capsule_left_on_FA_fractional_anisotropy_skeleton_from_dMRI_data_1683	C	progenitor
chr17:46225515:C:T	-1.43584	2.82288e-21	ENSG00000214401	chr17_46224961_46225720	4.84211e-06	-0.582097	17	0.736487	0.558071	chr17_46224961_46225720	8.13392e-13	0.999964	2.6824e-05	0	0	KANSL1-AS1	3.5	1	eQTL	chr17:46262381:TC:T	Area_of_G-occipital-middle_in_the_left_hemisphere_generated_by_parcellation_of_the_white_surface_using_Destrieux_a2009s_parcellation_890	C	progenitor
chr17:46225515:C:T	-1.43584	2.82288e-21	ENSG00000214401	chr17_46224961_46225720	4.84211e-06	-0.582097	17	0.736487	0.558071	chr17_46224961_46225720	8.13392e-13	0.999964	2.6824e-05	0	0	KANSL1-AS1	3.5	1	eQTL	chr17:46263140:C:G	Mean_MD_mean_diffusivity_in_retrolenticular_part_of_internal_capsule_left_on_FA_fractional_anisotropy_skeleton_from_dMRI_data_1623	C	progenitor
chr17:46225515:C:T	-1.43584	2.82288e-21	ENSG00000214401	chr17_46224961_46225720	4.84211e-06	-0.582097	17	0.736487	0.558071	chr17_46224961_46225720	8.13392e-13	0.999964	2.6824e-05	0	0	KANSL1-AS1	3.5	1	eQTL	chr17:46263159:A:C	Area_of_inferiorparietal_in_the_right_hemisphere_generated_by_parcellation_of_the_white_surface_using_Desikan-Killiany_parcellation_689	C	progenitor
chr17:46225515:C:T	-1.43584	2.82288e-21	ENSG00000214401	chr17_46224961_46225720	4.84211e-06	-0.582097	17	0.736487	0.558071	chr17_46224961_46225720	8.13392e-13	0.999964	2.6824e-05	0	0	KANSL1-AS1	3.5	1	eQTL	chr17:46263514:G:GCA	46263514_3190	C	progenitor
chr17:46225515:C:T	-1.43584	2.82288e-21	ENSG00000214401	chr17_46224961_46225720	4.84211e-06	-0.582097	17	0.736487	0.558071	chr17_46224961_46225720	8.13392e-13	0.999964	2.6824e-05	0	0	KANSL1-AS1	3.5	1	eQTL	chr17:46267622:C:G	Mean_MD_mean_diffusivity_in_cingulum_cingulate_gyrus_left_on_FA_fractional_anisotropy_skeleton_from_dMRI_data_1637	C	progenitor
chr17:46225515:C:T	-1.43584	2.82288e-21	ENSG00000214401	chr17_46224961_46225720	4.84211e-06	-0.582097	17	0.736487	0.558071	chr17_46224961_46225720	8.13392e-13	0.999964	2.6824e-05	0	0	KANSL1-AS1	3.5	1	eQTL	chr17:46269852:C:A	Mean_ICVF_intra-cellular_volume_fraction_in_superior_fronto-occipital_fasciculus_right_on_FA_fractional_anisotropy_skeleton_from_dMRI_data_1944	C	progenitor
chr17:46225515:C:T	-1.43584	2.82288e-21	ENSG00000214401	chr17_46224961_46225720	4.84211e-06	-0.582097	17	0.736487	0.558071	chr17_46224961_46225720	8.13392e-13	0.999964	2.6824e-05	0	0	KANSL1-AS1	3.5	1	eQTL	chr17:46275066:AT:A	Volume_of_fusiform_in_the_left_hemisphere_generated_by_parcellation_of_the_white_surface_using_DKT_parcellation_442	C	progenitor
chr17:46225515:C:T	-1.43584	2.82288e-21	ENSG00000214401	chr17_46224961_46225720	4.84211e-06	-0.582097	17	0.736487	0.558071	chr17_46224961_46225720	8.13392e-13	0.999964	2.6824e-05	0	0	KANSL1-AS1	-1.82422	0.000310424	eQTL	chr17:46276048:A:G	Mean_L3_in_anterior_limb_of_internal_capsule_right_on_FA_fractional_anisotropy_skeleton_from_dMRI_data_1762	C	progenitor
chr17:46225515:C:T	-1.43584	2.82288e-21	ENSG00000214401	chr17_46224961_46225720	4.84211e-06	-0.582097	17	0.736487	0.558071	chr17_46224961_46225720	8.13392e-13	0.999964	2.6824e-05	0	0	KANSL1-AS1	3.5	1	eQTL	chr17:46276327:T:C	Area_of_G-occipital-sup_in_the_right_hemisphere_generated_by_parcellation_of_the_white_surface_using_Destrieux_a2009s_parcellation_965	C	progenitor
chr17:46225515:C:T	-1.43584	2.82288e-21	ENSG00000214401	chr17_46224961_46225720	4.84211e-06	-0.582097	17	0.736487	0.558071	chr17_46224961_46225720	8.13392e-13	0.999964	2.6824e-05	0	0	KANSL1-AS1	3.5	1	eQTL	chr17:46276362:T:G	Area_of_TotalSurface_in_the_left_hemisphere_generated_by_parcellation_of_the_white_surface_using_Desikan-Killiany_parcellation_648	C	progenitor
chr17:46225515:C:T	-1.43584	2.82288e-21	ENSG00000214401	chr17_46224961_46225720	4.84211e-06	-0.582097	17	0.736487	0.558071	chr17_46224961_46225720	8.13392e-13	0.999964	2.6824e-05	0	0	KANSL1-AS1	-0.573038	0.146736	caQTL	chr17:46277203:TA:T	Mean_OD_orientation_dispersion_index_in_superior_longitudinal_fasciculus_right_on_FA_fractional_anisotropy_skeleton_from_dMRI_data_2017	C	progenitor
chr17:46225515:C:T	-1.43584	2.82288e-21	ENSG00000214401	chr17_46224961_46225720	4.84211e-06	-0.582097	17	0.736487	0.558071	chr17_46224961_46225720	8.13392e-13	0.999964	2.6824e-05	0	0	KANSL1-AS1	3.5	1	eQTL	chr17:46277538:T:C	Mean_L1_in_uncinate_fasciculus_right_on_FA_fractional_anisotropy_skeleton_from_dMRI_data_1694	C	progenitor
chr17:46225515:C:T	-1.43584	2.82288e-21	ENSG00000214401	chr17_46224961_46225720	4.84211e-06	-0.582097	17	0.736487	0.558071	chr17_46224961_46225720	8.13392e-13	0.999964	2.6824e-05	0	0	KANSL1-AS1	-0.422029	0.0686429	caQTL	chr17:46277938:G:T	Mean_ICVF_intra-cellular_volume_fraction_in_posterior_limb_of_internal_capsule_right_on_FA_fractional_anisotropy_skeleton_from_dMRI_data_1920	C	progenitor
chr17:46225515:C:T	-1.43584	2.82288e-21	ENSG00000214401	chr17_46224961_46225720	4.84211e-06	-0.582097	17	0.736487	0.558071	chr17_46224961_46225720	8.13392e-13	0.999964	2.6824e-05	0	0	KANSL1-AS1	-0.422029	0.0686429	caQTL	chr17:46278384:C:T	Area_of_lingual_in_the_left_hemisphere_generated_by_parcellation_of_the_white_surface_using_DKT_parcellation_820	C	progenitor
chr17:46225515:C:T	-1.43584	2.82288e-21	ENSG00000214401	chr17_46224961_46225720	4.84211e-06	-0.582097	17	0.736487	0.558071	chr17_46224961_46225720	8.13392e-13	0.999964	2.6824e-05	0	0	KANSL1-AS1	-0.589533	0.00488966	caQTL	chr17:46280519:T:G	Weighted-mean_L1_in_tract_left_posterior_thalamic_radiation_from_dMRI_data_1840	C	progenitor
chr17:46225515:C:T	-1.43584	2.82288e-21	ENSG00000214401	chr17_46224961_46225720	4.84211e-06	-0.582097	17	0.736487	0.558071	chr17_46224961_46225720	8.13392e-13	0.999964	2.6824e-05	0	0	KANSL1-AS1	-0.422029	0.0686429	caQTL	chr17:46280780:G:A	Mean_thickness_of_middletemporal_in_the_right_hemisphere_generated_by_parcellation_of_the_white_surface_using_DKT_parcellation_1159	C	progenitor
chr17:46225515:C:T	-1.43584	2.82288e-21	ENSG00000214401	chr17_46224961_46225720	4.84211e-06	-0.582097	17	0.736487	0.558071	chr17_46224961_46225720	8.13392e-13	0.999964	2.6824e-05	0	0	KANSL1-AS1	-0.422029	0.0686429	caQTL	chr17:46283575:T:C	Volume_of_GC-ML-DG-body_in_the_left_hemisphere_generated_by_subcortical_volumetric_sub-segmentation_of_the_Hippocampal_Subfields_256	C	progenitor
chr17:46225515:C:T	-1.43584	2.82288e-21	ENSG00000214401	chr17_46224961_46225720	4.84211e-06	-0.582097	17	0.736487	0.558071	chr17_46224961_46225720	8.13392e-13	0.999964	2.6824e-05	0	0	KANSL1-AS1	-0.57797	0.0141964	caQTL	chr17:46286266:A:C	Mean_L1_in_superior_corona_radiata_left_on_FA_fractional_anisotropy_skeleton_from_dMRI_data_1675	C	progenitor
chr17:46225515:C:T	-1.43584	2.82288e-21	ENSG00000214401	chr17_46224961_46225720	4.84211e-06	-0.582097	17	0.736487	0.558071	chr17_46224961_46225720	8.13392e-13	0.999964	2.6824e-05	0	0	KANSL1-AS1	-0.493902	0.0260287	caQTL	chr17:46504918:T:G	Area_of_S-collat-transv-post_in_the_left_hemisphere_generated_by_parcellation_of_the_white_surface_using_Destrieux_a2009s_parcellation_922	C	progenitor
chr17:46225515:C:T	-1.43584	2.82288e-21	ENSG00000214401	chr17_46224961_46225720	4.84211e-06	-0.582097	17	0.736487	0.558071	chr17_46224961_46225720	8.13392e-13	0.999964	2.6824e-05	0	0	KANSL1-AS1	-0.422029	0.0686429	caQTL	chr17:46704858:A:AGT	Mean_thickness_of_S-collat-transv-ant_in_the_left_hemisphere_generated_by_parcellation_of_the_white_surface_using_Destrieux_a2009s_parcellation_1227	C	progenitor
chr17:46225515:C:T	-1.43584	2.82288e-21	ENSG00000214401	chr17_46224961_46225720	4.84211e-06	-0.582097	17	0.736487	0.558071	chr17_46224961_46225720	8.13392e-13	0.999964	2.6824e-05	0	0	KANSL1-AS1	-0.465822	0.115614	caQTL	chr17:45594752:A:G	Area_of_BA1_in_the_right_hemisphere_generated_by_parcellation_of_the_white_surface_using_BA_exvivo_parcellation_796	C	progenitor
chr17:46225515:C:T	-1.43584	2.82288e-21	ENSG00000214401	chr17_46224961_46225720	4.84211e-06	-0.582097	17	0.736487	0.558071	chr17_46224961_46225720	8.13392e-13	0.999964	2.6824e-05	0	0	KANSL1-AS1	-0.440306	0.00720617	caQTL	chr17:45649293:A:C	Mean_L1_in_uncinate_fasciculus_left_on_FA_fractional_anisotropy_skeleton_from_dMRI_data_1695	C	progenitor
chr17:46225515:C:T	-1.43584	2.82288e-21	ENSG00000214401	chr17_46224961_46225720	4.84211e-06	-0.582097	17	0.736487	0.558071	chr17_46224961_46225720	8.13392e-13	0.999964	2.6824e-05	0	0	KANSL1-AS1	-0.440306	0.00720617	caQTL	chr17:45651010:G:A	Weighted-mean_L1_in_tract_right_superior_thalamic_radiation_from_dMRI_data_1845	C	progenitor
chr17:46225515:C:T	-1.43584	2.82288e-21	ENSG00000214401	chr17_46224961_46225720	4.84211e-06	-0.582097	17	0.736487	0.558071	chr17_46224961_46225720	8.13392e-13	0.999964	2.6824e-05	0	0	KANSL1-AS1	-0.257709	0.21437	caQTL	chr17:45663199:G:T	Area_of_G-pariet-inf-Supramar_in_the_left_hemisphere_generated_by_parcellation_of_the_white_surface_using_Destrieux_a2009s_parcellation_897	C	progenitor
chr17:46225515:C:T	-1.43584	2.82288e-21	ENSG00000214401	chr17_46224961_46225720	4.84211e-06	-0.582097	17	0.736487	0.558071	chr17_46224961_46225720	8.13392e-13	0.999964	2.6824e-05	0	0	KANSL1-AS1	-0.257709	0.21437	caQTL	chr17:45666978:T:A	Mean_OD_orientation_dispersion_index_in_uncinate_fasciculus_right_on_FA_fractional_anisotropy_skeleton_from_dMRI_data_2021	C	progenitor
chr17:46225515:C:T	-1.43584	2.82288e-21	ENSG00000214401	chr17_46224961_46225720	4.84211e-06	-0.582097	17	0.736487	0.558071	chr17_46224961_46225720	8.13392e-13	0.999964	2.6824e-05	0	0	KANSL1-AS1	-0.349241	0.105791	caQTL	chr17:45672576:A:G	Mean_thickness_of_middletemporal_in_the_left_hemisphere_generated_by_parcellation_of_the_white_surface_using_DKT_parcellation_1128	C	progenitor
chr17:46225515:C:T	-1.43584	2.82288e-21	ENSG00000214401	chr17_46224961_46225720	4.84211e-06	-0.582097	17	0.736487	0.558071	chr17_46224961_46225720	8.13392e-13	0.999964	2.6824e-05	0	0	KANSL1-AS1	-0.402141	0.0284392	caQTL	chr17:45673555:T:TA	Area_of_Pole-occipital_in_the_left_hemisphere_generated_by_parcellation_of_the_white_surface_using_Destrieux_a2009s_parcellation_913	C	progenitor
chr17:46225515:C:T	-1.43584	2.82288e-21	ENSG00000214401	chr17_46224961_46225720	4.84211e-06	-0.582097	17	0.736487	0.558071	chr17_46224961_46225720	8.13392e-13	0.999964	2.6824e-05	0	0	KANSL1-AS1	-0.257709	0.21437	caQTL	chr17:45674547:G:A	Area_of_supramarginal_in_the_left_hemisphere_generated_by_parcellation_of_the_white_surface_using_Desikan-Killiany_parcellation_678	C	progenitor
chr17:46225515:C:T	-1.43584	2.82288e-21	ENSG00000214401	chr17_46224961_46225720	4.84211e-06	-0.582097	17	0.736487	0.558071	chr17_46224961_46225720	8.13392e-13	0.999964	2.6824e-05	0	0	KANSL1-AS1	-0.314511	0.107411	caQTL	chr17:45679603:A:G	Area_of_transversetemporal_in_the_left_hemisphere_generated_by_parcellation_of_the_white_surface_using_Desikan-Killiany_parcellation_680	C	progenitor
chr17:46225515:C:T	-1.43584	2.82288e-21	ENSG00000214401	chr17_46224961_46225720	4.84211e-06	-0.582097	17	0.736487	0.558071	chr17_46224961_46225720	8.13392e-13	0.999964	2.6824e-05	0	0	KANSL1-AS1	-0.415616	0.157659	caQTL	chr17:45712047:CT:C	Mean_thickness_of_inferiortemporal_in_the_left_hemisphere_generated_by_parcellation_of_the_white_surface_using_Desikan-Killiany_parcellation_1028	C	progenitor
chr17:46225515:C:T	-1.43584	2.82288e-21	ENSG00000214401	chr17_46224961_46225720	4.84211e-06	-0.582097	17	0.736487	0.558071	chr17_46224961_46225720	8.13392e-13	0.999964	2.6824e-05	0	0	KANSL1-AS1	-0.653716	0.0100256	caQTL	chr17:45919064:TA:T	Mean_L1_in_anterior_corona_radiata_right_on_FA_fractional_anisotropy_skeleton_from_dMRI_data_1672	C	progenitor
chr17:46225515:C:T	-1.43584	2.82288e-21	ENSG00000214401	chr17_46224961_46225720	4.84211e-06	-0.582097	17	0.736487	0.558071	chr17_46224961_46225720	8.13392e-13	0.999964	2.6824e-05	0	0	KANSL1-AS1	-0.405136	0.0217235	caQTL	chr17:46047911:CT:C	Area_of_lingual_in_the_right_hemisphere_generated_by_parcellation_of_the_white_surface_using_Desikan-Killiany_parcellation_694	C	progenitor
chr17:46225515:C:T	-1.43584	2.82288e-21	ENSG00000214401	chr17_46224961_46225720	4.84211e-06	-0.582097	17	0.736487	0.558071	chr17_46224961_46225720	8.13392e-13	0.999964	2.6824e-05	0	0	KANSL1-AS1	-0.405136	0.0217235	caQTL	chr17:46087803:C:T	Area_of_G-oc-temp-med-Lingual_in_the_right_hemisphere_generated_by_parcellation_of_the_white_surface_using_Destrieux_a2009s_parcellation_967	C	progenitor
chr17:46225515:C:T	-1.43584	2.82288e-21	ENSG00000214401	chr17_46224961_46225720	4.84211e-06	-0.582097	17	0.736487	0.558071	chr17_46224961_46225720	8.13392e-13	0.999964	2.6824e-05	0	0	KANSL1-AS1	-0.407851	0.0293309	caQTL	chr17:46150803:C:T	Mean_L3_in_genu_of_corpus_callosum_on_FA_fractional_anisotropy_skeleton_from_dMRI_data_1748	C	progenitor
chr17:46225515:C:T	-1.43584	2.82288e-21	ENSG00000214401	chr17_46224961_46225720	4.84211e-06	-0.582097	17	0.736487	0.558071	chr17_46224961_46225720	8.13392e-13	0.999964	2.6824e-05	0	0	KANSL1-AS1	-0.704524	0.00679098	caQTL	chr17:46177780:C:CT	Mean_ICVF_intra-cellular_volume_fraction_in_posterior_corona_radiata_left_on_FA_fractional_anisotropy_skeleton_from_dMRI_data_1929	C	progenitor
chr17:46225515:C:T	-1.43584	2.82288e-21	ENSG00000214401	chr17_46224961_46225720	4.84211e-06	-0.582097	17	0.736487	0.558071	chr17_46224961_46225720	8.13392e-13	0.999964	2.6824e-05	0	0	KANSL1-AS1	-0.393006	0.0401362	caQTL	chr17:46180417:A:G	Area_of_TotalSurface_in_the_right_hemisphere_generated_by_parcellation_of_the_pial_surface_using_Desikan-Killiany_parcellation_749	C	progenitor
chr17:46225515:C:T	-1.43584	2.82288e-21	ENSG00000214401	chr17_46224961_46225720	4.84211e-06	-0.582097	17	0.736487	0.558071	chr17_46224961_46225720	8.13392e-13	0.999964	2.6824e-05	0	0	KANSL1-AS1	-0.393006	0.0401362	caQTL	chr17:46215839:A:G	Mean_FA_fractional_anisotropy_in_genu_of_corpus_callosum_on_FA_skeleton_from_dMRI_data_1454	C	progenitor
chr17:46225515:C:T	-1.43584	2.82288e-21	ENSG00000214401	chr17_46224961_46225720	4.84211e-06	-0.582097	17	0.736487	0.558071	chr17_46224961_46225720	8.13392e-13	0.999964	2.6824e-05	0	0	KANSL1-AS1	-0.360749	0.0590965	caQTL	chr17:46241497:T:C	Volume_of_BrainSegNotVentSurf_in_the_whole_brain_generated_by_subcortical_volumetric_segmentation_aseg_167	C	progenitor
chr17:46225515:C:T	-1.43584	2.82288e-21	ENSG00000214401	chr17_46224961_46225720	4.84211e-06	-0.582097	17	0.736487	0.558071	chr17_46224961_46225720	8.13392e-13	0.999964	2.6824e-05	0	0	KANSL1-AS1	-0.360749	0.0590965	caQTL	chr17:46247173:T:C	Mean_L1_in_superior_longitudinal_fasciculus_right_on_FA_fractional_anisotropy_skeleton_from_dMRI_data_1690	C	progenitor
chr17:46225515:C:T	-1.43584	2.82288e-21	ENSG00000214401	chr17_46224961_46225720	4.84211e-06	-0.582097	17	0.736487	0.558071	chr17_46224961_46225720	8.13392e-13	0.999964	2.6824e-05	0	0	KANSL1-AS1	-0.493902	0.0260287	caQTL	chr17:46534416:T:C	Volume_of_BrainSegNotVent_in_the_whole_brain_generated_by_subcortical_volumetric_segmentation_aseg_166	C	progenitor
chr17:46225538:T:C	-1.43584	2.82288e-21	ENSG00000214401	chr17_46224961_46225720	4.84211e-06	-0.582097	17	0.736487	0.558071	chr17_46224961_46225720	8.13392e-13	0.999964	2.6824e-05	0	0	KANSL1-AS1	-0.740072	0.010531	caQTL	chr17:45399441:A:G	Mean_L2_in_anterior_corona_radiata_right_on_FA_fractional_anisotropy_skeleton_from_dMRI_data_1720	T	progenitor
chr17:46225538:T:C	-1.43584	2.82288e-21	ENSG00000214401	chr17_46224961_46225720	4.84211e-06	-0.582097	17	0.736487	0.558071	chr17_46224961_46225720	8.13392e-13	0.999964	2.6824e-05	0	0	KANSL1-AS1	-1.74189	0.0122615	eQTL	chr17:45495053:C:T	Area_of_cuneus_in_the_right_hemisphere_generated_by_parcellation_of_the_white_surface_using_DKT_parcellation_843	T	progenitor
chr17:46225538:T:C	-1.43584	2.82288e-21	ENSG00000214401	chr17_46224961_46225720	4.84211e-06	-0.582097	17	0.736487	0.558071	chr17_46224961_46225720	8.13392e-13	0.999964	2.6824e-05	0	0	KANSL1-AS1	-1.74189	0.0122615	eQTL	chr17:45495695:T:C	Area_of_inferiortemporal_in_the_right_hemisphere_generated_by_parcellation_of_the_white_surface_using_DKT_parcellation_847	T	progenitor
chr17:46225538:T:C	-1.43584	2.82288e-21	ENSG00000214401	chr17_46224961_46225720	4.84211e-06	-0.582097	17	0.736487	0.558071	chr17_46224961_46225720	8.13392e-13	0.999964	2.6824e-05	0	0	KANSL1-AS1	3.5	1	eQTL	chr17:45496053:C:T	Weighted-mean_MO_diffusion_tensor_mode_in_tract_right_superior_thalamic_radiation_from_dMRI_data_1599	T	progenitor
chr17:46225538:T:C	-1.43584	2.82288e-21	ENSG00000214401	chr17_46224961_46225720	4.84211e-06	-0.582097	17	0.736487	0.558071	chr17_46224961_46225720	8.13392e-13	0.999964	2.6824e-05	0	0	KANSL1-AS1	-1.74189	0.0122615	eQTL	chr17:45497245:G:A	45497245_3190	T	progenitor
chr17:46225538:T:C	-1.43584	2.82288e-21	ENSG00000214401	chr17_46224961_46225720	4.84211e-06	-0.582097	17	0.736487	0.558071	chr17_46224961_46225720	8.13392e-13	0.999964	2.6824e-05	0	0	KANSL1-AS1	3.5	1	eQTL	chr17:45577102:C:T	Mean_L3_in_anterior_limb_of_internal_capsule_left_on_FA_fractional_anisotropy_skeleton_from_dMRI_data_1763	T	progenitor
chr17:46225538:T:C	-1.43584	2.82288e-21	ENSG00000214401	chr17_46224961_46225720	4.84211e-06	-0.582097	17	0.736487	0.558071	chr17_46224961_46225720	8.13392e-13	0.999964	2.6824e-05	0	0	KANSL1-AS1	3.5	1	eQTL	chr17:45578810:C:A	Mean_MD_mean_diffusivity_in_cingulum_cingulate_gyrus_right_on_FA_fractional_anisotropy_skeleton_from_dMRI_data_1636	T	progenitor
chr17:46225538:T:C	-1.43584	2.82288e-21	ENSG00000214401	chr17_46224961_46225720	4.84211e-06	-0.582097	17	0.736487	0.558071	chr17_46224961_46225720	8.13392e-13	0.999964	2.6824e-05	0	0	KANSL1-AS1	3.5	1	eQTL	chr17:45579901:A:G	Area_of_S-collat-transv-post_in_the_right_hemisphere_generated_by_parcellation_of_the_white_surface_using_Destrieux_a2009s_parcellation_996	T	progenitor
chr17:46225538:T:C	-1.43584	2.82288e-21	ENSG00000214401	chr17_46224961_46225720	4.84211e-06	-0.582097	17	0.736487	0.558071	chr17_46224961_46225720	8.13392e-13	0.999964	2.6824e-05	0	0	KANSL1-AS1	3.5	1	eQTL	chr17:45580027:A:G	Volume_of_Pf_in_the_right_hemisphere_generated_by_subcortical_volumetric_sub-segmentation_of_the_Thalamic_Nuclei_321	T	progenitor
chr17:46225538:T:C	-1.43584	2.82288e-21	ENSG00000214401	chr17_46224961_46225720	4.84211e-06	-0.582097	17	0.736487	0.558071	chr17_46224961_46225720	8.13392e-13	0.999964	2.6824e-05	0	0	KANSL1-AS1	3.5	1	eQTL	chr17:45580074:C:G	Mean_FA_fractional_anisotropy_in_superior_fronto-occipital_fasciculus_left_on_FA_skeleton_from_dMRI_data_1495	T	progenitor
chr17:46225538:T:C	-1.43584	2.82288e-21	ENSG00000214401	chr17_46224961_46225720	4.84211e-06	-0.582097	17	0.736487	0.558071	chr17_46224961_46225720	8.13392e-13	0.999964	2.6824e-05	0	0	KANSL1-AS1	3.5	1	eQTL	chr17:45581043:G:A	Mean_L3_in_superior_fronto-occipital_fasciculus_left_on_FA_fractional_anisotropy_skeleton_from_dMRI_data_1789	T	progenitor
chr17:46225538:T:C	-1.43584	2.82288e-21	ENSG00000214401	chr17_46224961_46225720	4.84211e-06	-0.582097	17	0.736487	0.558071	chr17_46224961_46225720	8.13392e-13	0.999964	2.6824e-05	0	0	KANSL1-AS1	3.5	1	eQTL	chr17:45581412:C:A	Mean_thickness_of_G+S-frontomargin_in_the_left_hemisphere_generated_by_parcellation_of_the_white_surface_using_Destrieux_a2009s_parcellation_1178	T	progenitor
chr17:46225538:T:C	-1.43584	2.82288e-21	ENSG00000214401	chr17_46224961_46225720	4.84211e-06	-0.582097	17	0.736487	0.558071	chr17_46224961_46225720	8.13392e-13	0.999964	2.6824e-05	0	0	KANSL1-AS1	3.5	1	eQTL	chr17:45582609:T:C	Area_of_G-oc-temp-med-Parahip_in_the_left_hemisphere_generated_by_parcellation_of_the_white_surface_using_Destrieux_a2009s_parcellation_894	T	progenitor
chr17:46225538:T:C	-1.43584	2.82288e-21	ENSG00000214401	chr17_46224961_46225720	4.84211e-06	-0.582097	17	0.736487	0.558071	chr17_46224961_46225720	8.13392e-13	0.999964	2.6824e-05	0	0	KANSL1-AS1	3.5	1	eQTL	chr17:45584435:T:G	Mean_L3_in_fornix_cres+stria_terminalis_left_on_FA_fractional_anisotropy_skeleton_from_dMRI_data_1785	T	progenitor
chr17:46225538:T:C	-1.43584	2.82288e-21	ENSG00000214401	chr17_46224961_46225720	4.84211e-06	-0.582097	17	0.736487	0.558071	chr17_46224961_46225720	8.13392e-13	0.999964	2.6824e-05	0	0	KANSL1-AS1	3.5	1	eQTL	chr17:45584654:A:G	Volume_of_Pf_in_the_left_hemisphere_generated_by_subcortical_volumetric_sub-segmentation_of_the_Thalamic_Nuclei_297	T	progenitor
chr17:46225538:T:C	-1.43584	2.82288e-21	ENSG00000214401	chr17_46224961_46225720	4.84211e-06	-0.582097	17	0.736487	0.558071	chr17_46224961_46225720	8.13392e-13	0.999964	2.6824e-05	0	0	KANSL1-AS1	-1.03247	0.00941479	caQTL	chr17:45586089:C:CT	Mean_OD_orientation_dispersion_index_in_posterior_thalamic_radiation_left_on_FA_fractional_anisotropy_skeleton_from_dMRI_data_2006	T	progenitor
chr17:46225538:T:C	-1.43584	2.82288e-21	ENSG00000214401	chr17_46224961_46225720	4.84211e-06	-0.582097	17	0.736487	0.558071	chr17_46224961_46225720	8.13392e-13	0.999964	2.6824e-05	0	0	KANSL1-AS1	3.5	1	eQTL	chr17:45587956:C:T	Area_of_G-oc-temp-lat-fusifor_in_the_left_hemisphere_generated_by_parcellation_of_the_white_surface_using_Destrieux_a2009s_parcellation_892	T	progenitor
chr17:46225538:T:C	-1.43584	2.82288e-21	ENSG00000214401	chr17_46224961_46225720	4.84211e-06	-0.582097	17	0.736487	0.558071	chr17_46224961_46225720	8.13392e-13	0.999964	2.6824e-05	0	0	KANSL1-AS1	3.5	1	eQTL	chr17:45588102:T:G	Area_of_TotalSurface_in_the_right_hemisphere_generated_by_parcellation_of_the_pial_surface_using_Desikan-Killiany_parcellation_749	T	progenitor
chr17:46225538:T:C	-1.43584	2.82288e-21	ENSG00000214401	chr17_46224961_46225720	4.84211e-06	-0.582097	17	0.736487	0.558071	chr17_46224961_46225720	8.13392e-13	0.999964	2.6824e-05	0	0	KANSL1-AS1	3.5	1	eQTL	chr17:45588635:A:C	Mean_L3_in_superior_longitudinal_fasciculus_right_on_FA_fractional_anisotropy_skeleton_from_dMRI_data_1786	T	progenitor
chr17:46225538:T:C	-1.43584	2.82288e-21	ENSG00000214401	chr17_46224961_46225720	4.84211e-06	-0.582097	17	0.736487	0.558071	chr17_46224961_46225720	8.13392e-13	0.999964	2.6824e-05	0	0	KANSL1-AS1	3.5	1	eQTL	chr17:45588636:AT:A	Mean_L3_in_external_capsule_left_on_FA_fractional_anisotropy_skeleton_from_dMRI_data_1779	T	progenitor
chr17:46225538:T:C	-1.43584	2.82288e-21	ENSG00000214401	chr17_46224961_46225720	4.84211e-06	-0.582097	17	0.736487	0.558071	chr17_46224961_46225720	8.13392e-13	0.999964	2.6824e-05	0	0	KANSL1-AS1	3.5	1	eQTL	chr17:45590047:CTT:C	Area_of_G+S-occipital-inf_in_the_right_hemisphere_generated_by_parcellation_of_the_white_surface_using_Destrieux_a2009s_parcellation_947	T	progenitor
chr17:46225538:T:C	-1.43584	2.82288e-21	ENSG00000214401	chr17_46224961_46225720	4.84211e-06	-0.582097	17	0.736487	0.558071	chr17_46224961_46225720	8.13392e-13	0.999964	2.6824e-05	0	0	KANSL1-AS1	3.5	1	eQTL	chr17:45591089:T:G	Weighted-mean_L1_in_tract_right_inferior_fronto-occipital_fasciculus_from_dMRI_data_1834	T	progenitor
chr17:46225538:T:C	-1.43584	2.82288e-21	ENSG00000214401	chr17_46224961_46225720	4.84211e-06	-0.582097	17	0.736487	0.558071	chr17_46224961_46225720	8.13392e-13	0.999964	2.6824e-05	0	0	KANSL1-AS1	-0.433499	0.251472	caQTL	chr17:45591484:T:C	Mean_thickness_of_parstriangularis_in_the_left_hemisphere_generated_by_parcellation_of_the_white_surface_using_DKT_parcellation_1133	T	progenitor
chr17:46225538:T:C	-1.43584	2.82288e-21	ENSG00000214401	chr17_46224961_46225720	4.84211e-06	-0.582097	17	0.736487	0.558071	chr17_46224961_46225720	8.13392e-13	0.999964	2.6824e-05	0	0	KANSL1-AS1	3.5	1	eQTL	chr17:45592971:C:CT	Weighted-mean_L1_in_tract_right_superior_longitudinal_fasciculus_from_dMRI_data_1843	T	progenitor
chr17:46225538:T:C	-1.43584	2.82288e-21	ENSG00000214401	chr17_46224961_46225720	4.84211e-06	-0.582097	17	0.736487	0.558071	chr17_46224961_46225720	8.13392e-13	0.999964	2.6824e-05	0	0	KANSL1-AS1	3.5	1	eQTL	chr17:45593388:G:A	45593388_3402	T	progenitor
chr17:46225538:T:C	-1.43584	2.82288e-21	ENSG00000214401	chr17_46224961_46225720	4.84211e-06	-0.582097	17	0.736487	0.558071	chr17_46224961_46225720	8.13392e-13	0.999964	2.6824e-05	0	0	KANSL1-AS1	3.5	1	eQTL	chr17:45593574:A:G	Median_T2star_in_right_putamen_from_SWI_data_1443	T	progenitor
chr17:46225538:T:C	-1.43584	2.82288e-21	ENSG00000214401	chr17_46224961_46225720	4.84211e-06	-0.582097	17	0.736487	0.558071	chr17_46224961_46225720	8.13392e-13	0.999964	2.6824e-05	0	0	KANSL1-AS1	3.5	1	eQTL	chr17:45593700:G:GA	Mean_L2_in_external_capsule_left_on_FA_fractional_anisotropy_skeleton_from_dMRI_data_1731	T	progenitor
chr17:46225538:T:C	-1.43584	2.82288e-21	ENSG00000214401	chr17_46224961_46225720	4.84211e-06	-0.582097	17	0.736487	0.558071	chr17_46224961_46225720	8.13392e-13	0.999964	2.6824e-05	0	0	KANSL1-AS1	3.5	1	eQTL	chr17:45594105:T:C	Mean_L1_in_anterior_limb_of_internal_capsule_left_on_FA_fractional_anisotropy_skeleton_from_dMRI_data_1667	T	progenitor
chr17:46225538:T:C	-1.43584	2.82288e-21	ENSG00000214401	chr17_46224961_46225720	4.84211e-06	-0.582097	17	0.736487	0.558071	chr17_46224961_46225720	8.13392e-13	0.999964	2.6824e-05	0	0	KANSL1-AS1	3.5	1	eQTL	chr17:45596426:A:G	Area_of_G-occipital-middle_in_the_left_hemisphere_generated_by_parcellation_of_the_white_surface_using_Destrieux_a2009s_parcellation_890	T	progenitor
chr17:46225538:T:C	-1.43584	2.82288e-21	ENSG00000214401	chr17_46224961_46225720	4.84211e-06	-0.582097	17	0.736487	0.558071	chr17_46224961_46225720	8.13392e-13	0.999964	2.6824e-05	0	0	KANSL1-AS1	-1.31762	0.00322722	caQTL	chr17:45598096:G:T	Volume_of_fusiform_in_the_left_hemisphere_generated_by_parcellation_of_the_white_surface_using_Desikan-Killiany_parcellation_349	T	progenitor
chr17:46225538:T:C	-1.43584	2.82288e-21	ENSG00000214401	chr17_46224961_46225720	4.84211e-06	-0.582097	17	0.736487	0.558071	chr17_46224961_46225720	8.13392e-13	0.999964	2.6824e-05	0	0	KANSL1-AS1	3.5	1	eQTL	chr17:45598123:A:T	Mean_L2_in_anterior_limb_of_internal_capsule_left_on_FA_fractional_anisotropy_skeleton_from_dMRI_data_1715	T	progenitor
chr17:46225538:T:C	-1.43584	2.82288e-21	ENSG00000214401	chr17_46224961_46225720	4.84211e-06	-0.582097	17	0.736487	0.558071	chr17_46224961_46225720	8.13392e-13	0.999964	2.6824e-05	0	0	KANSL1-AS1	3.5	1	eQTL	chr17:45601827:G:A	Mean_thickness_of_S-orbital-H-Shaped_in_the_left_hemisphere_generated_by_parcellation_of_the_white_surface_using_Destrieux_a2009s_parcellation_1241	T	progenitor
chr17:46225538:T:C	-1.43584	2.82288e-21	ENSG00000214401	chr17_46224961_46225720	4.84211e-06	-0.582097	17	0.736487	0.558071	chr17_46224961_46225720	8.13392e-13	0.999964	2.6824e-05	0	0	KANSL1-AS1	3.5	1	eQTL	chr17:45603783:C:CA	Mean_ICVF_intra-cellular_volume_fraction_in_retrolenticular_part_of_internal_capsule_right_on_FA_fractional_anisotropy_skeleton_from_dMRI_data_1922	T	progenitor
chr17:46225538:T:C	-1.43584	2.82288e-21	ENSG00000214401	chr17_46224961_46225720	4.84211e-06	-0.582097	17	0.736487	0.558071	chr17_46224961_46225720	8.13392e-13	0.999964	2.6824e-05	0	0	KANSL1-AS1	3.5	1	eQTL	chr17:45604372:C:T	Mean_thickness_of_middletemporal_in_the_right_hemisphere_generated_by_parcellation_of_the_white_surface_using_DKT_parcellation_1159	T	progenitor
chr17:46225538:T:C	-1.43584	2.82288e-21	ENSG00000214401	chr17_46224961_46225720	4.84211e-06	-0.582097	17	0.736487	0.558071	chr17_46224961_46225720	8.13392e-13	0.999964	2.6824e-05	0	0	KANSL1-AS1	3.5	1	eQTL	chr17:45604405:C:T	Area_of_lingual_in_the_left_hemisphere_generated_by_parcellation_of_the_pial_surface_using_Desikan-Killiany_parcellation_728	T	progenitor
chr17:46225538:T:C	-1.43584	2.82288e-21	ENSG00000214401	chr17_46224961_46225720	4.84211e-06	-0.582097	17	0.736487	0.558071	chr17_46224961_46225720	8.13392e-13	0.999964	2.6824e-05	0	0	KANSL1-AS1	3.5	1	eQTL	chr17:45604644:C:T	Mean_OD_orientation_dispersion_index_in_posterior_corona_radiata_right_on_FA_fractional_anisotropy_skeleton_from_dMRI_data_2003	T	progenitor
chr17:46225538:T:C	-1.43584	2.82288e-21	ENSG00000214401	chr17_46224961_46225720	4.84211e-06	-0.582097	17	0.736487	0.558071	chr17_46224961_46225720	8.13392e-13	0.999964	2.6824e-05	0	0	KANSL1-AS1	3.5	1	eQTL	chr17:45604732:A:C	Weighted-mean_L1_in_tract_left_inferior_fronto-occipital_fasciculus_from_dMRI_data_1833	T	progenitor
chr17:46225538:T:C	-1.43584	2.82288e-21	ENSG00000214401	chr17_46224961_46225720	4.84211e-06	-0.582097	17	0.736487	0.558071	chr17_46224961_46225720	8.13392e-13	0.999964	2.6824e-05	0	0	KANSL1-AS1	3.5	1	eQTL	chr17:45607925:CA:C	Mean_thickness_of_S-collat-transv-ant_in_the_right_hemisphere_generated_by_parcellation_of_the_white_surface_using_Destrieux_a2009s_parcellation_1301	T	progenitor
chr17:46225538:T:C	-1.43584	2.82288e-21	ENSG00000214401	chr17_46224961_46225720	4.84211e-06	-0.582097	17	0.736487	0.558071	chr17_46224961_46225720	8.13392e-13	0.999964	2.6824e-05	0	0	KANSL1-AS1	3.5	1	eQTL	chr17:45609053:A:C	Area_of_TotalSurface_in_the_left_hemisphere_generated_by_parcellation_of_the_pial_surface_using_Desikan-Killiany_parcellation_716	T	progenitor
chr17:46225538:T:C	-1.43584	2.82288e-21	ENSG00000214401	chr17_46224961_46225720	4.84211e-06	-0.582097	17	0.736487	0.558071	chr17_46224961_46225720	8.13392e-13	0.999964	2.6824e-05	0	0	KANSL1-AS1	3.5	1	eQTL	chr17:45609054:A:G	Volume_of_CerebralWhiteMatter_in_the_left_hemisphere_generated_by_subcortical_volumetric_segmentation_aseg_190	T	progenitor
chr17:46225538:T:C	-1.43584	2.82288e-21	ENSG00000214401	chr17_46224961_46225720	4.84211e-06	-0.582097	17	0.736487	0.558071	chr17_46224961_46225720	8.13392e-13	0.999964	2.6824e-05	0	0	KANSL1-AS1	3.5	1	eQTL	chr17:45609902:G:A	Mean_L3_in_anterior_limb_of_internal_capsule_right_on_FA_fractional_anisotropy_skeleton_from_dMRI_data_1762	T	progenitor
chr17:46225538:T:C	-1.43584	2.82288e-21	ENSG00000214401	chr17_46224961_46225720	4.84211e-06	-0.582097	17	0.736487	0.558071	chr17_46224961_46225720	8.13392e-13	0.999964	2.6824e-05	0	0	KANSL1-AS1	-0.913239	0.0154373	caQTL	chr17:45616013:TA:T	Volume_of_molecular-layer-HP-head_in_the_right_hemisphere_generated_by_subcortical_volumetric_sub-segmentation_of_the_Hippocampal_Subfields_274	T	progenitor
chr17:46225538:T:C	-1.43584	2.82288e-21	ENSG00000214401	chr17_46224961_46225720	4.84211e-06	-0.582097	17	0.736487	0.558071	chr17_46224961_46225720	8.13392e-13	0.999964	2.6824e-05	0	0	KANSL1-AS1	3.5	1	eQTL	chr17:45618793:A:T	Mean_L3_in_posterior_limb_of_internal_capsule_right_on_FA_fractional_anisotropy_skeleton_from_dMRI_data_1764	T	progenitor
chr17:46225538:T:C	-1.43584	2.82288e-21	ENSG00000214401	chr17_46224961_46225720	4.84211e-06	-0.582097	17	0.736487	0.558071	chr17_46224961_46225720	8.13392e-13	0.999964	2.6824e-05	0	0	KANSL1-AS1	3.5	1	eQTL	chr17:45630472:TG:T	Area_of_inferiorparietal_in_the_left_hemisphere_generated_by_parcellation_of_the_white_surface_using_DKT_parcellation_815	T	progenitor
chr17:46225538:T:C	-1.43584	2.82288e-21	ENSG00000214401	chr17_46224961_46225720	4.84211e-06	-0.582097	17	0.736487	0.558071	chr17_46224961_46225720	8.13392e-13	0.999964	2.6824e-05	0	0	KANSL1-AS1	3.5	1	eQTL	chr17:45631049:CA:C	Area_of_fusiform_in_the_right_hemisphere_generated_by_parcellation_of_the_white_surface_using_Desikan-Killiany_parcellation_688	T	progenitor
chr17:46225538:T:C	-1.43584	2.82288e-21	ENSG00000214401	chr17_46224961_46225720	4.84211e-06	-0.582097	17	0.736487	0.558071	chr17_46224961_46225720	8.13392e-13	0.999964	2.6824e-05	0	0	KANSL1-AS1	-0.555036	0.0490348	caQTL	chr17:45638873:G:T	Area_of_precuneus_in_the_right_hemisphere_generated_by_parcellation_of_the_white_surface_using_DKT_parcellation_863	T	progenitor
chr17:46225538:T:C	-1.43584	2.82288e-21	ENSG00000214401	chr17_46224961_46225720	4.84211e-06	-0.582097	17	0.736487	0.558071	chr17_46224961_46225720	8.13392e-13	0.999964	2.6824e-05	0	0	KANSL1-AS1	3.5	1	eQTL	chr17:45669244:T:TATC	Area_of_lateraloccipital_in_the_left_hemisphere_generated_by_parcellation_of_the_pial_surface_using_Desikan-Killiany_parcellation_726	T	progenitor
chr17:46225538:T:C	-1.43584	2.82288e-21	ENSG00000214401	chr17_46224961_46225720	4.84211e-06	-0.582097	17	0.736487	0.558071	chr17_46224961_46225720	8.13392e-13	0.999964	2.6824e-05	0	0	KANSL1-AS1	3.5	1	eQTL	chr17:45674232:GT:G	Mean_MD_mean_diffusivity_in_external_capsule_right_on_FA_fractional_anisotropy_skeleton_from_dMRI_data_1634	T	progenitor
chr17:46225538:T:C	-1.43584	2.82288e-21	ENSG00000214401	chr17_46224961_46225720	4.84211e-06	-0.582097	17	0.736487	0.558071	chr17_46224961_46225720	8.13392e-13	0.999964	2.6824e-05	0	0	KANSL1-AS1	3.5	1	eQTL	chr17:45680750:AAAAG:A	Area_of_S-orbital-H-Shaped_in_the_left_hemisphere_generated_by_parcellation_of_the_white_surface_using_Destrieux_a2009s_parcellation_935	T	progenitor
chr17:46225538:T:C	-1.43584	2.82288e-21	ENSG00000214401	chr17_46224961_46225720	4.84211e-06	-0.582097	17	0.736487	0.558071	chr17_46224961_46225720	8.13392e-13	0.999964	2.6824e-05	0	0	KANSL1-AS1	3.5	1	eQTL	chr17:45681521:A:G	Area_of_S-parieto-occipital_in_the_right_hemisphere_generated_by_parcellation_of_the_white_surface_using_Destrieux_a2009s_parcellation_1010	T	progenitor
chr17:46225538:T:C	-1.43584	2.82288e-21	ENSG00000214401	chr17_46224961_46225720	4.84211e-06	-0.582097	17	0.736487	0.558071	chr17_46224961_46225720	8.13392e-13	0.999964	2.6824e-05	0	0	KANSL1-AS1	-0.573038	0.146736	caQTL	chr17:45701314:T:A	Area_of_S-calcarine_in_the_right_hemisphere_generated_by_parcellation_of_the_white_surface_using_Destrieux_a2009s_parcellation_989	T	progenitor
chr17:46225538:T:C	-1.43584	2.82288e-21	ENSG00000214401	chr17_46224961_46225720	4.84211e-06	-0.582097	17	0.736487	0.558071	chr17_46224961_46225720	8.13392e-13	0.999964	2.6824e-05	0	0	KANSL1-AS1	-0.573038	0.146736	caQTL	chr17:45706224:G:A	Mean_thickness_of_rostralanteriorcingulate_in_the_left_hemisphere_generated_by_parcellation_of_the_white_surface_using_DKT_parcellation_1139	T	progenitor
chr17:46225538:T:C	-1.43584	2.82288e-21	ENSG00000214401	chr17_46224961_46225720	4.84211e-06	-0.582097	17	0.736487	0.558071	chr17_46224961_46225720	8.13392e-13	0.999964	2.6824e-05	0	0	KANSL1-AS1	-0.573038	0.146736	caQTL	chr17:45707732:C:T	Mean_MD_mean_diffusivity_in_anterior_limb_of_internal_capsule_right_on_FA_fractional_anisotropy_skeleton_from_dMRI_data_1618	T	progenitor
chr17:46225538:T:C	-1.43584	2.82288e-21	ENSG00000214401	chr17_46224961_46225720	4.84211e-06	-0.582097	17	0.736487	0.558071	chr17_46224961_46225720	8.13392e-13	0.999964	2.6824e-05	0	0	KANSL1-AS1	-0.573038	0.146736	caQTL	chr17:45707738:C:CTTA	Area_of_G-occipital-sup_in_the_right_hemisphere_generated_by_parcellation_of_the_white_surface_using_Destrieux_a2009s_parcellation_965	T	progenitor
chr17:46225538:T:C	-1.43584	2.82288e-21	ENSG00000214401	chr17_46224961_46225720	4.84211e-06	-0.582097	17	0.736487	0.558071	chr17_46224961_46225720	8.13392e-13	0.999964	2.6824e-05	0	0	KANSL1-AS1	-0.573038	0.146736	caQTL	chr17:45720982:T:TTTG	45720982_2168	T	progenitor
chr17:46225538:T:C	-1.43584	2.82288e-21	ENSG00000214401	chr17_46224961_46225720	4.84211e-06	-0.582097	17	0.736487	0.558071	chr17_46224961_46225720	8.13392e-13	0.999964	2.6824e-05	0	0	KANSL1-AS1	-0.554411	0.0172529	caQTL	chr17:45751398:G:A	Weighted-mean_ICVF_intra-cellular_volume_fraction_in_tract_left_inferior_longitudinal_fasciculus_from_dMRI_data_1964	T	progenitor
chr17:46225538:T:C	-1.43584	2.82288e-21	ENSG00000214401	chr17_46224961_46225720	4.84211e-06	-0.582097	17	0.736487	0.558071	chr17_46224961_46225720	8.13392e-13	0.999964	2.6824e-05	0	0	KANSL1-AS1	-0.56318	0.00971003	caQTL	chr17:45855423:C:T	Mean_ICVF_intra-cellular_volume_fraction_in_anterior_limb_of_internal_capsule_right_on_FA_fractional_anisotropy_skeleton_from_dMRI_data_1918	T	progenitor
chr17:46225538:T:C	-1.43584	2.82288e-21	ENSG00000214401	chr17_46224961_46225720	4.84211e-06	-0.582097	17	0.736487	0.558071	chr17_46224961_46225720	8.13392e-13	0.999964	2.6824e-05	0	0	KANSL1-AS1	-0.56318	0.00971003	caQTL	chr17:45855431:G:C	Weighted-mean_OD_orientation_dispersion_index_in_tract_right_inferior_longitudinal_fasciculus_from_dMRI_data_2040	T	progenitor
chr17:46225538:T:C	-1.43584	2.82288e-21	ENSG00000214401	chr17_46224961_46225720	4.84211e-06	-0.582097	17	0.736487	0.558071	chr17_46224961_46225720	8.13392e-13	0.999964	2.6824e-05	0	0	KANSL1-AS1	-0.499929	0.0744085	caQTL	chr17:45855824:GTTTTTA:G	Area_of_fusiform_in_the_left_hemisphere_generated_by_parcellation_of_the_pial_surface_using_Desikan-Killiany_parcellation_722	T	progenitor
chr17:46225538:T:C	-1.43584	2.82288e-21	ENSG00000214401	chr17_46224961_46225720	4.84211e-06	-0.582097	17	0.736487	0.558071	chr17_46224961_46225720	8.13392e-13	0.999964	2.6824e-05	0	0	KANSL1-AS1	-0.573038	0.146736	caQTL	chr17:45862029:A:T	Area_of_V2_in_the_left_hemisphere_generated_by_parcellation_of_the_white_surface_using_BA_exvivo_parcellation_792	T	progenitor
chr17:46225538:T:C	-1.43584	2.82288e-21	ENSG00000214401	chr17_46224961_46225720	4.84211e-06	-0.582097	17	0.736487	0.558071	chr17_46224961_46225720	8.13392e-13	0.999964	2.6824e-05	0	0	KANSL1-AS1	-0.573038	0.146736	caQTL	chr17:45936600:T:C	Area_of_inferiorparietal_in_the_right_hemisphere_generated_by_parcellation_of_the_white_surface_using_DKT_parcellation_846	T	progenitor
chr17:46225538:T:C	-1.43584	2.82288e-21	ENSG00000214401	chr17_46224961_46225720	4.84211e-06	-0.582097	17	0.736487	0.558071	chr17_46224961_46225720	8.13392e-13	0.999964	2.6824e-05	0	0	KANSL1-AS1	-0.573038	0.146736	caQTL	chr17:46003858:G:A	Volume_of_grey_matter_in_Left_Pallidum_128	T	progenitor
chr17:46225538:T:C	-1.43584	2.82288e-21	ENSG00000214401	chr17_46224961_46225720	4.84211e-06	-0.582097	17	0.736487	0.558071	chr17_46224961_46225720	8.13392e-13	0.999964	2.6824e-05	0	0	KANSL1-AS1	-0.573038	0.146736	caQTL	chr17:46005162:A:T	Mean_L1_in_anterior_corona_radiata_left_on_FA_fractional_anisotropy_skeleton_from_dMRI_data_1673	T	progenitor
chr17:46225538:T:C	-1.43584	2.82288e-21	ENSG00000214401	chr17_46224961_46225720	4.84211e-06	-0.582097	17	0.736487	0.558071	chr17_46224961_46225720	8.13392e-13	0.999964	2.6824e-05	0	0	KANSL1-AS1	-0.573038	0.146736	caQTL	chr17:46019187:G:A	Mean_thickness_of_G+S-frontomargin_in_the_left_hemisphere_generated_by_parcellation_of_the_white_surface_using_Destrieux_a2009s_parcellation_1178	T	progenitor
chr17:46225538:T:C	-1.43584	2.82288e-21	ENSG00000214401	chr17_46224961_46225720	4.84211e-06	-0.582097	17	0.736487	0.558071	chr17_46224961_46225720	8.13392e-13	0.999964	2.6824e-05	0	0	KANSL1-AS1	-0.573038	0.146736	caQTL	chr17:46035861:T:TG	Area_of_inferiortemporal_in_the_right_hemisphere_generated_by_parcellation_of_the_white_surface_using_DKT_parcellation_847	T	progenitor
chr17:46225538:T:C	-1.43584	2.82288e-21	ENSG00000214401	chr17_46224961_46225720	4.84211e-06	-0.582097	17	0.736487	0.558071	chr17_46224961_46225720	8.13392e-13	0.999964	2.6824e-05	0	0	KANSL1-AS1	-0.537017	0.0633483	caQTL	chr17:46056584:CTGATAGAACATTTACCATCAAACT:C	Volume_of_SupraTentorial_in_the_whole_brain_generated_by_subcortical_volumetric_segmentation_aseg_170	T	progenitor
chr17:46225538:T:C	-1.43584	2.82288e-21	ENSG00000214401	chr17_46224961_46225720	4.84211e-06	-0.582097	17	0.736487	0.558071	chr17_46224961_46225720	8.13392e-13	0.999964	2.6824e-05	0	0	KANSL1-AS1	-0.573038	0.146736	caQTL	chr17:46084104:A:C	Weighted-mean_MD_mean_diffusivity_in_tract_right_inferior_fronto-occipital_fasciculus_from_dMRI_data_1807	T	progenitor
chr17:46225538:T:C	-1.43584	2.82288e-21	ENSG00000214401	chr17_46224961_46225720	4.84211e-06	-0.582097	17	0.736487	0.558071	chr17_46224961_46225720	8.13392e-13	0.999964	2.6824e-05	0	0	KANSL1-AS1	-0.573038	0.146736	caQTL	chr17:46105866:C:G	Volume_of_grey_matter_in_Right_Pallidum_129	T	progenitor
chr17:46225538:T:C	-1.43584	2.82288e-21	ENSG00000214401	chr17_46224961_46225720	4.84211e-06	-0.582097	17	0.736487	0.558071	chr17_46224961_46225720	8.13392e-13	0.999964	2.6824e-05	0	0	KANSL1-AS1	-0.590971	0.0247097	caQTL	chr17:46115202:C:T	Area_of_inferiorparietal_in_the_left_hemisphere_generated_by_parcellation_of_the_white_surface_using_DKT_parcellation_815	T	progenitor
chr17:46225538:T:C	-1.43584	2.82288e-21	ENSG00000214401	chr17_46224961_46225720	4.84211e-06	-0.582097	17	0.736487	0.558071	chr17_46224961_46225720	8.13392e-13	0.999964	2.6824e-05	0	0	KANSL1-AS1	-0.573038	0.146736	caQTL	chr17:46115224:T:A	Mean_L2_in_external_capsule_left_on_FA_fractional_anisotropy_skeleton_from_dMRI_data_1731	T	progenitor
chr17:46225538:T:C	-1.43584	2.82288e-21	ENSG00000214401	chr17_46224961_46225720	4.84211e-06	-0.582097	17	0.736487	0.558071	chr17_46224961_46225720	8.13392e-13	0.999964	2.6824e-05	0	0	KANSL1-AS1	-0.573038	0.146736	caQTL	chr17:46128324:C:T	Mean_MD_mean_diffusivity_in_anterior_corona_radiata_left_on_FA_fractional_anisotropy_skeleton_from_dMRI_data_1625	T	progenitor
chr17:46225538:T:C	-1.43584	2.82288e-21	ENSG00000214401	chr17_46224961_46225720	4.84211e-06	-0.582097	17	0.736487	0.558071	chr17_46224961_46225720	8.13392e-13	0.999964	2.6824e-05	0	0	KANSL1-AS1	-0.573038	0.146736	caQTL	chr17:46140772:C:T	Area_of_lingual_in_the_left_hemisphere_generated_by_parcellation_of_the_pial_surface_using_Desikan-Killiany_parcellation_728	T	progenitor
chr17:46225538:T:C	-1.43584	2.82288e-21	ENSG00000214401	chr17_46224961_46225720	4.84211e-06	-0.582097	17	0.736487	0.558071	chr17_46224961_46225720	8.13392e-13	0.999964	2.6824e-05	0	0	KANSL1-AS1	-0.394396	0.247275	caQTL	chr17:46144653:G:T	Volume_of_molecular-layer-HP-head_in_the_right_hemisphere_generated_by_subcortical_volumetric_sub-segmentation_of_the_Hippocampal_Subfields_274	T	progenitor
chr17:46225538:T:C	-1.43584	2.82288e-21	ENSG00000214401	chr17_46224961_46225720	4.84211e-06	-0.582097	17	0.736487	0.558071	chr17_46224961_46225720	8.13392e-13	0.999964	2.6824e-05	0	0	KANSL1-AS1	3.5	1	eQTL	chr17:46147573:A:T	Area_of_G+S-occipital-inf_in_the_left_hemisphere_generated_by_parcellation_of_the_white_surface_using_Destrieux_a2009s_parcellation_873	T	progenitor
chr17:46225538:T:C	-1.43584	2.82288e-21	ENSG00000214401	chr17_46224961_46225720	4.84211e-06	-0.582097	17	0.736487	0.558071	chr17_46224961_46225720	8.13392e-13	0.999964	2.6824e-05	0	0	KANSL1-AS1	3.5	1	eQTL	chr17:46148965:A:G	Area_of_S-collat-transv-post_in_the_right_hemisphere_generated_by_parcellation_of_the_white_surface_using_Destrieux_a2009s_parcellation_996	T	progenitor
chr17:46225538:T:C	-1.43584	2.82288e-21	ENSG00000214401	chr17_46224961_46225720	4.84211e-06	-0.582097	17	0.736487	0.558071	chr17_46224961_46225720	8.13392e-13	0.999964	2.6824e-05	0	0	KANSL1-AS1	3.5	1	eQTL	chr17:46171833:T:G	46171833_2168	T	progenitor
chr17:46225538:T:C	-1.43584	2.82288e-21	ENSG00000214401	chr17_46224961_46225720	4.84211e-06	-0.582097	17	0.736487	0.558071	chr17_46224961_46225720	8.13392e-13	0.999964	2.6824e-05	0	0	KANSL1-AS1	3.5	1	eQTL	chr17:46174188:ATG:A	Mean_ICVF_intra-cellular_volume_fraction_in_anterior_corona_radiata_left_on_FA_fractional_anisotropy_skeleton_from_dMRI_data_1925	T	progenitor
chr17:46225538:T:C	-1.43584	2.82288e-21	ENSG00000214401	chr17_46224961_46225720	4.84211e-06	-0.582097	17	0.736487	0.558071	chr17_46224961_46225720	8.13392e-13	0.999964	2.6824e-05	0	0	KANSL1-AS1	3.5	1	eQTL	chr17:46179289:G:A	Mean_L1_in_anterior_limb_of_internal_capsule_right_on_FA_fractional_anisotropy_skeleton_from_dMRI_data_1666	T	progenitor
chr17:46225538:T:C	-1.43584	2.82288e-21	ENSG00000214401	chr17_46224961_46225720	4.84211e-06	-0.582097	17	0.736487	0.558071	chr17_46224961_46225720	8.13392e-13	0.999964	2.6824e-05	0	0	KANSL1-AS1	3.5	1	eQTL	chr17:46183479:G:A	Weighted-mean_L1_in_tract_left_superior_longitudinal_fasciculus_from_dMRI_data_1842	T	progenitor
chr17:46225538:T:C	-1.43584	2.82288e-21	ENSG00000214401	chr17_46224961_46225720	4.84211e-06	-0.582097	17	0.736487	0.558071	chr17_46224961_46225720	8.13392e-13	0.999964	2.6824e-05	0	0	KANSL1-AS1	3.5	1	eQTL	chr17:46185216:C:A	Weighted-mean_L1_in_tract_right_uncinate_fasciculus_from_dMRI_data_1847	T	progenitor
chr17:46225538:T:C	-1.43584	2.82288e-21	ENSG00000214401	chr17_46224961_46225720	4.84211e-06	-0.582097	17	0.736487	0.558071	chr17_46224961_46225720	8.13392e-13	0.999964	2.6824e-05	0	0	KANSL1-AS1	-0.16709	0.483808	caQTL	chr17:46200744:AAT:A	Area_of_transversetemporal_in_the_left_hemisphere_generated_by_parcellation_of_the_white_surface_using_Desikan-Killiany_parcellation_680	T	progenitor
chr17:46225538:T:C	-1.43584	2.82288e-21	ENSG00000214401	chr17_46224961_46225720	4.84211e-06	-0.582097	17	0.736487	0.558071	chr17_46224961_46225720	8.13392e-13	0.999964	2.6824e-05	0	0	KANSL1-AS1	3.5	1	eQTL	chr17:46206205:C:T	Mean_MD_mean_diffusivity_in_anterior_limb_of_internal_capsule_left_on_FA_fractional_anisotropy_skeleton_from_dMRI_data_1619	T	progenitor
chr17:46225538:T:C	-1.43584	2.82288e-21	ENSG00000214401	chr17_46224961_46225720	4.84211e-06	-0.582097	17	0.736487	0.558071	chr17_46224961_46225720	8.13392e-13	0.999964	2.6824e-05	0	0	KANSL1-AS1	3.5	1	eQTL	chr17:46210918:G:A	Area_of_supramarginal_in_the_left_hemisphere_generated_by_parcellation_of_the_white_surface_using_Desikan-Killiany_parcellation_678	T	progenitor
chr17:46225538:T:C	-1.43584	2.82288e-21	ENSG00000214401	chr17_46224961_46225720	4.84211e-06	-0.582097	17	0.736487	0.558071	chr17_46224961_46225720	8.13392e-13	0.999964	2.6824e-05	0	0	KANSL1-AS1	3.5	1	eQTL	chr17:46213484:T:A	Mean_thickness_of_S-temporal-sup_in_the_left_hemisphere_generated_by_parcellation_of_the_white_surface_using_Destrieux_a2009s_parcellation_1250	T	progenitor
chr17:46225538:T:C	-1.43584	2.82288e-21	ENSG00000214401	chr17_46224961_46225720	4.84211e-06	-0.582097	17	0.736487	0.558071	chr17_46224961_46225720	8.13392e-13	0.999964	2.6824e-05	0	0	KANSL1-AS1	-0.552904	0.308283	caQTL	chr17:46227518:C:T	Area_of_S-orbital-H-Shaped_in_the_left_hemisphere_generated_by_parcellation_of_the_white_surface_using_Destrieux_a2009s_parcellation_935	T	progenitor
chr17:46225538:T:C	-1.43584	2.82288e-21	ENSG00000214401	chr17_46224961_46225720	4.84211e-06	-0.582097	17	0.736487	0.558071	chr17_46224961_46225720	8.13392e-13	0.999964	2.6824e-05	0	0	KANSL1-AS1	-0.433499	0.251472	caQTL	chr17:46228323:A:G	Volume_of_CerebralWhiteMatter_in_the_left_hemisphere_generated_by_subcortical_volumetric_segmentation_aseg_190	T	progenitor
chr17:46225538:T:C	-1.43584	2.82288e-21	ENSG00000214401	chr17_46224961_46225720	4.84211e-06	-0.582097	17	0.736487	0.558071	chr17_46224961_46225720	8.13392e-13	0.999964	2.6824e-05	0	0	KANSL1-AS1	3.5	1	eQTL	chr17:46238580:TTA:T	Mean_thickness_of_middletemporal_in_the_right_hemisphere_generated_by_parcellation_of_the_white_surface_using_Desikan-Killiany_parcellation_1068	T	progenitor
chr17:46225538:T:C	-1.43584	2.82288e-21	ENSG00000214401	chr17_46224961_46225720	4.84211e-06	-0.582097	17	0.736487	0.558071	chr17_46224961_46225720	8.13392e-13	0.999964	2.6824e-05	0	0	KANSL1-AS1	3.5	1	eQTL	chr17:46244112:A:G	Volume_of_brain_grey+white_from_T1_brain_image_10	T	progenitor
chr17:46225538:T:C	-1.43584	2.82288e-21	ENSG00000214401	chr17_46224961_46225720	4.84211e-06	-0.582097	17	0.736487	0.558071	chr17_46224961_46225720	8.13392e-13	0.999964	2.6824e-05	0	0	KANSL1-AS1	3.5	1	eQTL	chr17:46250116:G:A	Area_of_fusiform_in_the_left_hemisphere_generated_by_parcellation_of_the_white_surface_using_Desikan-Killiany_parcellation_654	T	progenitor
chr17:46225538:T:C	-1.43584	2.82288e-21	ENSG00000214401	chr17_46224961_46225720	4.84211e-06	-0.582097	17	0.736487	0.558071	chr17_46224961_46225720	8.13392e-13	0.999964	2.6824e-05	0	0	KANSL1-AS1	3.5	1	eQTL	chr17:46251555:T:G	Mean_thickness_of_S-oc-temp-lat_in_the_left_hemisphere_generated_by_parcellation_of_the_white_surface_using_Destrieux_a2009s_parcellation_1237	T	progenitor
chr17:46225538:T:C	-1.43584	2.82288e-21	ENSG00000214401	chr17_46224961_46225720	4.84211e-06	-0.582097	17	0.736487	0.558071	chr17_46224961_46225720	8.13392e-13	0.999964	2.6824e-05	0	0	KANSL1-AS1	-0.359685	0.107285	caQTL	chr17:46253044:G:A	Area_of_BA1_in_the_right_hemisphere_generated_by_parcellation_of_the_white_surface_using_BA_exvivo_parcellation_796	T	progenitor
chr17:46225538:T:C	-1.43584	2.82288e-21	ENSG00000214401	chr17_46224961_46225720	4.84211e-06	-0.582097	17	0.736487	0.558071	chr17_46224961_46225720	8.13392e-13	0.999964	2.6824e-05	0	0	KANSL1-AS1	3.5	1	eQTL	chr17:46256523:T:C	Median_T2star_in_left_putamen_from_SWI_data_1442	T	progenitor
chr17:46225538:T:C	-1.43584	2.82288e-21	ENSG00000214401	chr17_46224961_46225720	4.84211e-06	-0.582097	17	0.736487	0.558071	chr17_46224961_46225720	8.13392e-13	0.999964	2.6824e-05	0	0	KANSL1-AS1	3.5	1	eQTL	chr17:46258213:G:A	Mean_L1_in_superior_longitudinal_fasciculus_left_on_FA_fractional_anisotropy_skeleton_from_dMRI_data_1691	T	progenitor
chr17:46225538:T:C	-1.43584	2.82288e-21	ENSG00000214401	chr17_46224961_46225720	4.84211e-06	-0.582097	17	0.736487	0.558071	chr17_46224961_46225720	8.13392e-13	0.999964	2.6824e-05	0	0	KANSL1-AS1	3.5	1	eQTL	chr17:46258269:G:A	Mean_OD_orientation_dispersion_index_in_posterior_corona_radiata_right_on_FA_fractional_anisotropy_skeleton_from_dMRI_data_2003	T	progenitor
chr17:46225538:T:C	-1.43584	2.82288e-21	ENSG00000214401	chr17_46224961_46225720	4.84211e-06	-0.582097	17	0.736487	0.558071	chr17_46224961_46225720	8.13392e-13	0.999964	2.6824e-05	0	0	KANSL1-AS1	3.5	1	eQTL	chr17:46260537:C:G	Mean_thickness_of_G-occipital-middle_in_the_left_hemisphere_generated_by_parcellation_of_the_white_surface_using_Destrieux_a2009s_parcellation_1196	T	progenitor
chr17:46225538:T:C	-1.43584	2.82288e-21	ENSG00000214401	chr17_46224961_46225720	4.84211e-06	-0.582097	17	0.736487	0.558071	chr17_46224961_46225720	8.13392e-13	0.999964	2.6824e-05	0	0	KANSL1-AS1	3.5	1	eQTL	chr17:46262241:C:T	Mean_L1_in_external_capsule_left_on_FA_fractional_anisotropy_skeleton_from_dMRI_data_1683	T	progenitor
chr17:46225538:T:C	-1.43584	2.82288e-21	ENSG00000214401	chr17_46224961_46225720	4.84211e-06	-0.582097	17	0.736487	0.558071	chr17_46224961_46225720	8.13392e-13	0.999964	2.6824e-05	0	0	KANSL1-AS1	3.5	1	eQTL	chr17:46262381:TC:T	Area_of_G-occipital-middle_in_the_left_hemisphere_generated_by_parcellation_of_the_white_surface_using_Destrieux_a2009s_parcellation_890	T	progenitor
chr17:46225538:T:C	-1.43584	2.82288e-21	ENSG00000214401	chr17_46224961_46225720	4.84211e-06	-0.582097	17	0.736487	0.558071	chr17_46224961_46225720	8.13392e-13	0.999964	2.6824e-05	0	0	KANSL1-AS1	3.5	1	eQTL	chr17:46263140:C:G	Mean_MD_mean_diffusivity_in_retrolenticular_part_of_internal_capsule_left_on_FA_fractional_anisotropy_skeleton_from_dMRI_data_1623	T	progenitor
chr17:46225538:T:C	-1.43584	2.82288e-21	ENSG00000214401	chr17_46224961_46225720	4.84211e-06	-0.582097	17	0.736487	0.558071	chr17_46224961_46225720	8.13392e-13	0.999964	2.6824e-05	0	0	KANSL1-AS1	3.5	1	eQTL	chr17:46263159:A:C	Area_of_inferiorparietal_in_the_right_hemisphere_generated_by_parcellation_of_the_white_surface_using_Desikan-Killiany_parcellation_689	T	progenitor
chr17:46225538:T:C	-1.43584	2.82288e-21	ENSG00000214401	chr17_46224961_46225720	4.84211e-06	-0.582097	17	0.736487	0.558071	chr17_46224961_46225720	8.13392e-13	0.999964	2.6824e-05	0	0	KANSL1-AS1	3.5	1	eQTL	chr17:46263514:G:GCA	46263514_3190	T	progenitor
chr17:46225538:T:C	-1.43584	2.82288e-21	ENSG00000214401	chr17_46224961_46225720	4.84211e-06	-0.582097	17	0.736487	0.558071	chr17_46224961_46225720	8.13392e-13	0.999964	2.6824e-05	0	0	KANSL1-AS1	3.5	1	eQTL	chr17:46267622:C:G	Mean_MD_mean_diffusivity_in_cingulum_cingulate_gyrus_left_on_FA_fractional_anisotropy_skeleton_from_dMRI_data_1637	T	progenitor
chr17:46225538:T:C	-1.43584	2.82288e-21	ENSG00000214401	chr17_46224961_46225720	4.84211e-06	-0.582097	17	0.736487	0.558071	chr17_46224961_46225720	8.13392e-13	0.999964	2.6824e-05	0	0	KANSL1-AS1	3.5	1	eQTL	chr17:46269852:C:A	Mean_ICVF_intra-cellular_volume_fraction_in_superior_fronto-occipital_fasciculus_right_on_FA_fractional_anisotropy_skeleton_from_dMRI_data_1944	T	progenitor
chr17:46225538:T:C	-1.43584	2.82288e-21	ENSG00000214401	chr17_46224961_46225720	4.84211e-06	-0.582097	17	0.736487	0.558071	chr17_46224961_46225720	8.13392e-13	0.999964	2.6824e-05	0	0	KANSL1-AS1	3.5	1	eQTL	chr17:46275066:AT:A	Volume_of_fusiform_in_the_left_hemisphere_generated_by_parcellation_of_the_white_surface_using_DKT_parcellation_442	T	progenitor
chr17:46225538:T:C	-1.43584	2.82288e-21	ENSG00000214401	chr17_46224961_46225720	4.84211e-06	-0.582097	17	0.736487	0.558071	chr17_46224961_46225720	8.13392e-13	0.999964	2.6824e-05	0	0	KANSL1-AS1	-1.82422	0.000310424	eQTL	chr17:46276048:A:G	Mean_L3_in_anterior_limb_of_internal_capsule_right_on_FA_fractional_anisotropy_skeleton_from_dMRI_data_1762	T	progenitor
chr17:46225538:T:C	-1.43584	2.82288e-21	ENSG00000214401	chr17_46224961_46225720	4.84211e-06	-0.582097	17	0.736487	0.558071	chr17_46224961_46225720	8.13392e-13	0.999964	2.6824e-05	0	0	KANSL1-AS1	3.5	1	eQTL	chr17:46276327:T:C	Area_of_G-occipital-sup_in_the_right_hemisphere_generated_by_parcellation_of_the_white_surface_using_Destrieux_a2009s_parcellation_965	T	progenitor
chr17:46225538:T:C	-1.43584	2.82288e-21	ENSG00000214401	chr17_46224961_46225720	4.84211e-06	-0.582097	17	0.736487	0.558071	chr17_46224961_46225720	8.13392e-13	0.999964	2.6824e-05	0	0	KANSL1-AS1	3.5	1	eQTL	chr17:46276362:T:G	Area_of_TotalSurface_in_the_left_hemisphere_generated_by_parcellation_of_the_white_surface_using_Desikan-Killiany_parcellation_648	T	progenitor
chr17:46225538:T:C	-1.43584	2.82288e-21	ENSG00000214401	chr17_46224961_46225720	4.84211e-06	-0.582097	17	0.736487	0.558071	chr17_46224961_46225720	8.13392e-13	0.999964	2.6824e-05	0	0	KANSL1-AS1	-0.573038	0.146736	caQTL	chr17:46277203:TA:T	Mean_OD_orientation_dispersion_index_in_superior_longitudinal_fasciculus_right_on_FA_fractional_anisotropy_skeleton_from_dMRI_data_2017	T	progenitor
chr17:46225538:T:C	-1.43584	2.82288e-21	ENSG00000214401	chr17_46224961_46225720	4.84211e-06	-0.582097	17	0.736487	0.558071	chr17_46224961_46225720	8.13392e-13	0.999964	2.6824e-05	0	0	KANSL1-AS1	3.5	1	eQTL	chr17:46277538:T:C	Mean_L1_in_uncinate_fasciculus_right_on_FA_fractional_anisotropy_skeleton_from_dMRI_data_1694	T	progenitor
chr17:46225538:T:C	-1.43584	2.82288e-21	ENSG00000214401	chr17_46224961_46225720	4.84211e-06	-0.582097	17	0.736487	0.558071	chr17_46224961_46225720	8.13392e-13	0.999964	2.6824e-05	0	0	KANSL1-AS1	-0.422029	0.0686429	caQTL	chr17:46277938:G:T	Mean_ICVF_intra-cellular_volume_fraction_in_posterior_limb_of_internal_capsule_right_on_FA_fractional_anisotropy_skeleton_from_dMRI_data_1920	T	progenitor
chr17:46225538:T:C	-1.43584	2.82288e-21	ENSG00000214401	chr17_46224961_46225720	4.84211e-06	-0.582097	17	0.736487	0.558071	chr17_46224961_46225720	8.13392e-13	0.999964	2.6824e-05	0	0	KANSL1-AS1	-0.422029	0.0686429	caQTL	chr17:46278384:C:T	Area_of_lingual_in_the_left_hemisphere_generated_by_parcellation_of_the_white_surface_using_DKT_parcellation_820	T	progenitor
chr17:46225538:T:C	-1.43584	2.82288e-21	ENSG00000214401	chr17_46224961_46225720	4.84211e-06	-0.582097	17	0.736487	0.558071	chr17_46224961_46225720	8.13392e-13	0.999964	2.6824e-05	0	0	KANSL1-AS1	-0.589533	0.00488966	caQTL	chr17:46280519:T:G	Weighted-mean_L1_in_tract_left_posterior_thalamic_radiation_from_dMRI_data_1840	T	progenitor
chr17:46225538:T:C	-1.43584	2.82288e-21	ENSG00000214401	chr17_46224961_46225720	4.84211e-06	-0.582097	17	0.736487	0.558071	chr17_46224961_46225720	8.13392e-13	0.999964	2.6824e-05	0	0	KANSL1-AS1	-0.422029	0.0686429	caQTL	chr17:46280780:G:A	Mean_thickness_of_middletemporal_in_the_right_hemisphere_generated_by_parcellation_of_the_white_surface_using_DKT_parcellation_1159	T	progenitor
chr17:46225538:T:C	-1.43584	2.82288e-21	ENSG00000214401	chr17_46224961_46225720	4.84211e-06	-0.582097	17	0.736487	0.558071	chr17_46224961_46225720	8.13392e-13	0.999964	2.6824e-05	0	0	KANSL1-AS1	-0.422029	0.0686429	caQTL	chr17:46283575:T:C	Volume_of_GC-ML-DG-body_in_the_left_hemisphere_generated_by_subcortical_volumetric_sub-segmentation_of_the_Hippocampal_Subfields_256	T	progenitor
chr17:46225538:T:C	-1.43584	2.82288e-21	ENSG00000214401	chr17_46224961_46225720	4.84211e-06	-0.582097	17	0.736487	0.558071	chr17_46224961_46225720	8.13392e-13	0.999964	2.6824e-05	0	0	KANSL1-AS1	-0.57797	0.0141964	caQTL	chr17:46286266:A:C	Mean_L1_in_superior_corona_radiata_left_on_FA_fractional_anisotropy_skeleton_from_dMRI_data_1675	T	progenitor
chr17:46225538:T:C	-1.43584	2.82288e-21	ENSG00000214401	chr17_46224961_46225720	4.84211e-06	-0.582097	17	0.736487	0.558071	chr17_46224961_46225720	8.13392e-13	0.999964	2.6824e-05	0	0	KANSL1-AS1	-0.493902	0.0260287	caQTL	chr17:46504918:T:G	Area_of_S-collat-transv-post_in_the_left_hemisphere_generated_by_parcellation_of_the_white_surface_using_Destrieux_a2009s_parcellation_922	T	progenitor
chr17:46225538:T:C	-1.43584	2.82288e-21	ENSG00000214401	chr17_46224961_46225720	4.84211e-06	-0.582097	17	0.736487	0.558071	chr17_46224961_46225720	8.13392e-13	0.999964	2.6824e-05	0	0	KANSL1-AS1	-0.422029	0.0686429	caQTL	chr17:46704858:A:AGT	Mean_thickness_of_S-collat-transv-ant_in_the_left_hemisphere_generated_by_parcellation_of_the_white_surface_using_Destrieux_a2009s_parcellation_1227	T	progenitor
chr17:46225538:T:C	-1.43584	2.82288e-21	ENSG00000214401	chr17_46224961_46225720	4.84211e-06	-0.582097	17	0.736487	0.558071	chr17_46224961_46225720	8.13392e-13	0.999964	2.6824e-05	0	0	KANSL1-AS1	-0.415616	0.157659	caQTL	chr17:45712047:CT:C	Mean_thickness_of_inferiortemporal_in_the_left_hemisphere_generated_by_parcellation_of_the_white_surface_using_Desikan-Killiany_parcellation_1028	T	progenitor
chr17:46225538:T:C	-1.43584	2.82288e-21	ENSG00000214401	chr17_46224961_46225720	4.84211e-06	-0.582097	17	0.736487	0.558071	chr17_46224961_46225720	8.13392e-13	0.999964	2.6824e-05	0	0	KANSL1-AS1	-0.405136	0.0217235	caQTL	chr17:46047911:CT:C	Area_of_lingual_in_the_right_hemisphere_generated_by_parcellation_of_the_white_surface_using_Desikan-Killiany_parcellation_694	T	progenitor
chr17:46225538:T:C	-1.43584	2.82288e-21	ENSG00000214401	chr17_46224961_46225720	4.84211e-06	-0.582097	17	0.736487	0.558071	chr17_46224961_46225720	8.13392e-13	0.999964	2.6824e-05	0	0	KANSL1-AS1	-0.405136	0.0217235	caQTL	chr17:46087803:C:T	Area_of_G-oc-temp-med-Lingual_in_the_right_hemisphere_generated_by_parcellation_of_the_white_surface_using_Destrieux_a2009s_parcellation_967	T	progenitor
chr17:46225538:T:C	-1.43584	2.82288e-21	ENSG00000214401	chr17_46224961_46225720	4.84211e-06	-0.582097	17	0.736487	0.558071	chr17_46224961_46225720	8.13392e-13	0.999964	2.6824e-05	0	0	KANSL1-AS1	-0.407851	0.0293309	caQTL	chr17:46150803:C:T	Mean_L3_in_genu_of_corpus_callosum_on_FA_fractional_anisotropy_skeleton_from_dMRI_data_1748	T	progenitor
chr17:46225538:T:C	-1.43584	2.82288e-21	ENSG00000214401	chr17_46224961_46225720	4.84211e-06	-0.582097	17	0.736487	0.558071	chr17_46224961_46225720	8.13392e-13	0.999964	2.6824e-05	0	0	KANSL1-AS1	-0.704524	0.00679098	caQTL	chr17:46177780:C:CT	Mean_ICVF_intra-cellular_volume_fraction_in_posterior_corona_radiata_left_on_FA_fractional_anisotropy_skeleton_from_dMRI_data_1929	T	progenitor
chr17:46225538:T:C	-1.43584	2.82288e-21	ENSG00000214401	chr17_46224961_46225720	4.84211e-06	-0.582097	17	0.736487	0.558071	chr17_46224961_46225720	8.13392e-13	0.999964	2.6824e-05	0	0	KANSL1-AS1	-0.393006	0.0401362	caQTL	chr17:46180417:A:G	Area_of_TotalSurface_in_the_right_hemisphere_generated_by_parcellation_of_the_pial_surface_using_Desikan-Killiany_parcellation_749	T	progenitor
chr17:46225538:T:C	-1.43584	2.82288e-21	ENSG00000214401	chr17_46224961_46225720	4.84211e-06	-0.582097	17	0.736487	0.558071	chr17_46224961_46225720	8.13392e-13	0.999964	2.6824e-05	0	0	KANSL1-AS1	-0.393006	0.0401362	caQTL	chr17:46215839:A:G	Mean_FA_fractional_anisotropy_in_genu_of_corpus_callosum_on_FA_skeleton_from_dMRI_data_1454	T	progenitor
chr17:46225538:T:C	-1.43584	2.82288e-21	ENSG00000214401	chr17_46224961_46225720	4.84211e-06	-0.582097	17	0.736487	0.558071	chr17_46224961_46225720	8.13392e-13	0.999964	2.6824e-05	0	0	KANSL1-AS1	-0.360749	0.0590965	caQTL	chr17:46241497:T:C	Volume_of_BrainSegNotVentSurf_in_the_whole_brain_generated_by_subcortical_volumetric_segmentation_aseg_167	T	progenitor
chr17:46225538:T:C	-1.43584	2.82288e-21	ENSG00000214401	chr17_46224961_46225720	4.84211e-06	-0.582097	17	0.736487	0.558071	chr17_46224961_46225720	8.13392e-13	0.999964	2.6824e-05	0	0	KANSL1-AS1	-0.360749	0.0590965	caQTL	chr17:46247173:T:C	Mean_L1_in_superior_longitudinal_fasciculus_right_on_FA_fractional_anisotropy_skeleton_from_dMRI_data_1690	T	progenitor
chr17:46225538:T:C	-1.43584	2.82288e-21	ENSG00000214401	chr17_46224961_46225720	4.84211e-06	-0.582097	17	0.736487	0.558071	chr17_46224961_46225720	8.13392e-13	0.999964	2.6824e-05	0	0	KANSL1-AS1	-0.464827	0.00957523	caQTL	chr17:46476790:G:A	Area_of_cuneus_in_the_right_hemisphere_generated_by_parcellation_of_the_pial_surface_using_Desikan-Killiany_parcellation_753	T	progenitor
chr17:46225538:T:C	-1.43584	2.82288e-21	ENSG00000214401	chr17_46224961_46225720	4.84211e-06	-0.582097	17	0.736487	0.558071	chr17_46224961_46225720	8.13392e-13	0.999964	2.6824e-05	0	0	KANSL1-AS1	-0.464827	0.00957523	caQTL	chr17:46486290:G:A	Volume_of_S-collat-transv-post_in_the_left_hemisphere_generated_by_parcellation_of_the_white_surface_using_Destrieux_a2009s_parcellation_550	T	progenitor
chr17:46225386:G:A	-0.784208	5.37768e-07	ENSG00000238083	chr17_46224961_46225720	4.84211e-06	-0.582097	17	0.830534	0.558071	chr17_46224961_46225720	0.00969067	0.97583	0.0144695	0	0	LRRC37A2	-0.827796	0.00807263	eQTL	chr17:45399441:A:G	Mean_L2_in_anterior_corona_radiata_right_on_FA_fractional_anisotropy_skeleton_from_dMRI_data_1720	G	progenitor
chr17:46225386:G:A	-0.784208	5.37768e-07	ENSG00000238083	chr17_46224961_46225720	4.84211e-06	-0.582097	17	0.830534	0.558071	chr17_46224961_46225720	0.00969067	0.97583	0.0144695	0	0	LRRC37A2	-0.947257	0.00711969	eQTL	chr17:45475446:A:G	Area_of_postcentral_in_the_left_hemisphere_generated_by_parcellation_of_the_white_surface_using_Desikan-Killiany_parcellation_669	G	progenitor
chr17:46225386:G:A	-0.784208	5.37768e-07	ENSG00000238083	chr17_46224961_46225720	4.84211e-06	-0.582097	17	0.830534	0.558071	chr17_46224961_46225720	0.00969067	0.97583	0.0144695	0	0	LRRC37A2	-0.647759	0.506475	eQTL	chr17:45495053:C:T	Area_of_cuneus_in_the_right_hemisphere_generated_by_parcellation_of_the_white_surface_using_DKT_parcellation_843	G	progenitor
chr17:46225386:G:A	-0.784208	5.37768e-07	ENSG00000238083	chr17_46224961_46225720	4.84211e-06	-0.582097	17	0.830534	0.558071	chr17_46224961_46225720	0.00969067	0.97583	0.0144695	0	0	LRRC37A2	-0.647759	0.506475	eQTL	chr17:45495695:T:C	Area_of_inferiortemporal_in_the_right_hemisphere_generated_by_parcellation_of_the_white_surface_using_DKT_parcellation_847	G	progenitor
chr17:46225386:G:A	-0.784208	5.37768e-07	ENSG00000238083	chr17_46224961_46225720	4.84211e-06	-0.582097	17	0.830534	0.558071	chr17_46224961_46225720	0.00969067	0.97583	0.0144695	0	0	LRRC37A2	2.75	1	eQTL	chr17:45496053:C:T	Weighted-mean_MO_diffusion_tensor_mode_in_tract_right_superior_thalamic_radiation_from_dMRI_data_1599	G	progenitor
chr17:46225386:G:A	-0.784208	5.37768e-07	ENSG00000238083	chr17_46224961_46225720	4.84211e-06	-0.582097	17	0.830534	0.558071	chr17_46224961_46225720	0.00969067	0.97583	0.0144695	0	0	LRRC37A2	-0.647759	0.506475	eQTL	chr17:45497245:G:A	45497245_3190	G	progenitor
chr17:46225386:G:A	-0.784208	5.37768e-07	ENSG00000238083	chr17_46224961_46225720	4.84211e-06	-0.582097	17	0.830534	0.558071	chr17_46224961_46225720	0.00969067	0.97583	0.0144695	0	0	LRRC37A2	2.75	1	eQTL	chr17:45577102:C:T	Mean_L3_in_anterior_limb_of_internal_capsule_left_on_FA_fractional_anisotropy_skeleton_from_dMRI_data_1763	G	progenitor
chr17:46225386:G:A	-0.784208	5.37768e-07	ENSG00000238083	chr17_46224961_46225720	4.84211e-06	-0.582097	17	0.830534	0.558071	chr17_46224961_46225720	0.00969067	0.97583	0.0144695	0	0	LRRC37A2	2.75	1	eQTL	chr17:45578810:C:A	Mean_MD_mean_diffusivity_in_cingulum_cingulate_gyrus_right_on_FA_fractional_anisotropy_skeleton_from_dMRI_data_1636	G	progenitor
chr17:46225386:G:A	-0.784208	5.37768e-07	ENSG00000238083	chr17_46224961_46225720	4.84211e-06	-0.582097	17	0.830534	0.558071	chr17_46224961_46225720	0.00969067	0.97583	0.0144695	0	0	LRRC37A2	2.75	1	eQTL	chr17:45579901:A:G	Area_of_S-collat-transv-post_in_the_right_hemisphere_generated_by_parcellation_of_the_white_surface_using_Destrieux_a2009s_parcellation_996	G	progenitor
chr17:46225386:G:A	-0.784208	5.37768e-07	ENSG00000238083	chr17_46224961_46225720	4.84211e-06	-0.582097	17	0.830534	0.558071	chr17_46224961_46225720	0.00969067	0.97583	0.0144695	0	0	LRRC37A2	2.75	1	eQTL	chr17:45580027:A:G	Volume_of_Pf_in_the_right_hemisphere_generated_by_subcortical_volumetric_sub-segmentation_of_the_Thalamic_Nuclei_321	G	progenitor
chr17:46225386:G:A	-0.784208	5.37768e-07	ENSG00000238083	chr17_46224961_46225720	4.84211e-06	-0.582097	17	0.830534	0.558071	chr17_46224961_46225720	0.00969067	0.97583	0.0144695	0	0	LRRC37A2	2.75	1	eQTL	chr17:45580074:C:G	Mean_FA_fractional_anisotropy_in_superior_fronto-occipital_fasciculus_left_on_FA_skeleton_from_dMRI_data_1495	G	progenitor
chr17:46225386:G:A	-0.784208	5.37768e-07	ENSG00000238083	chr17_46224961_46225720	4.84211e-06	-0.582097	17	0.830534	0.558071	chr17_46224961_46225720	0.00969067	0.97583	0.0144695	0	0	LRRC37A2	2.75	1	eQTL	chr17:45581043:G:A	Mean_L3_in_superior_fronto-occipital_fasciculus_left_on_FA_fractional_anisotropy_skeleton_from_dMRI_data_1789	G	progenitor
chr17:46225386:G:A	-0.784208	5.37768e-07	ENSG00000238083	chr17_46224961_46225720	4.84211e-06	-0.582097	17	0.830534	0.558071	chr17_46224961_46225720	0.00969067	0.97583	0.0144695	0	0	LRRC37A2	2.75	1	eQTL	chr17:45581412:C:A	Mean_thickness_of_G+S-frontomargin_in_the_left_hemisphere_generated_by_parcellation_of_the_white_surface_using_Destrieux_a2009s_parcellation_1178	G	progenitor
chr17:46225386:G:A	-0.784208	5.37768e-07	ENSG00000238083	chr17_46224961_46225720	4.84211e-06	-0.582097	17	0.830534	0.558071	chr17_46224961_46225720	0.00969067	0.97583	0.0144695	0	0	LRRC37A2	2.75	1	eQTL	chr17:45582609:T:C	Area_of_G-oc-temp-med-Parahip_in_the_left_hemisphere_generated_by_parcellation_of_the_white_surface_using_Destrieux_a2009s_parcellation_894	G	progenitor
chr17:46225386:G:A	-0.784208	5.37768e-07	ENSG00000238083	chr17_46224961_46225720	4.84211e-06	-0.582097	17	0.830534	0.558071	chr17_46224961_46225720	0.00969067	0.97583	0.0144695	0	0	LRRC37A2	2.75	1	eQTL	chr17:45584435:T:G	Mean_L3_in_fornix_cres+stria_terminalis_left_on_FA_fractional_anisotropy_skeleton_from_dMRI_data_1785	G	progenitor
chr17:46225386:G:A	-0.784208	5.37768e-07	ENSG00000238083	chr17_46224961_46225720	4.84211e-06	-0.582097	17	0.830534	0.558071	chr17_46224961_46225720	0.00969067	0.97583	0.0144695	0	0	LRRC37A2	2.75	1	eQTL	chr17:45584654:A:G	Volume_of_Pf_in_the_left_hemisphere_generated_by_subcortical_volumetric_sub-segmentation_of_the_Thalamic_Nuclei_297	G	progenitor
chr17:46225386:G:A	-0.784208	5.37768e-07	ENSG00000238083	chr17_46224961_46225720	4.84211e-06	-0.582097	17	0.830534	0.558071	chr17_46224961_46225720	0.00969067	0.97583	0.0144695	0	0	LRRC37A2	-0.863808	0.0511096	eQTL	chr17:45586089:C:CT	Mean_OD_orientation_dispersion_index_in_posterior_thalamic_radiation_left_on_FA_fractional_anisotropy_skeleton_from_dMRI_data_2006	G	progenitor
chr17:46225386:G:A	-0.784208	5.37768e-07	ENSG00000238083	chr17_46224961_46225720	4.84211e-06	-0.582097	17	0.830534	0.558071	chr17_46224961_46225720	0.00969067	0.97583	0.0144695	0	0	LRRC37A2	2.75	1	eQTL	chr17:45587956:C:T	Area_of_G-oc-temp-lat-fusifor_in_the_left_hemisphere_generated_by_parcellation_of_the_white_surface_using_Destrieux_a2009s_parcellation_892	G	progenitor
chr17:46225386:G:A	-0.784208	5.37768e-07	ENSG00000238083	chr17_46224961_46225720	4.84211e-06	-0.582097	17	0.830534	0.558071	chr17_46224961_46225720	0.00969067	0.97583	0.0144695	0	0	LRRC37A2	2.75	1	eQTL	chr17:45588102:T:G	Area_of_TotalSurface_in_the_right_hemisphere_generated_by_parcellation_of_the_pial_surface_using_Desikan-Killiany_parcellation_749	G	progenitor
chr17:46225386:G:A	-0.784208	5.37768e-07	ENSG00000238083	chr17_46224961_46225720	4.84211e-06	-0.582097	17	0.830534	0.558071	chr17_46224961_46225720	0.00969067	0.97583	0.0144695	0	0	LRRC37A2	2.75	1	eQTL	chr17:45588635:A:C	Mean_L3_in_superior_longitudinal_fasciculus_right_on_FA_fractional_anisotropy_skeleton_from_dMRI_data_1786	G	progenitor
chr17:46225386:G:A	-0.784208	5.37768e-07	ENSG00000238083	chr17_46224961_46225720	4.84211e-06	-0.582097	17	0.830534	0.558071	chr17_46224961_46225720	0.00969067	0.97583	0.0144695	0	0	LRRC37A2	2.75	1	eQTL	chr17:45588636:AT:A	Mean_L3_in_external_capsule_left_on_FA_fractional_anisotropy_skeleton_from_dMRI_data_1779	G	progenitor
chr17:46225386:G:A	-0.784208	5.37768e-07	ENSG00000238083	chr17_46224961_46225720	4.84211e-06	-0.582097	17	0.830534	0.558071	chr17_46224961_46225720	0.00969067	0.97583	0.0144695	0	0	LRRC37A2	2.75	1	eQTL	chr17:45590047:CTT:C	Area_of_G+S-occipital-inf_in_the_right_hemisphere_generated_by_parcellation_of_the_white_surface_using_Destrieux_a2009s_parcellation_947	G	progenitor
chr17:46225386:G:A	-0.784208	5.37768e-07	ENSG00000238083	chr17_46224961_46225720	4.84211e-06	-0.582097	17	0.830534	0.558071	chr17_46224961_46225720	0.00969067	0.97583	0.0144695	0	0	LRRC37A2	2.75	1	eQTL	chr17:45591089:T:G	Weighted-mean_L1_in_tract_right_inferior_fronto-occipital_fasciculus_from_dMRI_data_1834	G	progenitor
chr17:46225386:G:A	-0.784208	5.37768e-07	ENSG00000238083	chr17_46224961_46225720	4.84211e-06	-0.582097	17	0.830534	0.558071	chr17_46224961_46225720	0.00969067	0.97583	0.0144695	0	0	LRRC37A2	-0.955143	0.0204353	eQTL	chr17:45591484:T:C	Mean_thickness_of_parstriangularis_in_the_left_hemisphere_generated_by_parcellation_of_the_white_surface_using_DKT_parcellation_1133	G	progenitor
chr17:46225386:G:A	-0.784208	5.37768e-07	ENSG00000238083	chr17_46224961_46225720	4.84211e-06	-0.582097	17	0.830534	0.558071	chr17_46224961_46225720	0.00969067	0.97583	0.0144695	0	0	LRRC37A2	2.75	1	eQTL	chr17:45592971:C:CT	Weighted-mean_L1_in_tract_right_superior_longitudinal_fasciculus_from_dMRI_data_1843	G	progenitor
chr17:46225386:G:A	-0.784208	5.37768e-07	ENSG00000238083	chr17_46224961_46225720	4.84211e-06	-0.582097	17	0.830534	0.558071	chr17_46224961_46225720	0.00969067	0.97583	0.0144695	0	0	LRRC37A2	2.75	1	eQTL	chr17:45593388:G:A	45593388_3402	G	progenitor
chr17:46225386:G:A	-0.784208	5.37768e-07	ENSG00000238083	chr17_46224961_46225720	4.84211e-06	-0.582097	17	0.830534	0.558071	chr17_46224961_46225720	0.00969067	0.97583	0.0144695	0	0	LRRC37A2	2.75	1	eQTL	chr17:45593574:A:G	Median_T2star_in_right_putamen_from_SWI_data_1443	G	progenitor
chr17:46225386:G:A	-0.784208	5.37768e-07	ENSG00000238083	chr17_46224961_46225720	4.84211e-06	-0.582097	17	0.830534	0.558071	chr17_46224961_46225720	0.00969067	0.97583	0.0144695	0	0	LRRC37A2	2.75	1	eQTL	chr17:45593700:G:GA	Mean_L2_in_external_capsule_left_on_FA_fractional_anisotropy_skeleton_from_dMRI_data_1731	G	progenitor
chr17:46225386:G:A	-0.784208	5.37768e-07	ENSG00000238083	chr17_46224961_46225720	4.84211e-06	-0.582097	17	0.830534	0.558071	chr17_46224961_46225720	0.00969067	0.97583	0.0144695	0	0	LRRC37A2	2.75	1	eQTL	chr17:45594105:T:C	Mean_L1_in_anterior_limb_of_internal_capsule_left_on_FA_fractional_anisotropy_skeleton_from_dMRI_data_1667	G	progenitor
chr17:46225386:G:A	-0.784208	5.37768e-07	ENSG00000238083	chr17_46224961_46225720	4.84211e-06	-0.582097	17	0.830534	0.558071	chr17_46224961_46225720	0.00969067	0.97583	0.0144695	0	0	LRRC37A2	2.75	1	eQTL	chr17:45596426:A:G	Area_of_G-occipital-middle_in_the_left_hemisphere_generated_by_parcellation_of_the_white_surface_using_Destrieux_a2009s_parcellation_890	G	progenitor
chr17:46225386:G:A	-0.784208	5.37768e-07	ENSG00000238083	chr17_46224961_46225720	4.84211e-06	-0.582097	17	0.830534	0.558071	chr17_46224961_46225720	0.00969067	0.97583	0.0144695	0	0	LRRC37A2	-1.11146	0.0153724	eQTL	chr17:45598096:G:T	Volume_of_fusiform_in_the_left_hemisphere_generated_by_parcellation_of_the_white_surface_using_Desikan-Killiany_parcellation_349	G	progenitor
chr17:46225386:G:A	-0.784208	5.37768e-07	ENSG00000238083	chr17_46224961_46225720	4.84211e-06	-0.582097	17	0.830534	0.558071	chr17_46224961_46225720	0.00969067	0.97583	0.0144695	0	0	LRRC37A2	2.75	1	eQTL	chr17:45598123:A:T	Mean_L2_in_anterior_limb_of_internal_capsule_left_on_FA_fractional_anisotropy_skeleton_from_dMRI_data_1715	G	progenitor
chr17:46225386:G:A	-0.784208	5.37768e-07	ENSG00000238083	chr17_46224961_46225720	4.84211e-06	-0.582097	17	0.830534	0.558071	chr17_46224961_46225720	0.00969067	0.97583	0.0144695	0	0	LRRC37A2	2.75	1	eQTL	chr17:45601827:G:A	Mean_thickness_of_S-orbital-H-Shaped_in_the_left_hemisphere_generated_by_parcellation_of_the_white_surface_using_Destrieux_a2009s_parcellation_1241	G	progenitor
chr17:46225386:G:A	-0.784208	5.37768e-07	ENSG00000238083	chr17_46224961_46225720	4.84211e-06	-0.582097	17	0.830534	0.558071	chr17_46224961_46225720	0.00969067	0.97583	0.0144695	0	0	LRRC37A2	2.75	1	eQTL	chr17:45603783:C:CA	Mean_ICVF_intra-cellular_volume_fraction_in_retrolenticular_part_of_internal_capsule_right_on_FA_fractional_anisotropy_skeleton_from_dMRI_data_1922	G	progenitor
chr17:46225386:G:A	-0.784208	5.37768e-07	ENSG00000238083	chr17_46224961_46225720	4.84211e-06	-0.582097	17	0.830534	0.558071	chr17_46224961_46225720	0.00969067	0.97583	0.0144695	0	0	LRRC37A2	2.75	1	eQTL	chr17:45604372:C:T	Mean_thickness_of_middletemporal_in_the_right_hemisphere_generated_by_parcellation_of_the_white_surface_using_DKT_parcellation_1159	G	progenitor
chr17:46225386:G:A	-0.784208	5.37768e-07	ENSG00000238083	chr17_46224961_46225720	4.84211e-06	-0.582097	17	0.830534	0.558071	chr17_46224961_46225720	0.00969067	0.97583	0.0144695	0	0	LRRC37A2	2.75	1	eQTL	chr17:45604405:C:T	Area_of_lingual_in_the_left_hemisphere_generated_by_parcellation_of_the_pial_surface_using_Desikan-Killiany_parcellation_728	G	progenitor
chr17:46225386:G:A	-0.784208	5.37768e-07	ENSG00000238083	chr17_46224961_46225720	4.84211e-06	-0.582097	17	0.830534	0.558071	chr17_46224961_46225720	0.00969067	0.97583	0.0144695	0	0	LRRC37A2	2.75	1	eQTL	chr17:45604644:C:T	Mean_OD_orientation_dispersion_index_in_posterior_corona_radiata_right_on_FA_fractional_anisotropy_skeleton_from_dMRI_data_2003	G	progenitor
chr17:46225386:G:A	-0.784208	5.37768e-07	ENSG00000238083	chr17_46224961_46225720	4.84211e-06	-0.582097	17	0.830534	0.558071	chr17_46224961_46225720	0.00969067	0.97583	0.0144695	0	0	LRRC37A2	2.75	1	eQTL	chr17:45604732:A:C	Weighted-mean_L1_in_tract_left_inferior_fronto-occipital_fasciculus_from_dMRI_data_1833	G	progenitor
chr17:46225386:G:A	-0.784208	5.37768e-07	ENSG00000238083	chr17_46224961_46225720	4.84211e-06	-0.582097	17	0.830534	0.558071	chr17_46224961_46225720	0.00969067	0.97583	0.0144695	0	0	LRRC37A2	2.75	1	eQTL	chr17:45607925:CA:C	Mean_thickness_of_S-collat-transv-ant_in_the_right_hemisphere_generated_by_parcellation_of_the_white_surface_using_Destrieux_a2009s_parcellation_1301	G	progenitor
chr17:46225386:G:A	-0.784208	5.37768e-07	ENSG00000238083	chr17_46224961_46225720	4.84211e-06	-0.582097	17	0.830534	0.558071	chr17_46224961_46225720	0.00969067	0.97583	0.0144695	0	0	LRRC37A2	2.75	1	eQTL	chr17:45609053:A:C	Area_of_TotalSurface_in_the_left_hemisphere_generated_by_parcellation_of_the_pial_surface_using_Desikan-Killiany_parcellation_716	G	progenitor
chr17:46225386:G:A	-0.784208	5.37768e-07	ENSG00000238083	chr17_46224961_46225720	4.84211e-06	-0.582097	17	0.830534	0.558071	chr17_46224961_46225720	0.00969067	0.97583	0.0144695	0	0	LRRC37A2	2.75	1	eQTL	chr17:45609054:A:G	Volume_of_CerebralWhiteMatter_in_the_left_hemisphere_generated_by_subcortical_volumetric_segmentation_aseg_190	G	progenitor
chr17:46225386:G:A	-0.784208	5.37768e-07	ENSG00000238083	chr17_46224961_46225720	4.84211e-06	-0.582097	17	0.830534	0.558071	chr17_46224961_46225720	0.00969067	0.97583	0.0144695	0	0	LRRC37A2	2.75	1	eQTL	chr17:45609902:G:A	Mean_L3_in_anterior_limb_of_internal_capsule_right_on_FA_fractional_anisotropy_skeleton_from_dMRI_data_1762	G	progenitor
chr17:46225386:G:A	-0.784208	5.37768e-07	ENSG00000238083	chr17_46224961_46225720	4.84211e-06	-0.582097	17	0.830534	0.558071	chr17_46224961_46225720	0.00969067	0.97583	0.0144695	0	0	LRRC37A2	-1.37055	0.00154045	eQTL	chr17:45616013:TA:T	Volume_of_molecular-layer-HP-head_in_the_right_hemisphere_generated_by_subcortical_volumetric_sub-segmentation_of_the_Hippocampal_Subfields_274	G	progenitor
chr17:46225386:G:A	-0.784208	5.37768e-07	ENSG00000238083	chr17_46224961_46225720	4.84211e-06	-0.582097	17	0.830534	0.558071	chr17_46224961_46225720	0.00969067	0.97583	0.0144695	0	0	LRRC37A2	2.75	1	eQTL	chr17:45618793:A:T	Mean_L3_in_posterior_limb_of_internal_capsule_right_on_FA_fractional_anisotropy_skeleton_from_dMRI_data_1764	G	progenitor
chr17:46225386:G:A	-0.784208	5.37768e-07	ENSG00000238083	chr17_46224961_46225720	4.84211e-06	-0.582097	17	0.830534	0.558071	chr17_46224961_46225720	0.00969067	0.97583	0.0144695	0	0	LRRC37A2	2.75	1	eQTL	chr17:45630472:TG:T	Area_of_inferiorparietal_in_the_left_hemisphere_generated_by_parcellation_of_the_white_surface_using_DKT_parcellation_815	G	progenitor
chr17:46225386:G:A	-0.784208	5.37768e-07	ENSG00000238083	chr17_46224961_46225720	4.84211e-06	-0.582097	17	0.830534	0.558071	chr17_46224961_46225720	0.00969067	0.97583	0.0144695	0	0	LRRC37A2	2.75	1	eQTL	chr17:45631049:CA:C	Area_of_fusiform_in_the_right_hemisphere_generated_by_parcellation_of_the_white_surface_using_Desikan-Killiany_parcellation_688	G	progenitor
chr17:46225386:G:A	-0.784208	5.37768e-07	ENSG00000238083	chr17_46224961_46225720	4.84211e-06	-0.582097	17	0.830534	0.558071	chr17_46224961_46225720	0.00969067	0.97583	0.0144695	0	0	LRRC37A2	-0.678358	0.0239249	eQTL	chr17:45638873:G:T	Area_of_precuneus_in_the_right_hemisphere_generated_by_parcellation_of_the_white_surface_using_DKT_parcellation_863	G	progenitor
chr17:46225386:G:A	-0.784208	5.37768e-07	ENSG00000238083	chr17_46224961_46225720	4.84211e-06	-0.582097	17	0.830534	0.558071	chr17_46224961_46225720	0.00969067	0.97583	0.0144695	0	0	LRRC37A2	2.75	1	eQTL	chr17:45669244:T:TATC	Area_of_lateraloccipital_in_the_left_hemisphere_generated_by_parcellation_of_the_pial_surface_using_Desikan-Killiany_parcellation_726	G	progenitor
chr17:46225386:G:A	-0.784208	5.37768e-07	ENSG00000238083	chr17_46224961_46225720	4.84211e-06	-0.582097	17	0.830534	0.558071	chr17_46224961_46225720	0.00969067	0.97583	0.0144695	0	0	LRRC37A2	2.75	1	eQTL	chr17:45674232:GT:G	Mean_MD_mean_diffusivity_in_external_capsule_right_on_FA_fractional_anisotropy_skeleton_from_dMRI_data_1634	G	progenitor
chr17:46225386:G:A	-0.784208	5.37768e-07	ENSG00000238083	chr17_46224961_46225720	4.84211e-06	-0.582097	17	0.830534	0.558071	chr17_46224961_46225720	0.00969067	0.97583	0.0144695	0	0	LRRC37A2	2.75	1	eQTL	chr17:45680750:AAAAG:A	Area_of_S-orbital-H-Shaped_in_the_left_hemisphere_generated_by_parcellation_of_the_white_surface_using_Destrieux_a2009s_parcellation_935	G	progenitor
chr17:46225386:G:A	-0.784208	5.37768e-07	ENSG00000238083	chr17_46224961_46225720	4.84211e-06	-0.582097	17	0.830534	0.558071	chr17_46224961_46225720	0.00969067	0.97583	0.0144695	0	0	LRRC37A2	2.75	1	eQTL	chr17:45681521:A:G	Area_of_S-parieto-occipital_in_the_right_hemisphere_generated_by_parcellation_of_the_white_surface_using_Destrieux_a2009s_parcellation_1010	G	progenitor
chr17:46225386:G:A	-0.784208	5.37768e-07	ENSG00000238083	chr17_46224961_46225720	4.84211e-06	-0.582097	17	0.830534	0.558071	chr17_46224961_46225720	0.00969067	0.97583	0.0144695	0	0	LRRC37A2	-0.72553	0.08624	eQTL	chr17:45701314:T:A	Area_of_S-calcarine_in_the_right_hemisphere_generated_by_parcellation_of_the_white_surface_using_Destrieux_a2009s_parcellation_989	G	progenitor
chr17:46225386:G:A	-0.784208	5.37768e-07	ENSG00000238083	chr17_46224961_46225720	4.84211e-06	-0.582097	17	0.830534	0.558071	chr17_46224961_46225720	0.00969067	0.97583	0.0144695	0	0	LRRC37A2	-0.72553	0.08624	eQTL	chr17:45706224:G:A	Mean_thickness_of_rostralanteriorcingulate_in_the_left_hemisphere_generated_by_parcellation_of_the_white_surface_using_DKT_parcellation_1139	G	progenitor
chr17:46225386:G:A	-0.784208	5.37768e-07	ENSG00000238083	chr17_46224961_46225720	4.84211e-06	-0.582097	17	0.830534	0.558071	chr17_46224961_46225720	0.00969067	0.97583	0.0144695	0	0	LRRC37A2	-0.72553	0.08624	eQTL	chr17:45707732:C:T	Mean_MD_mean_diffusivity_in_anterior_limb_of_internal_capsule_right_on_FA_fractional_anisotropy_skeleton_from_dMRI_data_1618	G	progenitor
chr17:46225386:G:A	-0.784208	5.37768e-07	ENSG00000238083	chr17_46224961_46225720	4.84211e-06	-0.582097	17	0.830534	0.558071	chr17_46224961_46225720	0.00969067	0.97583	0.0144695	0	0	LRRC37A2	-0.72553	0.08624	eQTL	chr17:45707738:C:CTTA	Area_of_G-occipital-sup_in_the_right_hemisphere_generated_by_parcellation_of_the_white_surface_using_Destrieux_a2009s_parcellation_965	G	progenitor
chr17:46225386:G:A	-0.784208	5.37768e-07	ENSG00000238083	chr17_46224961_46225720	4.84211e-06	-0.582097	17	0.830534	0.558071	chr17_46224961_46225720	0.00969067	0.97583	0.0144695	0	0	LRRC37A2	-0.72553	0.08624	eQTL	chr17:45720982:T:TTTG	45720982_2168	G	progenitor
chr17:46225386:G:A	-0.784208	5.37768e-07	ENSG00000238083	chr17_46224961_46225720	4.84211e-06	-0.582097	17	0.830534	0.558071	chr17_46224961_46225720	0.00969067	0.97583	0.0144695	0	0	LRRC37A2	-0.637038	0.014716	eQTL	chr17:45751398:G:A	Weighted-mean_ICVF_intra-cellular_volume_fraction_in_tract_left_inferior_longitudinal_fasciculus_from_dMRI_data_1964	G	progenitor
chr17:46225386:G:A	-0.784208	5.37768e-07	ENSG00000238083	chr17_46224961_46225720	4.84211e-06	-0.582097	17	0.830534	0.558071	chr17_46224961_46225720	0.00969067	0.97583	0.0144695	0	0	LRRC37A2	-0.747418	0.00221988	eQTL	chr17:45855423:C:T	Mean_ICVF_intra-cellular_volume_fraction_in_anterior_limb_of_internal_capsule_right_on_FA_fractional_anisotropy_skeleton_from_dMRI_data_1918	G	progenitor
chr17:46225386:G:A	-0.784208	5.37768e-07	ENSG00000238083	chr17_46224961_46225720	4.84211e-06	-0.582097	17	0.830534	0.558071	chr17_46224961_46225720	0.00969067	0.97583	0.0144695	0	0	LRRC37A2	-0.747418	0.00221988	eQTL	chr17:45855431:G:C	Weighted-mean_OD_orientation_dispersion_index_in_tract_right_inferior_longitudinal_fasciculus_from_dMRI_data_2040	G	progenitor
chr17:46225386:G:A	-0.784208	5.37768e-07	ENSG00000238083	chr17_46224961_46225720	4.84211e-06	-0.582097	17	0.830534	0.558071	chr17_46224961_46225720	0.00969067	0.97583	0.0144695	0	0	LRRC37A2	-0.844423	0.0059063	eQTL	chr17:45855824:GTTTTTA:G	Area_of_fusiform_in_the_left_hemisphere_generated_by_parcellation_of_the_pial_surface_using_Desikan-Killiany_parcellation_722	G	progenitor
chr17:46225386:G:A	-0.784208	5.37768e-07	ENSG00000238083	chr17_46224961_46225720	4.84211e-06	-0.582097	17	0.830534	0.558071	chr17_46224961_46225720	0.00969067	0.97583	0.0144695	0	0	LRRC37A2	-0.72553	0.08624	eQTL	chr17:45862029:A:T	Area_of_V2_in_the_left_hemisphere_generated_by_parcellation_of_the_white_surface_using_BA_exvivo_parcellation_792	G	progenitor
chr17:46225386:G:A	-0.784208	5.37768e-07	ENSG00000238083	chr17_46224961_46225720	4.84211e-06	-0.582097	17	0.830534	0.558071	chr17_46224961_46225720	0.00969067	0.97583	0.0144695	0	0	LRRC37A2	-0.72553	0.08624	eQTL	chr17:45936600:T:C	Area_of_inferiorparietal_in_the_right_hemisphere_generated_by_parcellation_of_the_white_surface_using_DKT_parcellation_846	G	progenitor
chr17:46225386:G:A	-0.784208	5.37768e-07	ENSG00000238083	chr17_46224961_46225720	4.84211e-06	-0.582097	17	0.830534	0.558071	chr17_46224961_46225720	0.00969067	0.97583	0.0144695	0	0	LRRC37A2	-0.72553	0.08624	eQTL	chr17:46003858:G:A	Volume_of_grey_matter_in_Left_Pallidum_128	G	progenitor
chr17:46225386:G:A	-0.784208	5.37768e-07	ENSG00000238083	chr17_46224961_46225720	4.84211e-06	-0.582097	17	0.830534	0.558071	chr17_46224961_46225720	0.00969067	0.97583	0.0144695	0	0	LRRC37A2	-0.72553	0.08624	eQTL	chr17:46005162:A:T	Mean_L1_in_anterior_corona_radiata_left_on_FA_fractional_anisotropy_skeleton_from_dMRI_data_1673	G	progenitor
chr17:46225386:G:A	-0.784208	5.37768e-07	ENSG00000238083	chr17_46224961_46225720	4.84211e-06	-0.582097	17	0.830534	0.558071	chr17_46224961_46225720	0.00969067	0.97583	0.0144695	0	0	LRRC37A2	-0.72553	0.08624	eQTL	chr17:46019187:G:A	Mean_thickness_of_G+S-frontomargin_in_the_left_hemisphere_generated_by_parcellation_of_the_white_surface_using_Destrieux_a2009s_parcellation_1178	G	progenitor
chr17:46225386:G:A	-0.784208	5.37768e-07	ENSG00000238083	chr17_46224961_46225720	4.84211e-06	-0.582097	17	0.830534	0.558071	chr17_46224961_46225720	0.00969067	0.97583	0.0144695	0	0	LRRC37A2	-0.72553	0.08624	eQTL	chr17:46035861:T:TG	Area_of_inferiortemporal_in_the_right_hemisphere_generated_by_parcellation_of_the_white_surface_using_DKT_parcellation_847	G	progenitor
chr17:46225386:G:A	-0.784208	5.37768e-07	ENSG00000238083	chr17_46224961_46225720	4.84211e-06	-0.582097	17	0.830534	0.558071	chr17_46224961_46225720	0.00969067	0.97583	0.0144695	0	0	LRRC37A2	-0.718854	0.0171841	eQTL	chr17:46056584:CTGATAGAACATTTACCATCAAACT:C	Volume_of_SupraTentorial_in_the_whole_brain_generated_by_subcortical_volumetric_segmentation_aseg_170	G	progenitor
chr17:46225386:G:A	-0.784208	5.37768e-07	ENSG00000238083	chr17_46224961_46225720	4.84211e-06	-0.582097	17	0.830534	0.558071	chr17_46224961_46225720	0.00969067	0.97583	0.0144695	0	0	LRRC37A2	-0.72553	0.08624	eQTL	chr17:46084104:A:C	Weighted-mean_MD_mean_diffusivity_in_tract_right_inferior_fronto-occipital_fasciculus_from_dMRI_data_1807	G	progenitor
chr17:46225386:G:A	-0.784208	5.37768e-07	ENSG00000238083	chr17_46224961_46225720	4.84211e-06	-0.582097	17	0.830534	0.558071	chr17_46224961_46225720	0.00969067	0.97583	0.0144695	0	0	LRRC37A2	-0.72553	0.08624	eQTL	chr17:46105866:C:G	Volume_of_grey_matter_in_Right_Pallidum_129	G	progenitor
chr17:46225386:G:A	-0.784208	5.37768e-07	ENSG00000238083	chr17_46224961_46225720	4.84211e-06	-0.582097	17	0.830534	0.558071	chr17_46224961_46225720	0.00969067	0.97583	0.0144695	0	0	LRRC37A2	-0.783336	0.00721019	eQTL	chr17:46115202:C:T	Area_of_inferiorparietal_in_the_left_hemisphere_generated_by_parcellation_of_the_white_surface_using_DKT_parcellation_815	G	progenitor
chr17:46225386:G:A	-0.784208	5.37768e-07	ENSG00000238083	chr17_46224961_46225720	4.84211e-06	-0.582097	17	0.830534	0.558071	chr17_46224961_46225720	0.00969067	0.97583	0.0144695	0	0	LRRC37A2	-0.72553	0.08624	eQTL	chr17:46115224:T:A	Mean_L2_in_external_capsule_left_on_FA_fractional_anisotropy_skeleton_from_dMRI_data_1731	G	progenitor
chr17:46225386:G:A	-0.784208	5.37768e-07	ENSG00000238083	chr17_46224961_46225720	4.84211e-06	-0.582097	17	0.830534	0.558071	chr17_46224961_46225720	0.00969067	0.97583	0.0144695	0	0	LRRC37A2	-0.72553	0.08624	eQTL	chr17:46128324:C:T	Mean_MD_mean_diffusivity_in_anterior_corona_radiata_left_on_FA_fractional_anisotropy_skeleton_from_dMRI_data_1625	G	progenitor
chr17:46225386:G:A	-0.784208	5.37768e-07	ENSG00000238083	chr17_46224961_46225720	4.84211e-06	-0.582097	17	0.830534	0.558071	chr17_46224961_46225720	0.00969067	0.97583	0.0144695	0	0	LRRC37A2	-0.72553	0.08624	eQTL	chr17:46140772:C:T	Area_of_lingual_in_the_left_hemisphere_generated_by_parcellation_of_the_pial_surface_using_Desikan-Killiany_parcellation_728	G	progenitor
chr17:46225386:G:A	-0.784208	5.37768e-07	ENSG00000238083	chr17_46224961_46225720	4.84211e-06	-0.582097	17	0.830534	0.558071	chr17_46224961_46225720	0.00969067	0.97583	0.0144695	0	0	LRRC37A2	-0.610427	0.103479	eQTL	chr17:46144653:G:T	Volume_of_molecular-layer-HP-head_in_the_right_hemisphere_generated_by_subcortical_volumetric_sub-segmentation_of_the_Hippocampal_Subfields_274	G	progenitor
chr17:46225386:G:A	-0.784208	5.37768e-07	ENSG00000238083	chr17_46224961_46225720	4.84211e-06	-0.582097	17	0.830534	0.558071	chr17_46224961_46225720	0.00969067	0.97583	0.0144695	0	0	LRRC37A2	2.75	1	eQTL	chr17:46147573:A:T	Area_of_G+S-occipital-inf_in_the_left_hemisphere_generated_by_parcellation_of_the_white_surface_using_Destrieux_a2009s_parcellation_873	G	progenitor
chr17:46225386:G:A	-0.784208	5.37768e-07	ENSG00000238083	chr17_46224961_46225720	4.84211e-06	-0.582097	17	0.830534	0.558071	chr17_46224961_46225720	0.00969067	0.97583	0.0144695	0	0	LRRC37A2	2.75	1	eQTL	chr17:46148965:A:G	Area_of_S-collat-transv-post_in_the_right_hemisphere_generated_by_parcellation_of_the_white_surface_using_Destrieux_a2009s_parcellation_996	G	progenitor
chr17:46225386:G:A	-0.784208	5.37768e-07	ENSG00000238083	chr17_46224961_46225720	4.84211e-06	-0.582097	17	0.830534	0.558071	chr17_46224961_46225720	0.00969067	0.97583	0.0144695	0	0	LRRC37A2	2.75	1	eQTL	chr17:46171833:T:G	46171833_2168	G	progenitor
chr17:46225386:G:A	-0.784208	5.37768e-07	ENSG00000238083	chr17_46224961_46225720	4.84211e-06	-0.582097	17	0.830534	0.558071	chr17_46224961_46225720	0.00969067	0.97583	0.0144695	0	0	LRRC37A2	2.75	1	eQTL	chr17:46174188:ATG:A	Mean_ICVF_intra-cellular_volume_fraction_in_anterior_corona_radiata_left_on_FA_fractional_anisotropy_skeleton_from_dMRI_data_1925	G	progenitor
chr17:46225386:G:A	-0.784208	5.37768e-07	ENSG00000238083	chr17_46224961_46225720	4.84211e-06	-0.582097	17	0.830534	0.558071	chr17_46224961_46225720	0.00969067	0.97583	0.0144695	0	0	LRRC37A2	2.75	1	eQTL	chr17:46179289:G:A	Mean_L1_in_anterior_limb_of_internal_capsule_right_on_FA_fractional_anisotropy_skeleton_from_dMRI_data_1666	G	progenitor
chr17:46225386:G:A	-0.784208	5.37768e-07	ENSG00000238083	chr17_46224961_46225720	4.84211e-06	-0.582097	17	0.830534	0.558071	chr17_46224961_46225720	0.00969067	0.97583	0.0144695	0	0	LRRC37A2	2.75	1	eQTL	chr17:46183479:G:A	Weighted-mean_L1_in_tract_left_superior_longitudinal_fasciculus_from_dMRI_data_1842	G	progenitor
chr17:46225386:G:A	-0.784208	5.37768e-07	ENSG00000238083	chr17_46224961_46225720	4.84211e-06	-0.582097	17	0.830534	0.558071	chr17_46224961_46225720	0.00969067	0.97583	0.0144695	0	0	LRRC37A2	2.75	1	eQTL	chr17:46185216:C:A	Weighted-mean_L1_in_tract_right_uncinate_fasciculus_from_dMRI_data_1847	G	progenitor
chr17:46225386:G:A	-0.784208	5.37768e-07	ENSG00000238083	chr17_46224961_46225720	4.84211e-06	-0.582097	17	0.830534	0.558071	chr17_46224961_46225720	0.00969067	0.97583	0.0144695	0	0	LRRC37A2	-0.790663	0.00501821	eQTL	chr17:46200744:AAT:A	Area_of_transversetemporal_in_the_left_hemisphere_generated_by_parcellation_of_the_white_surface_using_Desikan-Killiany_parcellation_680	G	progenitor
chr17:46225386:G:A	-0.784208	5.37768e-07	ENSG00000238083	chr17_46224961_46225720	4.84211e-06	-0.582097	17	0.830534	0.558071	chr17_46224961_46225720	0.00969067	0.97583	0.0144695	0	0	LRRC37A2	2.75	1	eQTL	chr17:46206205:C:T	Mean_MD_mean_diffusivity_in_anterior_limb_of_internal_capsule_left_on_FA_fractional_anisotropy_skeleton_from_dMRI_data_1619	G	progenitor
chr17:46225386:G:A	-0.784208	5.37768e-07	ENSG00000238083	chr17_46224961_46225720	4.84211e-06	-0.582097	17	0.830534	0.558071	chr17_46224961_46225720	0.00969067	0.97583	0.0144695	0	0	LRRC37A2	2.75	1	eQTL	chr17:46210918:G:A	Area_of_supramarginal_in_the_left_hemisphere_generated_by_parcellation_of_the_white_surface_using_Desikan-Killiany_parcellation_678	G	progenitor
chr17:46225386:G:A	-0.784208	5.37768e-07	ENSG00000238083	chr17_46224961_46225720	4.84211e-06	-0.582097	17	0.830534	0.558071	chr17_46224961_46225720	0.00969067	0.97583	0.0144695	0	0	LRRC37A2	2.75	1	eQTL	chr17:46213484:T:A	Mean_thickness_of_S-temporal-sup_in_the_left_hemisphere_generated_by_parcellation_of_the_white_surface_using_Destrieux_a2009s_parcellation_1250	G	progenitor
chr17:46225386:G:A	-0.784208	5.37768e-07	ENSG00000238083	chr17_46224961_46225720	4.84211e-06	-0.582097	17	0.830534	0.558071	chr17_46224961_46225720	0.00969067	0.97583	0.0144695	0	0	LRRC37A2	-1.63108	0.0064871	eQTL	chr17:46227518:C:T	Area_of_S-orbital-H-Shaped_in_the_left_hemisphere_generated_by_parcellation_of_the_white_surface_using_Destrieux_a2009s_parcellation_935	G	progenitor
chr17:46225386:G:A	-0.784208	5.37768e-07	ENSG00000238083	chr17_46224961_46225720	4.84211e-06	-0.582097	17	0.830534	0.558071	chr17_46224961_46225720	0.00969067	0.97583	0.0144695	0	0	LRRC37A2	-0.955143	0.0204353	eQTL	chr17:46228323:A:G	Volume_of_CerebralWhiteMatter_in_the_left_hemisphere_generated_by_subcortical_volumetric_segmentation_aseg_190	G	progenitor
chr17:46225386:G:A	-0.784208	5.37768e-07	ENSG00000238083	chr17_46224961_46225720	4.84211e-06	-0.582097	17	0.830534	0.558071	chr17_46224961_46225720	0.00969067	0.97583	0.0144695	0	0	LRRC37A2	2.75	1	eQTL	chr17:46238580:TTA:T	Mean_thickness_of_middletemporal_in_the_right_hemisphere_generated_by_parcellation_of_the_white_surface_using_Desikan-Killiany_parcellation_1068	G	progenitor
chr17:46225386:G:A	-0.784208	5.37768e-07	ENSG00000238083	chr17_46224961_46225720	4.84211e-06	-0.582097	17	0.830534	0.558071	chr17_46224961_46225720	0.00969067	0.97583	0.0144695	0	0	LRRC37A2	2.75	1	eQTL	chr17:46244112:A:G	Volume_of_brain_grey+white_from_T1_brain_image_10	G	progenitor
chr17:46225386:G:A	-0.784208	5.37768e-07	ENSG00000238083	chr17_46224961_46225720	4.84211e-06	-0.582097	17	0.830534	0.558071	chr17_46224961_46225720	0.00969067	0.97583	0.0144695	0	0	LRRC37A2	2.75	1	eQTL	chr17:46250116:G:A	Area_of_fusiform_in_the_left_hemisphere_generated_by_parcellation_of_the_white_surface_using_Desikan-Killiany_parcellation_654	G	progenitor
chr17:46225386:G:A	-0.784208	5.37768e-07	ENSG00000238083	chr17_46224961_46225720	4.84211e-06	-0.582097	17	0.830534	0.558071	chr17_46224961_46225720	0.00969067	0.97583	0.0144695	0	0	LRRC37A2	2.75	1	eQTL	chr17:46251555:T:G	Mean_thickness_of_S-oc-temp-lat_in_the_left_hemisphere_generated_by_parcellation_of_the_white_surface_using_Destrieux_a2009s_parcellation_1237	G	progenitor
chr17:46225386:G:A	-0.784208	5.37768e-07	ENSG00000238083	chr17_46224961_46225720	4.84211e-06	-0.582097	17	0.830534	0.558071	chr17_46224961_46225720	0.00969067	0.97583	0.0144695	0	0	LRRC37A2	-0.844423	0.0059063	eQTL	chr17:46253044:G:A	Area_of_BA1_in_the_right_hemisphere_generated_by_parcellation_of_the_white_surface_using_BA_exvivo_parcellation_796	G	progenitor
chr17:46225386:G:A	-0.784208	5.37768e-07	ENSG00000238083	chr17_46224961_46225720	4.84211e-06	-0.582097	17	0.830534	0.558071	chr17_46224961_46225720	0.00969067	0.97583	0.0144695	0	0	LRRC37A2	2.75	1	eQTL	chr17:46256523:T:C	Median_T2star_in_left_putamen_from_SWI_data_1442	G	progenitor
chr17:46225386:G:A	-0.784208	5.37768e-07	ENSG00000238083	chr17_46224961_46225720	4.84211e-06	-0.582097	17	0.830534	0.558071	chr17_46224961_46225720	0.00969067	0.97583	0.0144695	0	0	LRRC37A2	2.75	1	eQTL	chr17:46258213:G:A	Mean_L1_in_superior_longitudinal_fasciculus_left_on_FA_fractional_anisotropy_skeleton_from_dMRI_data_1691	G	progenitor
chr17:46225386:G:A	-0.784208	5.37768e-07	ENSG00000238083	chr17_46224961_46225720	4.84211e-06	-0.582097	17	0.830534	0.558071	chr17_46224961_46225720	0.00969067	0.97583	0.0144695	0	0	LRRC37A2	2.75	1	eQTL	chr17:46258269:G:A	Mean_OD_orientation_dispersion_index_in_posterior_corona_radiata_right_on_FA_fractional_anisotropy_skeleton_from_dMRI_data_2003	G	progenitor
chr17:46225386:G:A	-0.784208	5.37768e-07	ENSG00000238083	chr17_46224961_46225720	4.84211e-06	-0.582097	17	0.830534	0.558071	chr17_46224961_46225720	0.00969067	0.97583	0.0144695	0	0	LRRC37A2	2.75	1	eQTL	chr17:46260537:C:G	Mean_thickness_of_G-occipital-middle_in_the_left_hemisphere_generated_by_parcellation_of_the_white_surface_using_Destrieux_a2009s_parcellation_1196	G	progenitor
chr17:46225386:G:A	-0.784208	5.37768e-07	ENSG00000238083	chr17_46224961_46225720	4.84211e-06	-0.582097	17	0.830534	0.558071	chr17_46224961_46225720	0.00969067	0.97583	0.0144695	0	0	LRRC37A2	2.75	1	eQTL	chr17:46262241:C:T	Mean_L1_in_external_capsule_left_on_FA_fractional_anisotropy_skeleton_from_dMRI_data_1683	G	progenitor
chr17:46225386:G:A	-0.784208	5.37768e-07	ENSG00000238083	chr17_46224961_46225720	4.84211e-06	-0.582097	17	0.830534	0.558071	chr17_46224961_46225720	0.00969067	0.97583	0.0144695	0	0	LRRC37A2	2.75	1	eQTL	chr17:46262381:TC:T	Area_of_G-occipital-middle_in_the_left_hemisphere_generated_by_parcellation_of_the_white_surface_using_Destrieux_a2009s_parcellation_890	G	progenitor
chr17:46225386:G:A	-0.784208	5.37768e-07	ENSG00000238083	chr17_46224961_46225720	4.84211e-06	-0.582097	17	0.830534	0.558071	chr17_46224961_46225720	0.00969067	0.97583	0.0144695	0	0	LRRC37A2	2.75	1	eQTL	chr17:46263140:C:G	Mean_MD_mean_diffusivity_in_retrolenticular_part_of_internal_capsule_left_on_FA_fractional_anisotropy_skeleton_from_dMRI_data_1623	G	progenitor
chr17:46225386:G:A	-0.784208	5.37768e-07	ENSG00000238083	chr17_46224961_46225720	4.84211e-06	-0.582097	17	0.830534	0.558071	chr17_46224961_46225720	0.00969067	0.97583	0.0144695	0	0	LRRC37A2	2.75	1	eQTL	chr17:46263159:A:C	Area_of_inferiorparietal_in_the_right_hemisphere_generated_by_parcellation_of_the_white_surface_using_Desikan-Killiany_parcellation_689	G	progenitor
chr17:46225386:G:A	-0.784208	5.37768e-07	ENSG00000238083	chr17_46224961_46225720	4.84211e-06	-0.582097	17	0.830534	0.558071	chr17_46224961_46225720	0.00969067	0.97583	0.0144695	0	0	LRRC37A2	2.75	1	eQTL	chr17:46263514:G:GCA	46263514_3190	G	progenitor
chr17:46225386:G:A	-0.784208	5.37768e-07	ENSG00000238083	chr17_46224961_46225720	4.84211e-06	-0.582097	17	0.830534	0.558071	chr17_46224961_46225720	0.00969067	0.97583	0.0144695	0	0	LRRC37A2	2.75	1	eQTL	chr17:46267622:C:G	Mean_MD_mean_diffusivity_in_cingulum_cingulate_gyrus_left_on_FA_fractional_anisotropy_skeleton_from_dMRI_data_1637	G	progenitor
chr17:46225386:G:A	-0.784208	5.37768e-07	ENSG00000238083	chr17_46224961_46225720	4.84211e-06	-0.582097	17	0.830534	0.558071	chr17_46224961_46225720	0.00969067	0.97583	0.0144695	0	0	LRRC37A2	2.75	1	eQTL	chr17:46269852:C:A	Mean_ICVF_intra-cellular_volume_fraction_in_superior_fronto-occipital_fasciculus_right_on_FA_fractional_anisotropy_skeleton_from_dMRI_data_1944	G	progenitor
chr17:46225386:G:A	-0.784208	5.37768e-07	ENSG00000238083	chr17_46224961_46225720	4.84211e-06	-0.582097	17	0.830534	0.558071	chr17_46224961_46225720	0.00969067	0.97583	0.0144695	0	0	LRRC37A2	2.75	1	eQTL	chr17:46275066:AT:A	Volume_of_fusiform_in_the_left_hemisphere_generated_by_parcellation_of_the_white_surface_using_DKT_parcellation_442	G	progenitor
chr17:46225386:G:A	-0.784208	5.37768e-07	ENSG00000238083	chr17_46224961_46225720	4.84211e-06	-0.582097	17	0.830534	0.558071	chr17_46224961_46225720	0.00969067	0.97583	0.0144695	0	0	LRRC37A2	-1.22761	0.0746573	eQTL	chr17:46276048:A:G	Mean_L3_in_anterior_limb_of_internal_capsule_right_on_FA_fractional_anisotropy_skeleton_from_dMRI_data_1762	G	progenitor
chr17:46225386:G:A	-0.784208	5.37768e-07	ENSG00000238083	chr17_46224961_46225720	4.84211e-06	-0.582097	17	0.830534	0.558071	chr17_46224961_46225720	0.00969067	0.97583	0.0144695	0	0	LRRC37A2	2.75	1	eQTL	chr17:46276327:T:C	Area_of_G-occipital-sup_in_the_right_hemisphere_generated_by_parcellation_of_the_white_surface_using_Destrieux_a2009s_parcellation_965	G	progenitor
chr17:46225386:G:A	-0.784208	5.37768e-07	ENSG00000238083	chr17_46224961_46225720	4.84211e-06	-0.582097	17	0.830534	0.558071	chr17_46224961_46225720	0.00969067	0.97583	0.0144695	0	0	LRRC37A2	2.75	1	eQTL	chr17:46276362:T:G	Area_of_TotalSurface_in_the_left_hemisphere_generated_by_parcellation_of_the_white_surface_using_Desikan-Killiany_parcellation_648	G	progenitor
chr17:46225386:G:A	-0.784208	5.37768e-07	ENSG00000238083	chr17_46224961_46225720	4.84211e-06	-0.582097	17	0.830534	0.558071	chr17_46224961_46225720	0.00969067	0.97583	0.0144695	0	0	LRRC37A2	-0.72553	0.08624	eQTL	chr17:46277203:TA:T	Mean_OD_orientation_dispersion_index_in_superior_longitudinal_fasciculus_right_on_FA_fractional_anisotropy_skeleton_from_dMRI_data_2017	G	progenitor
chr17:46225386:G:A	-0.784208	5.37768e-07	ENSG00000238083	chr17_46224961_46225720	4.84211e-06	-0.582097	17	0.830534	0.558071	chr17_46224961_46225720	0.00969067	0.97583	0.0144695	0	0	LRRC37A2	2.75	1	eQTL	chr17:46277538:T:C	Mean_L1_in_uncinate_fasciculus_right_on_FA_fractional_anisotropy_skeleton_from_dMRI_data_1694	G	progenitor
chr17:46225386:G:A	-0.784208	5.37768e-07	ENSG00000238083	chr17_46224961_46225720	4.84211e-06	-0.582097	17	0.830534	0.558071	chr17_46224961_46225720	0.00969067	0.97583	0.0144695	0	0	LRRC37A2	-0.652287	0.0389332	eQTL	chr17:46277938:G:T	Mean_ICVF_intra-cellular_volume_fraction_in_posterior_limb_of_internal_capsule_right_on_FA_fractional_anisotropy_skeleton_from_dMRI_data_1920	G	progenitor
chr17:46225386:G:A	-0.784208	5.37768e-07	ENSG00000238083	chr17_46224961_46225720	4.84211e-06	-0.582097	17	0.830534	0.558071	chr17_46224961_46225720	0.00969067	0.97583	0.0144695	0	0	LRRC37A2	-0.652287	0.0389332	eQTL	chr17:46278384:C:T	Area_of_lingual_in_the_left_hemisphere_generated_by_parcellation_of_the_white_surface_using_DKT_parcellation_820	G	progenitor
chr17:46225386:G:A	-0.784208	5.37768e-07	ENSG00000238083	chr17_46224961_46225720	4.84211e-06	-0.582097	17	0.830534	0.558071	chr17_46224961_46225720	0.00969067	0.97583	0.0144695	0	0	LRRC37A2	-0.772753	0.00500657	eQTL	chr17:46280519:T:G	Weighted-mean_L1_in_tract_left_posterior_thalamic_radiation_from_dMRI_data_1840	G	progenitor
chr17:46225386:G:A	-0.784208	5.37768e-07	ENSG00000238083	chr17_46224961_46225720	4.84211e-06	-0.582097	17	0.830534	0.558071	chr17_46224961_46225720	0.00969067	0.97583	0.0144695	0	0	LRRC37A2	-0.652287	0.0389332	eQTL	chr17:46280780:G:A	Mean_thickness_of_middletemporal_in_the_right_hemisphere_generated_by_parcellation_of_the_white_surface_using_DKT_parcellation_1159	G	progenitor
chr17:46225386:G:A	-0.784208	5.37768e-07	ENSG00000238083	chr17_46224961_46225720	4.84211e-06	-0.582097	17	0.830534	0.558071	chr17_46224961_46225720	0.00969067	0.97583	0.0144695	0	0	LRRC37A2	-0.652287	0.0389332	eQTL	chr17:46283575:T:C	Volume_of_GC-ML-DG-body_in_the_left_hemisphere_generated_by_subcortical_volumetric_sub-segmentation_of_the_Hippocampal_Subfields_256	G	progenitor
chr17:46225386:G:A	-0.784208	5.37768e-07	ENSG00000238083	chr17_46224961_46225720	4.84211e-06	-0.582097	17	0.830534	0.558071	chr17_46224961_46225720	0.00969067	0.97583	0.0144695	0	0	LRRC37A2	-0.876334	0.00681321	eQTL	chr17:46286266:A:C	Mean_L1_in_superior_corona_radiata_left_on_FA_fractional_anisotropy_skeleton_from_dMRI_data_1675	G	progenitor
chr17:46225386:G:A	-0.784208	5.37768e-07	ENSG00000238083	chr17_46224961_46225720	4.84211e-06	-0.582097	17	0.830534	0.558071	chr17_46224961_46225720	0.00969067	0.97583	0.0144695	0	0	LRRC37A2	-0.745409	0.0122865	eQTL	chr17:46504918:T:G	Area_of_S-collat-transv-post_in_the_left_hemisphere_generated_by_parcellation_of_the_white_surface_using_Destrieux_a2009s_parcellation_922	G	progenitor
chr17:46225386:G:A	-0.784208	5.37768e-07	ENSG00000238083	chr17_46224961_46225720	4.84211e-06	-0.582097	17	0.830534	0.558071	chr17_46224961_46225720	0.00969067	0.97583	0.0144695	0	0	LRRC37A2	-0.652287	0.0389332	eQTL	chr17:46704858:A:AGT	Mean_thickness_of_S-collat-transv-ant_in_the_left_hemisphere_generated_by_parcellation_of_the_white_surface_using_Destrieux_a2009s_parcellation_1227	G	progenitor
chr17:46225386:G:A	-0.784208	5.37768e-07	ENSG00000238083	chr17_46224961_46225720	4.84211e-06	-0.582097	17	0.830534	0.558071	chr17_46224961_46225720	0.00969067	0.97583	0.0144695	0	0	LRRC37A2	-0.622862	0.0744562	eQTL	chr17:45712047:CT:C	Mean_thickness_of_inferiortemporal_in_the_left_hemisphere_generated_by_parcellation_of_the_white_surface_using_Desikan-Killiany_parcellation_1028	G	progenitor
chr17:46225386:G:A	-0.784208	5.37768e-07	ENSG00000238083	chr17_46224961_46225720	4.84211e-06	-0.582097	17	0.830534	0.558071	chr17_46224961_46225720	0.00969067	0.97583	0.0144695	0	0	LRRC37A2	-0.596972	0.00341583	eQTL	chr17:46047911:CT:C	Area_of_lingual_in_the_right_hemisphere_generated_by_parcellation_of_the_white_surface_using_Desikan-Killiany_parcellation_694	G	progenitor
chr17:46225386:G:A	-0.784208	5.37768e-07	ENSG00000238083	chr17_46224961_46225720	4.84211e-06	-0.582097	17	0.830534	0.558071	chr17_46224961_46225720	0.00969067	0.97583	0.0144695	0	0	LRRC37A2	-0.596972	0.00341583	eQTL	chr17:46087803:C:T	Area_of_G-oc-temp-med-Lingual_in_the_right_hemisphere_generated_by_parcellation_of_the_white_surface_using_Destrieux_a2009s_parcellation_967	G	progenitor
chr17:46225386:G:A	-0.784208	5.37768e-07	ENSG00000238083	chr17_46224961_46225720	4.84211e-06	-0.582097	17	0.830534	0.558071	chr17_46224961_46225720	0.00969067	0.97583	0.0144695	0	0	LRRC37A2	-0.558845	0.00891795	eQTL	chr17:46150803:C:T	Mean_L3_in_genu_of_corpus_callosum_on_FA_fractional_anisotropy_skeleton_from_dMRI_data_1748	G	progenitor
chr17:46225386:G:A	-0.784208	5.37768e-07	ENSG00000238083	chr17_46224961_46225720	4.84211e-06	-0.582097	17	0.830534	0.558071	chr17_46224961_46225720	0.00969067	0.97583	0.0144695	0	0	LRRC37A2	-0.421212	0.138701	eQTL	chr17:46177780:C:CT	Mean_ICVF_intra-cellular_volume_fraction_in_posterior_corona_radiata_left_on_FA_fractional_anisotropy_skeleton_from_dMRI_data_1929	G	progenitor
chr17:46225386:G:A	-0.784208	5.37768e-07	ENSG00000238083	chr17_46224961_46225720	4.84211e-06	-0.582097	17	0.830534	0.558071	chr17_46224961_46225720	0.00969067	0.97583	0.0144695	0	0	LRRC37A2	-0.562179	0.0119344	eQTL	chr17:46180417:A:G	Area_of_TotalSurface_in_the_right_hemisphere_generated_by_parcellation_of_the_pial_surface_using_Desikan-Killiany_parcellation_749	G	progenitor
chr17:46225386:G:A	-0.784208	5.37768e-07	ENSG00000238083	chr17_46224961_46225720	4.84211e-06	-0.582097	17	0.830534	0.558071	chr17_46224961_46225720	0.00969067	0.97583	0.0144695	0	0	LRRC37A2	-0.562179	0.0119344	eQTL	chr17:46215839:A:G	Mean_FA_fractional_anisotropy_in_genu_of_corpus_callosum_on_FA_skeleton_from_dMRI_data_1454	G	progenitor
chr17:46225386:G:A	-0.784208	5.37768e-07	ENSG00000238083	chr17_46224961_46225720	4.84211e-06	-0.582097	17	0.830534	0.558071	chr17_46224961_46225720	0.00969067	0.97583	0.0144695	0	0	LRRC37A2	-0.531545	0.0182056	eQTL	chr17:46241497:T:C	Volume_of_BrainSegNotVentSurf_in_the_whole_brain_generated_by_subcortical_volumetric_segmentation_aseg_167	G	progenitor
chr17:46225386:G:A	-0.784208	5.37768e-07	ENSG00000238083	chr17_46224961_46225720	4.84211e-06	-0.582097	17	0.830534	0.558071	chr17_46224961_46225720	0.00969067	0.97583	0.0144695	0	0	LRRC37A2	-0.531545	0.0182056	eQTL	chr17:46247173:T:C	Mean_L1_in_superior_longitudinal_fasciculus_right_on_FA_fractional_anisotropy_skeleton_from_dMRI_data_1690	G	progenitor
chr17:46225386:G:A	-0.784208	5.37768e-07	ENSG00000238083	chr17_46224961_46225720	4.84211e-06	-0.582097	17	0.830534	0.558071	chr17_46224961_46225720	0.00969067	0.97583	0.0144695	0	0	LRRC37A2	-0.847547	0.000456001	eQTL	chr17:46476790:G:A	Area_of_cuneus_in_the_right_hemisphere_generated_by_parcellation_of_the_pial_surface_using_Desikan-Killiany_parcellation_753	G	progenitor
chr17:46225386:G:A	-0.784208	5.37768e-07	ENSG00000238083	chr17_46224961_46225720	4.84211e-06	-0.582097	17	0.830534	0.558071	chr17_46224961_46225720	0.00969067	0.97583	0.0144695	0	0	LRRC37A2	-0.847547	0.000456001	eQTL	chr17:46486290:G:A	Volume_of_S-collat-transv-post_in_the_left_hemisphere_generated_by_parcellation_of_the_white_surface_using_Destrieux_a2009s_parcellation_550	G	progenitor
chr17:46225515:C:T	-0.784208	5.37768e-07	ENSG00000238083	chr17_46224961_46225720	4.84211e-06	-0.582097	17	0.830534	0.558071	chr17_46224961_46225720	0.00969067	0.97583	0.0144695	0	0	LRRC37A2	-0.827796	0.00807263	eQTL	chr17:45399441:A:G	Mean_L2_in_anterior_corona_radiata_right_on_FA_fractional_anisotropy_skeleton_from_dMRI_data_1720	C	progenitor
chr17:46225515:C:T	-0.784208	5.37768e-07	ENSG00000238083	chr17_46224961_46225720	4.84211e-06	-0.582097	17	0.830534	0.558071	chr17_46224961_46225720	0.00969067	0.97583	0.0144695	0	0	LRRC37A2	-0.947257	0.00711969	eQTL	chr17:45475446:A:G	Area_of_postcentral_in_the_left_hemisphere_generated_by_parcellation_of_the_white_surface_using_Desikan-Killiany_parcellation_669	C	progenitor
chr17:46225515:C:T	-0.784208	5.37768e-07	ENSG00000238083	chr17_46224961_46225720	4.84211e-06	-0.582097	17	0.830534	0.558071	chr17_46224961_46225720	0.00969067	0.97583	0.0144695	0	0	LRRC37A2	-0.647759	0.506475	eQTL	chr17:45495053:C:T	Area_of_cuneus_in_the_right_hemisphere_generated_by_parcellation_of_the_white_surface_using_DKT_parcellation_843	C	progenitor
chr17:46225515:C:T	-0.784208	5.37768e-07	ENSG00000238083	chr17_46224961_46225720	4.84211e-06	-0.582097	17	0.830534	0.558071	chr17_46224961_46225720	0.00969067	0.97583	0.0144695	0	0	LRRC37A2	-0.647759	0.506475	eQTL	chr17:45495695:T:C	Area_of_inferiortemporal_in_the_right_hemisphere_generated_by_parcellation_of_the_white_surface_using_DKT_parcellation_847	C	progenitor
chr17:46225515:C:T	-0.784208	5.37768e-07	ENSG00000238083	chr17_46224961_46225720	4.84211e-06	-0.582097	17	0.830534	0.558071	chr17_46224961_46225720	0.00969067	0.97583	0.0144695	0	0	LRRC37A2	2.75	1	eQTL	chr17:45496053:C:T	Weighted-mean_MO_diffusion_tensor_mode_in_tract_right_superior_thalamic_radiation_from_dMRI_data_1599	C	progenitor
chr17:46225515:C:T	-0.784208	5.37768e-07	ENSG00000238083	chr17_46224961_46225720	4.84211e-06	-0.582097	17	0.830534	0.558071	chr17_46224961_46225720	0.00969067	0.97583	0.0144695	0	0	LRRC37A2	-0.647759	0.506475	eQTL	chr17:45497245:G:A	45497245_3190	C	progenitor
chr17:46225515:C:T	-0.784208	5.37768e-07	ENSG00000238083	chr17_46224961_46225720	4.84211e-06	-0.582097	17	0.830534	0.558071	chr17_46224961_46225720	0.00969067	0.97583	0.0144695	0	0	LRRC37A2	2.75	1	eQTL	chr17:45577102:C:T	Mean_L3_in_anterior_limb_of_internal_capsule_left_on_FA_fractional_anisotropy_skeleton_from_dMRI_data_1763	C	progenitor
chr17:46225515:C:T	-0.784208	5.37768e-07	ENSG00000238083	chr17_46224961_46225720	4.84211e-06	-0.582097	17	0.830534	0.558071	chr17_46224961_46225720	0.00969067	0.97583	0.0144695	0	0	LRRC37A2	2.75	1	eQTL	chr17:45578810:C:A	Mean_MD_mean_diffusivity_in_cingulum_cingulate_gyrus_right_on_FA_fractional_anisotropy_skeleton_from_dMRI_data_1636	C	progenitor
chr17:46225515:C:T	-0.784208	5.37768e-07	ENSG00000238083	chr17_46224961_46225720	4.84211e-06	-0.582097	17	0.830534	0.558071	chr17_46224961_46225720	0.00969067	0.97583	0.0144695	0	0	LRRC37A2	2.75	1	eQTL	chr17:45579901:A:G	Area_of_S-collat-transv-post_in_the_right_hemisphere_generated_by_parcellation_of_the_white_surface_using_Destrieux_a2009s_parcellation_996	C	progenitor
chr17:46225515:C:T	-0.784208	5.37768e-07	ENSG00000238083	chr17_46224961_46225720	4.84211e-06	-0.582097	17	0.830534	0.558071	chr17_46224961_46225720	0.00969067	0.97583	0.0144695	0	0	LRRC37A2	2.75	1	eQTL	chr17:45580027:A:G	Volume_of_Pf_in_the_right_hemisphere_generated_by_subcortical_volumetric_sub-segmentation_of_the_Thalamic_Nuclei_321	C	progenitor
chr17:46225515:C:T	-0.784208	5.37768e-07	ENSG00000238083	chr17_46224961_46225720	4.84211e-06	-0.582097	17	0.830534	0.558071	chr17_46224961_46225720	0.00969067	0.97583	0.0144695	0	0	LRRC37A2	2.75	1	eQTL	chr17:45580074:C:G	Mean_FA_fractional_anisotropy_in_superior_fronto-occipital_fasciculus_left_on_FA_skeleton_from_dMRI_data_1495	C	progenitor
chr17:46225515:C:T	-0.784208	5.37768e-07	ENSG00000238083	chr17_46224961_46225720	4.84211e-06	-0.582097	17	0.830534	0.558071	chr17_46224961_46225720	0.00969067	0.97583	0.0144695	0	0	LRRC37A2	2.75	1	eQTL	chr17:45581043:G:A	Mean_L3_in_superior_fronto-occipital_fasciculus_left_on_FA_fractional_anisotropy_skeleton_from_dMRI_data_1789	C	progenitor
chr17:46225515:C:T	-0.784208	5.37768e-07	ENSG00000238083	chr17_46224961_46225720	4.84211e-06	-0.582097	17	0.830534	0.558071	chr17_46224961_46225720	0.00969067	0.97583	0.0144695	0	0	LRRC37A2	2.75	1	eQTL	chr17:45581412:C:A	Mean_thickness_of_G+S-frontomargin_in_the_left_hemisphere_generated_by_parcellation_of_the_white_surface_using_Destrieux_a2009s_parcellation_1178	C	progenitor
chr17:46225515:C:T	-0.784208	5.37768e-07	ENSG00000238083	chr17_46224961_46225720	4.84211e-06	-0.582097	17	0.830534	0.558071	chr17_46224961_46225720	0.00969067	0.97583	0.0144695	0	0	LRRC37A2	2.75	1	eQTL	chr17:45582609:T:C	Area_of_G-oc-temp-med-Parahip_in_the_left_hemisphere_generated_by_parcellation_of_the_white_surface_using_Destrieux_a2009s_parcellation_894	C	progenitor
chr17:46225515:C:T	-0.784208	5.37768e-07	ENSG00000238083	chr17_46224961_46225720	4.84211e-06	-0.582097	17	0.830534	0.558071	chr17_46224961_46225720	0.00969067	0.97583	0.0144695	0	0	LRRC37A2	2.75	1	eQTL	chr17:45584435:T:G	Mean_L3_in_fornix_cres+stria_terminalis_left_on_FA_fractional_anisotropy_skeleton_from_dMRI_data_1785	C	progenitor
chr17:46225515:C:T	-0.784208	5.37768e-07	ENSG00000238083	chr17_46224961_46225720	4.84211e-06	-0.582097	17	0.830534	0.558071	chr17_46224961_46225720	0.00969067	0.97583	0.0144695	0	0	LRRC37A2	2.75	1	eQTL	chr17:45584654:A:G	Volume_of_Pf_in_the_left_hemisphere_generated_by_subcortical_volumetric_sub-segmentation_of_the_Thalamic_Nuclei_297	C	progenitor
chr17:46225515:C:T	-0.784208	5.37768e-07	ENSG00000238083	chr17_46224961_46225720	4.84211e-06	-0.582097	17	0.830534	0.558071	chr17_46224961_46225720	0.00969067	0.97583	0.0144695	0	0	LRRC37A2	-0.863808	0.0511096	eQTL	chr17:45586089:C:CT	Mean_OD_orientation_dispersion_index_in_posterior_thalamic_radiation_left_on_FA_fractional_anisotropy_skeleton_from_dMRI_data_2006	C	progenitor
chr17:46225515:C:T	-0.784208	5.37768e-07	ENSG00000238083	chr17_46224961_46225720	4.84211e-06	-0.582097	17	0.830534	0.558071	chr17_46224961_46225720	0.00969067	0.97583	0.0144695	0	0	LRRC37A2	2.75	1	eQTL	chr17:45587956:C:T	Area_of_G-oc-temp-lat-fusifor_in_the_left_hemisphere_generated_by_parcellation_of_the_white_surface_using_Destrieux_a2009s_parcellation_892	C	progenitor
chr17:46225515:C:T	-0.784208	5.37768e-07	ENSG00000238083	chr17_46224961_46225720	4.84211e-06	-0.582097	17	0.830534	0.558071	chr17_46224961_46225720	0.00969067	0.97583	0.0144695	0	0	LRRC37A2	2.75	1	eQTL	chr17:45588102:T:G	Area_of_TotalSurface_in_the_right_hemisphere_generated_by_parcellation_of_the_pial_surface_using_Desikan-Killiany_parcellation_749	C	progenitor
chr17:46225515:C:T	-0.784208	5.37768e-07	ENSG00000238083	chr17_46224961_46225720	4.84211e-06	-0.582097	17	0.830534	0.558071	chr17_46224961_46225720	0.00969067	0.97583	0.0144695	0	0	LRRC37A2	2.75	1	eQTL	chr17:45588635:A:C	Mean_L3_in_superior_longitudinal_fasciculus_right_on_FA_fractional_anisotropy_skeleton_from_dMRI_data_1786	C	progenitor
[truncated: 942 more rows]
